# Supplementary material for: Sulconazole Induces PANoptosis by Triggering Oxidative Stress and Inhibiting Glycolysis to Increase Radiosensitivity in Esophageal Cancer
Source: Mol Cell Proteomics. 2023 Apr 17;22(6):100551. doi: 10.1016/j.mcpro.2023.100551 (PMC10205543; doi:10.1016/j.mcpro.2023.100551)
Supplement: Supplemental Table S2 [file mmc2.xlsx]

## Sheet: samples information
samples	TMT label
KY30（DMSO-1）	126
KY30（DMSO-2）	127N
KY30（DMSO-3）	127C
KY30（SUL-1）	129C
KY30（SUL-2）	130N
KY30（SUL-3）	130C

## Sheet: Proteins
Checked	Protein FDR Confidence: Combined	Master	Accession	Description	Exp. q-value: Combined	Sum PEP Score	Coverage [%]	# Peptides	# PSMs	# Unique Peptides	# Protein Groups	# AAs	MW [kDa]	calc. pI	Score Sequest HT: Sequest HT	# Peptides (by Search Engine): Sequest HT	# Razor Peptides	Abundance Ratio: (126) / (131C)	Abundance Ratio: (127N) / (131C)	Abundance Ratio: (127C) / (131C)	Abundance Ratio: (129C) / (131C)	Abundance Ratio: (130N) / (131C)	Abundance Ratio: (130C) / (131C)	Found in Sample: [S45] F5: 126, Sample	Found in Sample: [S46] F5: 127N, Sample	Found in Sample: [S47] F5: 127C, Sample	Found in Sample: [S51] F5: 129C, Sample	Found in Sample: [S52] F5: 130N, Sample	Found in Sample: [S53] F5: 130C, Sample	Modifications
FALSE	High	Master Protein	Q09666	Neuroblast differentiation-associated protein AHNAK OS=Homo sapiens OX=9606 GN=AHNAK PE=1 SV=2	0	2635.68	74	252	2353	249	1	5890	628.7	6.15	6428.77	252	3	0.936	0.821	0.923	0.756	0.791	0.736	High	High	High	High	High	High
FALSE	High	Master Protein	Q15149	Plectin OS=Homo sapiens OX=9606 GN=PLEC PE=1 SV=3	0	2552.84	67	317	2435	308	1	4684	531.5	5.96	7247.91	317	14	1.411	1.205	1.444	1.452	1.529	1.439	High	High	High	High	High	High
FALSE	High	Master Protein	P78527	DNA-dependent protein kinase catalytic subunit OS=Homo sapiens OX=9606 GN=PRKDC PE=1 SV=3	0	1567.57	47	191	1420	191	1	4128	468.8	7.12	4034.99	191	0	2.108	1.912	2.08	2.309	2.36	2.264	High	High	High	High	High	High
FALSE	High	Master Protein	P21333	Filamin-A OS=Homo sapiens OX=9606 GN=FLNA PE=1 SV=4	0	1390.98	63	132	1191	118	1	2647	280.6	6.06	3352.13	132	9	0.169	0.197	0.167	0.156	0.167	0.171	High	High	High	High	High	High
FALSE	High	Master Protein	O75369	Filamin-B OS=Homo sapiens OX=9606 GN=FLNB PE=1 SV=2	0	1320.7	68	136	1182	123	1	2602	278	5.73	3600.05	136	17	1.23	1.3	1.18	1.084	1.092	1.119	High	High	High	High	High	High
FALSE	High	Master Protein	P15924	Desmoplakin OS=Homo sapiens OX=9606 GN=DSP PE=1 SV=3	0	1245.47	57	172	951	172	1	2871	331.6	6.81	2617.56	172	0	0.442	0.379	0.388	0.345	0.348	0.347	High	High	High	High	High	High
FALSE	High	Master Protein	P35579	Myosin-9 OS=Homo sapiens OX=9606 GN=MYH9 PE=1 SV=4	0	1229.83	62	126	1054	99	1	1960	226.4	5.6	2844.67	126	47	0.396	0.449	0.368	0.317	0.295	0.362	High	High	High	High	High	High
FALSE	High	Master Protein	Q13813	Spectrin alpha chain, non-erythrocytic 1 OS=Homo sapiens OX=9606 GN=SPTAN1 PE=1 SV=3	0	1196.28	61	145	726	145	1	2472	284.4	5.35	2223.45	145	0	1.389	1.245	1.365	1.325	1.451	1.288	High	High	High	High	High	High
FALSE	High	Master Protein	Q9UPN3	Microtubule-actin cross-linking factor 1, isoforms 1/2/3/5 OS=Homo sapiens OX=9606 GN=MACF1 PE=1 SV=4	0	1174.97	31	212	563	204	1	7388	837.8	5.39	1586.82	212	8	1.319	1.451	1.303	1.507	1.431	1.433	High	High	High	High	High	High
FALSE	High	Master Protein	P46013	Proliferation marker protein Ki-67 OS=Homo sapiens OX=9606 GN=MKI67 PE=1 SV=2	0	1104.25	56	155	635	155	1	3256	358.5	9.45	1910.09	155	0	2.925	2.656	3.029	3.204	3.275	3.211	High	High	High	High	High	High
FALSE	High	Master Protein	Q14204	Cytoplasmic dynein 1 heavy chain 1 OS=Homo sapiens OX=9606 GN=DYNC1H1 PE=1 SV=5	0	1065.79	41	183	625	183	1	4646	532.1	6.4	1734.5	183	0	0.795	1.069	0.786	0.788	0.696	0.804	High	High	High	High	High	High
FALSE	High	Master Protein	Q8WXH0	Nesprin-2 OS=Homo sapiens OX=9606 GN=SYNE2 PE=1 SV=3	0	1055.7	35	235	467	232	1	6885	795.9	5.36	1297.19	235	3	1.373	1.28	1.386	1.346	1.245	1.374	High	High	High	High	High	High
FALSE	High	Master Protein	P58107	Epiplakin OS=Homo sapiens OX=9606 GN=EPPK1 PE=1 SV=2	0	1013.52	61	127	822	120	1	5090	555.3	5.6	2494.2	127	0	1.756	1.956	1.826	1.922	1.883	1.824	High	High	High	High	High	High
FALSE	High	Master Protein	P35749	Myosin-11 OS=Homo sapiens OX=9606 GN=MYH11 PE=1 SV=3	0	995.917	50	103	717	77	1	1972	227.2	5.5	1525.83	103	10	0.035	0.034	0.037	0.038	0.035	0.068	High	High	High	High	High	High
FALSE	High	Master Protein	P49792	E3 SUMO-protein ligase RanBP2 OS=Homo sapiens OX=9606 GN=RANBP2 PE=1 SV=2	0	973.345	51	144	513	102	1	3224	358	6.2	1524.42	144	58	2.706	2.4	2.606	2.538	3.05	2.369	High	High	High	High	High	High
FALSE	High	Master Protein	P49327	Fatty acid synthase OS=Homo sapiens OX=9606 GN=FASN PE=1 SV=3	0	967.565	51	105	811	104	1	2511	273.3	6.44	2368.52	105	1	1.872	2.774	1.735	1.361	1.376	1.475	High	High	High	High	High	High
FALSE	High	Master Protein	Q8IVF2	Protein AHNAK2 OS=Homo sapiens OX=9606 GN=AHNAK2 PE=1 SV=2	0	955.149	49	151	444	149	1	5795	616.2	5.36	1245.85	151	0	0.7	0.736	0.683	0.664	0.605	0.638	High	High	High	High	High	High
FALSE	High	Master Protein	O43707	Alpha-actinin-4 OS=Homo sapiens OX=9606 GN=ACTN4 PE=1 SV=2	0	918.728	71	62	1554	44	1	911	104.8	5.44	4540.1	62	29	1.199	1.247	1.189	1.06	1.184	1.03	High	High	High	High	High	High
FALSE	High	Master Protein	Q01082	Spectrin beta chain, non-erythrocytic 1 OS=Homo sapiens OX=9606 GN=SPTBN1 PE=1 SV=2	0	917.829	57	120	572	112	1	2364	274.4	5.57	1708.88	120	12	0.861	0.792	0.873	1.018	0.958	1.006	High	High	High	High	High	High
FALSE	High	Master Protein	Q9NZM1	Myoferlin OS=Homo sapiens OX=9606 GN=MYOF PE=1 SV=1	0	915.336	62	116	724	112	1	2061	234.6	6.18	2128.61	116	4	1.802	1.69	1.86	1.898	1.727	1.881	High	High	High	High	High	High
FALSE	High	Master Protein	Q14789	Golgin subfamily B member 1 OS=Homo sapiens OX=9606 GN=GOLGB1 PE=1 SV=2	0	909.54	49	158	406	157	1	3259	375.8	5	1166.83	158	2	1.62	1.431	1.627	1.653	1.476	1.587	High	High	High	High	High	High
FALSE	High	Master Protein	P12270	Nucleoprotein TPR OS=Homo sapiens OX=9606 GN=TPR PE=1 SV=3	0	880.299	48	116	537	115	1	2363	267.1	5.02	1552.88	116	1	1.96	1.721	1.949	1.99	2.138	1.903	High	High	High	High	High	High
FALSE	High	Master Protein	Q14980	Nuclear mitotic apparatus protein 1 OS=Homo sapiens OX=9606 GN=NUMA1 PE=1 SV=2	0	808.284	57	111	545	110	1	2115	238.1	5.78	1706.07	111	1	2.004	1.781	1.992	1.993	1.908	1.954	High	High	High	High	High	High
FALSE	High	Master Protein	Q9Y490	Talin-1 OS=Homo sapiens OX=9606 GN=TLN1 PE=1 SV=3	0	779.62	53	110	418	96	1	2541	269.6	6.07	1181.34	110	17	0.241	0.299	0.252	0.217	0.193	0.231	High	High	High	High	High	High
FALSE	High	Master Protein	P46940	Ras GTPase-activating-like protein IQGAP1 OS=Homo sapiens OX=9606 GN=IQGAP1 PE=1 SV=1	0	772.371	51	76	575	70	1	1657	189.1	6.48	1677.79	76	7	0.935	1.047	0.976	0.971	1.06	0.912	High	High	High	High	High	High
FALSE	High	Master Protein	Q6P2Q9	Pre-mRNA-processing-splicing factor 8 OS=Homo sapiens OX=9606 GN=PRPF8 PE=1 SV=2	0	768.419	51	105	613	105	1	2335	273.4	8.84	1629.13	105	0	1.912	1.735	1.911	2.058	2.124	2.01	High	High	High	High	High	High
FALSE	High	Master Protein	Q86UP2	Kinectin OS=Homo sapiens OX=9606 GN=KTN1 PE=1 SV=1	0	755.578	63	86	489	86	1	1357	156.2	5.64	1485.39	86	0	2.687	2.422	2.613	2.429	2.796	2.248	High	High	High	High	High	High
FALSE	High	Master Protein	Q9NU22	Midasin OS=Homo sapiens OX=9606 GN=MDN1 PE=1 SV=2	0	753.304	29	143	308	142	1	5596	632.4	5.68	881.52	143	1	2.321	2.095	2.396	2.859	2.649	2.863	High	High	High	High	High	High
FALSE	High	Master Protein	P16144	Integrin beta-4 OS=Homo sapiens OX=9606 GN=ITGB4 PE=1 SV=5	0	747.424	53	84	714	84	1	1822	202	6.09	2099.81	84	0	2.444	2.042	2.486	2.46	3.218	2.338	High	High	High	High	High	High
FALSE	High	Master Protein	P42704	Leucine-rich PPR motif-containing protein, mitochondrial OS=Homo sapiens OX=9606 GN=LRPPRC PE=1 SV=3	0	741.708	62	78	698	77	1	1394	157.8	6.13	1978.42	78	1	2.378	1.928	2.42	2.36	2.145	2.288	High	High	High	High	High	High
FALSE	High	Master Protein	P10809	60 kDa heat shock protein, mitochondrial OS=Homo sapiens OX=9606 GN=HSPD1 PE=1 SV=2	0	733.879	80	43	2335	43	1	573	61	5.87	7513.68	43	0	2.539	2.285	2.711	2.941	2.706	2.89	High	High	High	High	High	High
FALSE	High	Master Protein	Q9C0C2	182 kDa tankyrase-1-binding protein OS=Homo sapiens OX=9606 GN=TNKS1BP1 PE=1 SV=4	0	723.055	62	85	429	85	1	1729	181.7	4.86	1283.18	85	0	1.829	1.963	1.863	1.727	1.507	1.649	High	High	High	High	High	High
FALSE	High	Master Protein	Q00610	Clathrin heavy chain 1 OS=Homo sapiens OX=9606 GN=CLTC PE=1 SV=5	0	721.297	49	69	711	51	1	1675	191.5	5.69	2134.95	69	24	1.526	1.374	1.46	1.214	1.286	1.359	High	High	High	High	High	High
FALSE	High	Master Protein	O60437	Periplakin OS=Homo sapiens OX=9606 GN=PPL PE=1 SV=4	0	685.644	67	123	463	123	1	1756	204.6	5.6	1318.19	123	0	0.622	0.591	0.596	0.536	0.583	0.55	High	High	High	High	High	High
FALSE	High	Master Protein	Q9P2E9	Ribosome-binding protein 1 OS=Homo sapiens OX=9606 GN=RRBP1 PE=1 SV=4	0	685.007	68	79	451	79	1	1410	152.4	8.6	1384.08	79	0	1.406	1.228	1.434	1.398	1.491	1.485	High	High	High	High	High	High
FALSE	High	Master Protein	P07814	Bifunctional glutamate/proline--tRNA ligase OS=Homo sapiens OX=9606 GN=EPRS PE=1 SV=5	0	647.847	48	71	519	70	1	1512	170.5	7.33	1559.86	71	1	1.356	1.764	1.39	1.397	1.311	1.376	High	High	High	High	High	High
FALSE	High	Master Protein	O75643	U5 small nuclear ribonucleoprotein 200 kDa helicase OS=Homo sapiens OX=9606 GN=SNRNP200 PE=1 SV=2	0	640.374	49	100	432	99	1	2136	244.4	6.06	1173.96	100	1	2.096	1.903	2.175	2.471	2.241	2.412	High	High	High	High	High	High
FALSE	High	Master Protein	P05787	Keratin, type II cytoskeletal 8 OS=Homo sapiens OX=9606 GN=KRT8 PE=1 SV=7	0	639.215	85	47	2138	35	1	483	53.7	5.59	5624.41	47	5	3.678	3.021	3.576	3.064	3.01	3.085	High	High	High	High	High	High
FALSE	High	Master Protein	Q08211	ATP-dependent RNA helicase A OS=Homo sapiens OX=9606 GN=DHX9 PE=1 SV=4	0	624.695	50	51	658	51	1	1270	140.9	6.84	1974.6	51	0	2.17	1.954	2.249	2.519	2.288	2.51	High	High	High	High	High	High
FALSE	High	Master Protein	P00533	Epidermal growth factor receptor OS=Homo sapiens OX=9606 GN=EGFR PE=1 SV=2	0	621.064	59	54	846	53	1	1210	134.2	6.68	2654.35	54	1	2.809	2.514	2.932	3.409	3.59	3.346	High	High	High	High	High	High
FALSE	High	Master Protein	P12814	Alpha-actinin-1 OS=Homo sapiens OX=9606 GN=ACTN1 PE=1 SV=2	0	618.474	66	51	786	32	1	892	103	5.41	2201.3	51	3	0.3	0.332	0.32	0.286	0.285	0.307	High	High	High	High	High	High	Acetyl [N-Term]
FALSE	High	Master Protein	Q03001	Dystonin OS=Homo sapiens OX=9606 GN=DST PE=1 SV=4	0	605.374	18	135	311	126	1	7570	860.1	5.25	824.61	135	3	1.59	1.752	1.53	1.287	1.158	1.297	High	High	High	High	High	High
FALSE	High	Master Protein	P02545	Prelamin-A/C OS=Homo sapiens OX=9606 GN=LMNA PE=1 SV=1	0	595.193	71	50	1636	48	1	664	74.1	7.02	5185.76	50	2	1.918	1.472	1.908	1.873	1.782	1.842	High	High	High	High	High	High
FALSE	High	Master Protein	P34932	Heat shock 70 kDa protein 4 OS=Homo sapiens OX=9606 GN=HSPA4 PE=1 SV=4	0	593.295	67	52	473	49	1	840	94.3	5.19	1325.73	52	6	2.096	2.342	2.085	2.044	1.983	2.05	High	High	High	High	High	High
FALSE	High	Master Protein	P05023	Sodium/potassium-transporting ATPase subunit alpha-1 OS=Homo sapiens OX=9606 GN=ATP1A1 PE=1 SV=1	0	592	52	50	590	41	1	1023	112.8	5.49	1772.79	50	16	1.925	1.602	1.875	1.399	1.911	1.348	High	High	High	High	High	High
FALSE	High	Master Protein	Q7Z6Z7	E3 ubiquitin-protein ligase HUWE1 OS=Homo sapiens OX=9606 GN=HUWE1 PE=1 SV=3	0	583.095	29	113	275	113	1	4374	481.6	5.22	834.8	113	0	1.382	1.355	1.363	1.644	1.706	1.569	High	High	High	High	High	High
FALSE	High	Master Protein	P18206	Vinculin OS=Homo sapiens OX=9606 GN=VCL PE=1 SV=4	0	579.718	64	73	441	73	1	1134	123.7	5.66	1250.7	73	0	0.273	0.378	0.286	0.253	0.236	0.267	High	High	High	High	High	High
FALSE	High	Master Protein	P35555	Fibrillin-1 OS=Homo sapiens OX=9606 GN=FBN1 PE=1 SV=3	0	574.774	36	78	314	76	1	2871	312	4.93	614.86	78	3	0.035	0.036	0.039	0.04	0.036	0.069	High	High	High	High	High	High
FALSE	High	Master Protein	P46939	Utrophin OS=Homo sapiens OX=9606 GN=UTRN PE=1 SV=2	0	570.434	32	106	253	103	1	3433	394.2	5.33	704.78	106	3	1.177	1.065	1.211	1.228	1.155	1.214	High	High	High	High	High	High
FALSE	High	Master Protein	Q92616	eIF-2-alpha kinase activator GCN1 OS=Homo sapiens OX=9606 GN=GCN1 PE=1 SV=6	0	565.676	47	120	298	120	1	2671	292.6	7.47	812.87	120	0	1.224	1.597	1.25	1.212	1.147	1.205	High	High	High	High	High	High
FALSE	High	Master Protein	P35580	Myosin-10 OS=Homo sapiens OX=9606 GN=MYH10 PE=1 SV=3	0	560.909	44	86	327	63	1	1976	228.9	5.54	841.97	86	0	0.619	0.726	0.653	0.641	0.564	0.638	High	High	High	High	High	High
FALSE	High	Master Protein	P08238	Heat shock protein HSP 90-beta OS=Homo sapiens OX=9606 GN=HSP90AB1 PE=1 SV=4	0	559.054	64	45	1558	17	1	724	83.2	5.03	4793.2	45	48	1.423	1.628	1.411	1.4	1.321	1.375	High	High	High	High	High	High
FALSE	High	Master Protein	O15020	Spectrin beta chain, non-erythrocytic 2 OS=Homo sapiens OX=9606 GN=SPTBN2 PE=1 SV=3	0	555.823	43	90	281	83	1	2390	271.2	6.11	820.37	90	0	1.259	1.178	1.267	1.299	1.156	1.261	High	High	High	High	High	High
FALSE	High	Master Protein	P0DMV9	Heat shock 70 kDa protein 1B OS=Homo sapiens OX=9606 GN=HSPA1B PE=1 SV=1	0	551.973	65	37	1182	16	1	641	70	5.66	3346.63	37	33	1.11	1.287	1.089	1.042	1	1.074	High	High	High	High	High	High
FALSE	High	Master Protein	P98160	Basement membrane-specific heparan sulfate proteoglycan core protein OS=Homo sapiens OX=9606 GN=HSPG2 PE=1 SV=4	0	546.63	27	91	256	91	1	4391	468.5	6.51	644.87	91	0	0.124	0.112	0.131	0.106	0.1	0.139	High	High	High	High	High	High
FALSE	High	Master Protein	P11142	Heat shock cognate 71 kDa protein OS=Homo sapiens OX=9606 GN=HSPA8 PE=1 SV=1	0	545.011	63	37	1185	23	1	646	70.9	5.52	3236.81	37	19	1.32	1.482	1.365	1.542	1.508	1.489	High	High	High	High	High	High
FALSE	High	Master Protein	Q13439	Golgin subfamily A member 4 OS=Homo sapiens OX=9606 GN=GOLGA4 PE=1 SV=1	0	540.352	48	102	218	101	1	2230	261	5.39	640.94	102	1	1.465	1.424	1.491	1.343	1.388	1.358	High	High	High	High	High	High
FALSE	High	Master Protein	O60716	Catenin delta-1 OS=Homo sapiens OX=9606 GN=CTNND1 PE=1 SV=1	0	538.801	57	53	606	53	1	968	108.1	6.23	1954.01	53	0	2.245	1.829	2.256	2.018	2.418	1.954	High	High	High	High	High	High
FALSE	High	Master Protein	Q9Y520	Protein PRRC2C OS=Homo sapiens OX=9606 GN=PRRC2C PE=1 SV=4	0	534.738	34	84	303	80	1	2896	316.7	9.13	879.83	84	6	1.87	2.017	1.918	1.781	1.678	1.752	High	High	High	High	High	High
FALSE	High	Master Protein	Q99996	A-kinase anchor protein 9 OS=Homo sapiens OX=9606 GN=AKAP9 PE=1 SV=3	0	530.306	32	119	189	117	1	3911	453.4	4.98	512.65	119	1	1.734	1.913	1.804	1.633	1.444	1.617	High	High	High	High	High	High
FALSE	High	Master Protein	P05783	Keratin, type I cytoskeletal 18 OS=Homo sapiens OX=9606 GN=KRT18 PE=1 SV=2	0	528.582	84	39	2015	37	1	430	48	5.45	6508.95	39	0	3.318	2.626	3.168	2.735	2.921	2.742	High	High	High	High	High	High
FALSE	High	Master Protein	P55072	Transitional endoplasmic reticulum ATPase OS=Homo sapiens OX=9606 GN=VCP PE=1 SV=4	0	526.855	74	54	478	54	1	806	89.3	5.26	1440.17	54	0	1.363	1.381	1.403	1.28	1.195	1.219	High	High	High	High	High	High
FALSE	High	Master Protein	P35221	Catenin alpha-1 OS=Homo sapiens OX=9606 GN=CTNNA1 PE=1 SV=1	0	525.985	68	50	400	36	1	906	100	6.29	1230.95	50	20	1.753	1.587	1.737	1.43	2.088	1.411	High	High	High	High	High	High
FALSE	High	Master Protein	P12111	Collagen alpha-3(VI) chain OS=Homo sapiens OX=9606 GN=COL6A3 PE=1 SV=5	0	523.005	30	83	355	83	1	3177	343.5	6.68	721.49	83	0	0.031	0.03	0.034	0.033	0.03	0.063	High	High	High	High	High	High
FALSE	High	Master Protein	Q92817	Envoplakin OS=Homo sapiens OX=9606 GN=EVPL PE=1 SV=3	0	522.003	53	101	283	97	1	2033	231.5	6.96	791.18	101	4	0.281	0.278	0.284	0.287	0.258	0.297	High	High	High	High	High	High
FALSE	High	Master Protein	Q92598	Heat shock protein 105 kDa OS=Homo sapiens OX=9606 GN=HSPH1 PE=1 SV=1	0	520.892	63	47	567	43	1	858	96.8	5.39	1500.09	47	3	1.666	1.978	1.703	1.866	1.915	1.949	High	High	High	High	High	High
FALSE	High	Master Protein	P11388	DNA topoisomerase 2-alpha OS=Homo sapiens OX=9606 GN=TOP2A PE=1 SV=3	0	517.2	47	72	362	56	1	1531	174.3	8.72	1046.19	72	25	3.034	2.866	3.154	3.02	3.121	2.847	High	High	High	High	High	High
FALSE	High	Master Protein	Q9UQ35	Serine/arginine repetitive matrix protein 2 OS=Homo sapiens OX=9606 GN=SRRM2 PE=1 SV=2	0	515.834	30	66	331	66	1	2752	299.4	12.06	1060.8	66	0	1.476	1.313	1.474	1.867	1.783	1.717	High	High	High	High	High	High
FALSE	High	Master Protein	Q14008	Cytoskeleton-associated protein 5 OS=Homo sapiens OX=9606 GN=CKAP5 PE=1 SV=3	0	514.758	43	87	268	87	1	2032	225.4	7.8	792.7	87	0	1.937	2.444	2.066	1.982	1.754	1.884	High	High	High	High	High	High
FALSE	High	Master Protein	P14923	Junction plakoglobin OS=Homo sapiens OX=9606 GN=JUP PE=1 SV=3	0	508.626	75	42	485	35	1	745	81.7	6.14	1489.95	42	10	0.765	0.707	0.793	0.8	0.708	0.794	High	High	High	High	High	High
FALSE	High	Master Protein	Q14152	Eukaryotic translation initiation factor 3 subunit A OS=Homo sapiens OX=9606 GN=EIF3A PE=1 SV=1	0	507.193	58	102	406	102	1	1382	166.5	6.79	1138.06	102	0	1.906	2.336	1.493	1.482	1.741	1.557	High	High	High	High	High	High
FALSE	High	Master Protein	Q14315	Filamin-C OS=Homo sapiens OX=9606 GN=FLNC PE=1 SV=3	0	503.622	38	85	287	69	1	2725	290.8	5.97	726.15	85	0	0.042	0.041	0.046	0.045	0.04	0.074	High	High	High	High	High	High
FALSE	High	Master Protein	O75533	Splicing factor 3B subunit 1 OS=Homo sapiens OX=9606 GN=SF3B1 PE=1 SV=3	0	503.235	48	55	452	55	1	1304	145.7	7.09	1451.19	55	0	2.524	2.313	2.464	2.135	3.013	2.186	High	High	High	High	High	High
FALSE	High	Master Protein	Q04637	Eukaryotic translation initiation factor 4 gamma 1 OS=Homo sapiens OX=9606 GN=EIF4G1 PE=1 SV=4	0	497.808	44	69	525	62	1	1599	175.4	5.33	1401.73	69	10	1.869	2.544	1.997	1.889	1.712	1.798	High	High	High	High	High	High
FALSE	High	Master Protein	P08727	Keratin, type I cytoskeletal 19 OS=Homo sapiens OX=9606 GN=KRT19 PE=1 SV=4	0	496.51	79	39	2584	24	1	400	44.1	5.14	7691.7	39	35	1.132	0.95	1.149	0.977	0.892	0.99	High	High	High	High	High	High
FALSE	High	Master Protein	Q5T4S7	E3 ubiquitin-protein ligase UBR4 OS=Homo sapiens OX=9606 GN=UBR4 PE=1 SV=1	0	495.1	22	105	205	105	1	5183	573.5	6.04	568.31	105	0	0.754	0.996	0.808	0.747	0.683	0.758	High	High	High	High	High	High
FALSE	High	Master Protein	Q14676	Mediator of DNA damage checkpoint protein 1 OS=Homo sapiens OX=9606 GN=MDC1 PE=1 SV=3	0	494.871	47	65	239	65	1	2089	226.5	5.47	765.57	65	0	2.419	2.146	2.486	2.769	2.473	2.693	High	High	High	High	High	High
FALSE	High	Master Protein	P13639	Elongation factor 2 OS=Homo sapiens OX=9606 GN=EEF2 PE=1 SV=4	0	494.423	64	51	739	50	1	858	95.3	6.83	2116.81	51	2	1.537	2.16	1.43	1.134	1.301	1.289	High	High	High	High	High	High
FALSE	High	Master Protein	P02538	Keratin, type II cytoskeletal 6A OS=Homo sapiens OX=9606 GN=KRT6A PE=1 SV=3	0	492.429	64	47	1545	2	1	564	60	8	4303.77	47	78	0.536	0.444	0.546	0.429	0.392	0.443	High	High	High	High	High	High
FALSE	High	Master Protein	P07900	Heat shock protein HSP 90-alpha OS=Homo sapiens OX=9606 GN=HSP90AA1 PE=1 SV=5	0	491.452	62	42	1412	27	1	732	84.6	5.02	4219.13	42	2	1.182	1.41	1.233	1.331	1.176	1.283	High	High	High	High	High	High
FALSE	High	Master Protein	P16615	Sarcoplasmic/endoplasmic reticulum calcium ATPase 2 OS=Homo sapiens OX=9606 GN=ATP2A2 PE=1 SV=1	0	488.496	51	45	457	38	1	1042	114.7	5.34	1370.58	45	13	2.002	1.821	2.021	2.044	2.144	1.97	High	High	High	High	High	High
FALSE	High	Master Protein	P09874	Poly [ADP-ribose] polymerase 1 OS=Homo sapiens OX=9606 GN=PARP1 PE=1 SV=4	0	487.5	54	55	527	55	1	1014	113	8.88	1622.74	55	0	4.065	3.397	3.457	3.399	4.108	3.393	High	High	High	High	High	High
FALSE	High	Master Protein	Q5UIP0	Telomere-associated protein RIF1 OS=Homo sapiens OX=9606 GN=RIF1 PE=1 SV=2	0	486.583	36	79	214	79	1	2472	274.3	5.52	606.6	79	0	3.078	2.708	3.176	3.07	3.327	3.068	High	High	High	High	High	High
FALSE	High	Master Protein	Q9UQE7	Structural maintenance of chromosomes protein 3 OS=Homo sapiens OX=9606 GN=SMC3 PE=1 SV=2	0	486.426	53	68	290	67	1	1217	141.5	7.18	845.83	68	1	2.095	2.024	2.109	2.267	2.198	2.196	High	High	High	High	High	High
FALSE	High	Master Protein	Q13428	Treacle protein OS=Homo sapiens OX=9606 GN=TCOF1 PE=1 SV=3	0	485.597	40	58	354	58	1	1488	152	9.04	1042.02	58	0	3.717	3.107	3.635	3.836	5.483	3.614	High	High	High	High	High	High
FALSE	High	Master Protein	Q14839	Chromodomain-helicase-DNA-binding protein 4 OS=Homo sapiens OX=9606 GN=CHD4 PE=1 SV=2	0	485.411	43	80	330	61	1	1912	217.9	5.86	974.67	80	21	2.189	1.939	2.22	2.101	2.096	2.193	High	High	High	High	High	High
FALSE	High	Master Protein	P02768	Serum albumin OS=Homo sapiens OX=9606 GN=ALB PE=1 SV=2	0	484.69	62	39	908	39	1	609	69.3	6.28	1594	39	0	0.038	0.031	0.036	0.034	0.031	0.067	High	High	High	High	High	High
FALSE	High	Master Protein	P11021	Endoplasmic reticulum chaperone BiP OS=Homo sapiens OX=9606 GN=HSPA5 PE=1 SV=2	0	483.81	61	41	1330	38	1	654	72.3	5.16	4155.43	41	6	2.104	2.021	2.136	2.563	2.72	2.504	High	High	High	High	High	High
FALSE	High	Master Protein	P04259	Keratin, type II cytoskeletal 6B OS=Homo sapiens OX=9606 GN=KRT6B PE=1 SV=5	0	481.227	64	47	1322	3	1	564	60	8	3557.02	47	7	0.035	0.037	0.038	0.044	0.034	0.061	High	High	High	High	High	High
FALSE	High	Master Protein	P49454	Centromere protein F OS=Homo sapiens OX=9606 GN=CENPF PE=1 SV=2	0	480.14	35	107	176	107	1	3210	367.5	5.07	477.64	107	0	2.242	2.126	2.233	2.111	1.921	2.079	High	High	High	High	High	High
FALSE	High	Master Protein	P48668	Keratin, type II cytoskeletal 6C OS=Homo sapiens OX=9606 GN=KRT6C PE=1 SV=3	0	479.996	63	46	1451	1	1	564	60	8	4029.11	46	0	0.137	0.124	0.149	0.14	0.137	0.186	High	High	High	High	High	High
FALSE	High	Master Protein	P38646	Stress-70 protein, mitochondrial OS=Homo sapiens OX=9606 GN=HSPA9 PE=1 SV=2	0	479.192	61	40	728	39	1	679	73.6	6.16	2155.5	40	2	2.266	2.033	2.258	2.251	2.538	2.334	High	High	High	High	High	High
FALSE	High	Master Protein	P14625	Endoplasmin OS=Homo sapiens OX=9606 GN=HSP90B1 PE=1 SV=1	0	478.683	54	43	853	42	1	803	92.4	4.84	2604.92	43	0	1.346	1.19	1.371	1.472	1.347	1.449	High	High	High	High	High	High
FALSE	High	Master Protein	P52272	Heterogeneous nuclear ribonucleoprotein M OS=Homo sapiens OX=9606 GN=HNRNPM PE=1 SV=3	0	477.76	76	51	702	51	1	730	77.5	8.7	1939.08	51	0	1.853	1.469	1.826	1.964	1.862	1.931	High	High	High	High	High	High
FALSE	High	Master Protein	Q15075	Early endosome antigen 1 OS=Homo sapiens OX=9606 GN=EEA1 PE=1 SV=2	0	476.441	56	83	253	83	1	1411	162.4	5.68	695.61	83	0	1.188	1.099	1.187	1.243	1.161	1.199	High	High	High	High	High	High
FALSE	High	Master Protein	P49321	Nuclear autoantigenic sperm protein OS=Homo sapiens OX=9606 GN=NASP PE=1 SV=2	0	471.619	78	50	382	49	1	788	85.2	4.3	1289.81	50	1	2.419	1.983	2.097	2.872	2.613	2.672	High	High	High	High	High	High
FALSE	High	Master Protein	P13646	Keratin, type I cytoskeletal 13 OS=Homo sapiens OX=9606 GN=KRT13 PE=1 SV=4	0	468.224	70	35	1400	19	1	458	49.6	4.96	3502.4	35	22	0.063	0.056	0.063	0.058	0.052	0.087	High	High	High	High	High	High
FALSE	High	Master Protein	Q14573	Inositol 1,4,5-trisphosphate receptor type 3 OS=Homo sapiens OX=9606 GN=ITPR3 PE=1 SV=2	0	456.478	37	93	233	80	1	2671	303.9	6.48	662.4	93	12	2.031	1.852	2.078	2.12	2.09	2.068	High	High	High	High	High	High
FALSE	High	Master Protein	Q7Z406	Myosin-14 OS=Homo sapiens OX=9606 GN=MYH14 PE=1 SV=2	0	456.389	43	80	252	68	1	1995	227.7	5.6	617.09	80	0	0.317	0.398	0.334	0.228	0.207	0.259	High	High	High	High	High	High
FALSE	High	Master Protein	P23229	Integrin alpha-6 OS=Homo sapiens OX=9606 GN=ITGA6 PE=1 SV=5	0	452.97	49	46	382	46	1	1130	126.5	6.61	1127.78	46	0	2.92	2.602	3.046	2.921	2.701	2.845	High	High	High	High	High	High
FALSE	High	Master Protein	Q13751	Laminin subunit beta-3 OS=Homo sapiens OX=9606 GN=LAMB3 PE=1 SV=1	0	452.662	60	57	243	57	1	1172	129.5	7.21	731.58	57	0	1.375	1.261	1.405	1.732	1.573	1.738	High	High	High	High	High	High
FALSE	High	Master Protein	Q12906	Interleukin enhancer-binding factor 3 OS=Homo sapiens OX=9606 GN=ILF3 PE=1 SV=3	0	448.315	48	39	526	33	1	894	95.3	8.76	1666.15	39	10	1.94	1.747	2.009	2.259	2.074	2.227	High	High	High	High	High	High
FALSE	High	Master Protein	Q14690	Protein RRP5 homolog OS=Homo sapiens OX=9606 GN=PDCD11 PE=1 SV=3	0	447.868	38	68	265	68	1	1871	208.6	8.87	789.28	68	0	2.086	1.894	2.184	2.474	2.236	2.438	High	High	High	High	High	High
FALSE	High	Master Protein	Q13263	Transcription intermediary factor 1-beta OS=Homo sapiens OX=9606 GN=TRIM28 PE=1 SV=5	0	447.184	67	38	418	38	1	835	88.5	5.77	1278.08	38	0	2.541	2.172	2.461	2.495	3.167	2.505	High	High	High	High	High	High
FALSE	High	Master Protein	P14866	Heterogeneous nuclear ribonucleoprotein L OS=Homo sapiens OX=9606 GN=HNRNPL PE=1 SV=2	0	445.363	52	24	719	23	1	589	64.1	8.22	2245.71	24	1	2.377	2.037	2.406	2.778	2.578	2.728	High	High	High	High	High	High
FALSE	High	Master Protein	Q13435	Splicing factor 3B subunit 2 OS=Homo sapiens OX=9606 GN=SF3B2 PE=1 SV=2	0	437.478	53	44	373	44	1	895	100.2	5.67	1014.14	44	0	2.358	2.059	2.366	2.526	2.374	2.564	High	High	High	High	High	High
FALSE	High	Master Protein	P49790	Nuclear pore complex protein Nup153 OS=Homo sapiens OX=9606 GN=NUP153 PE=1 SV=2	0	435.654	49	57	216	57	1	1475	153.8	8.73	685.96	57	0	3.017	2.634	2.904	2.227	3.774	2.34	High	High	High	High	High	High
FALSE	High	Master Protein	Q8WWI1	LIM domain only protein 7 OS=Homo sapiens OX=9606 GN=LMO7 PE=1 SV=3	0	434.573	39	64	277	64	1	1683	192.6	8.09	870.44	64	0	1.371	1.311	1.374	1.492	1.408	1.434	High	High	High	High	High	High
FALSE	High	Master Protein	P02751	Fibronectin OS=Homo sapiens OX=9606 GN=FN1 PE=1 SV=4	0	432.736	34	64	260	64	1	2386	262.5	5.71	603.75	64	0	0.063	0.062	0.068	0.074	0.068	0.103	High	High	High	High	High	High
FALSE	High	Master Protein	P10586	Receptor-type tyrosine-protein phosphatase F OS=Homo sapiens OX=9606 GN=PTPRF PE=1 SV=2	0	432.692	43	65	243	59	1	1907	212.7	6.3	717.82	65	10	2.45	2.284	2.322	1.869	1.763	1.798	High	High	High	High	High	High
FALSE	High	Master Protein	Q00839	Heterogeneous nuclear ribonucleoprotein U OS=Homo sapiens OX=9606 GN=HNRNPU PE=1 SV=6	0	431.955	46	34	600	34	1	825	90.5	6	1728.62	34	0	2.324	1.955	2.404	2.576	2.551	2.598	High	High	High	High	High	High
FALSE	High	Master Protein	A6NHR9	Structural maintenance of chromosomes flexible hinge domain-containing protein 1 OS=Homo sapiens OX=9606 GN=SMCHD1 PE=1 SV=2	0	427.993	40	83	256	83	1	2005	226.2	7.3	716.85	83	0	2.443	2.258	2.404	2.539	2.948	2.469	High	High	High	High	High	High
FALSE	High	Master Protein	P51610	Host cell factor 1 OS=Homo sapiens OX=9606 GN=HCFC1 PE=1 SV=2	0	425.51	37	55	260	54	1	2035	208.6	7.46	778.67	55	1	1.963	1.796	2.004	2.023	1.825	1.961	High	High	High	High	High	High
FALSE	High	Master Protein	P06733	Alpha-enolase OS=Homo sapiens OX=9606 GN=ENO1 PE=1 SV=2	0	425.453	71	25	889	21	1	434	47.1	7.39	2881.06	25	8	1.254	1.456	1.206	1.082	1.177	1.05	High	High	High	High	High	High
FALSE	High	Master Protein	Q9BQG0	Myb-binding protein 1A OS=Homo sapiens OX=9606 GN=MYBBP1A PE=1 SV=2	0	420.404	43	53	315	53	1	1328	148.8	9.28	896.33	53	0	2.223	2.063	2.221	1.988	2.774	1.936	High	High	High	High	High	High
FALSE	High	Master Protein	Q12789	General transcription factor 3C polypeptide 1 OS=Homo sapiens OX=9606 GN=GTF3C1 PE=1 SV=4	0	419.941	40	83	215	83	1	2109	238.7	7.3	615.48	83	0	2.095	1.895	2.105	2.354	2.219	2.403	High	High	High	High	High	High
FALSE	High	Master Protein	Q5JRA6	Transport and Golgi organization protein 1 homolog OS=Homo sapiens OX=9606 GN=MIA3 PE=1 SV=1	0	419.915	40	72	208	72	1	1907	213.6	4.84	630.33	72	0	1.955	1.774	1.997	2.128	2.204	2.105	High	High	High	High	High	High
FALSE	High	Master Protein	P48634	Protein PRRC2A OS=Homo sapiens OX=9606 GN=PRRC2A PE=1 SV=3	0	418.593	36	60	263	56	1	2157	228.7	9.45	842.79	60	0	1.845	1.877	1.891	1.885	1.75	1.814	High	High	High	High	High	High
FALSE	High	Master Protein	P11047	Laminin subunit gamma-1 OS=Homo sapiens OX=9606 GN=LAMC1 PE=1 SV=3	0	417.344	42	58	223	58	1	1609	177.5	5.12	671.01	58	0	0.435	0.393	0.446	0.473	0.486	0.456	High	High	High	High	High	High
FALSE	High	Master Protein	Q14683	Structural maintenance of chromosomes protein 1A OS=Homo sapiens OX=9606 GN=SMC1A PE=1 SV=2	0	417.248	52	69	265	69	1	1233	143.1	7.64	771.18	69	0	2.015	1.763	1.959	1.843	2.583	1.927	High	High	High	High	High	High
FALSE	High	Master Protein	O15230	Laminin subunit alpha-5 OS=Homo sapiens OX=9606 GN=LAMA5 PE=1 SV=8	0	416.05	25	77	191	76	1	3695	399.5	7.02	493.51	77	1	0.396	0.372	0.407	0.297	0.277	0.333	High	High	High	High	High	High
FALSE	High	Master Protein	P14618	Pyruvate kinase PKM OS=Homo sapiens OX=9606 GN=PKM PE=1 SV=4	0	415.634	78	37	536	37	1	531	57.9	7.84	1574.08	37	0	0.766	1.061	0.83	0.688	0.635	0.706	High	High	High	High	High	High
FALSE	High	Master Protein	O95425	Supervillin OS=Homo sapiens OX=9606 GN=SVIL PE=1 SV=2	0	415.197	36	71	193	71	1	2214	247.6	6.98	531.39	71	0	0.806	0.782	0.84	0.902	0.817	0.84	High	High	High	High	High	High
FALSE	High	Master Protein	P55265	Double-stranded RNA-specific adenosine deaminase OS=Homo sapiens OX=9606 GN=ADAR PE=1 SV=4	0	412.448	49	57	294	57	1	1226	136	8.65	831.03	57	0	3.214	3.107	3.083	2.896	3.464	3.003	High	High	High	High	High	High
FALSE	High	Master Protein	P68371	Tubulin beta-4B chain OS=Homo sapiens OX=9606 GN=TUBB4B PE=1 SV=1	0	411.903	72	24	894	2	1	445	49.8	4.89	2310.42	24	60	0.883	1.195	0.958	0.787	0.731	0.802	High	High	High	High	High	High
FALSE	High	Master Protein	P33176	Kinesin-1 heavy chain OS=Homo sapiens OX=9606 GN=KIF5B PE=1 SV=1	0	411.7	61	57	187	57	1	963	109.6	6.51	564.67	57	0	1.014	1.364	1.055	0.897	0.896	0.993	High	High	High	High	High	High
FALSE	High	Master Protein	P04075	Fructose-bisphosphate aldolase A OS=Homo sapiens OX=9606 GN=ALDOA PE=1 SV=2	0	408.378	86	31	700	23	1	364	39.4	8.09	2204.86	31	12	0.794	1.029	0.806	0.698	0.606	0.667	High	High	High	High	High	High
FALSE	High	Master Protein	Q9NR30	Nucleolar RNA helicase 2 OS=Homo sapiens OX=9606 GN=DDX21 PE=1 SV=5	0	408.205	60	46	348	43	1	783	87.3	9.28	1014.89	46	4	2.229	2	2.375	2.396	2.8	2.544	High	High	High	High	High	High
FALSE	High	Master Protein	P52948	Nuclear pore complex protein Nup98-Nup96 OS=Homo sapiens OX=9606 GN=NUP98 PE=1 SV=4	0	405.481	36	54	214	54	1	1817	197.5	6.4	627.3	54	0	1.968	1.767	2.005	2.227	1.966	2.13	High	High	High	High	High	High
FALSE	High	Master Protein	P43243	Matrin-3 OS=Homo sapiens OX=9606 GN=MATR3 PE=1 SV=2	0	403.661	46	39	423	39	1	847	94.6	6.25	1255.84	39	0	1.765	1.298	1.762	1.7	1.608	1.631	High	High	High	High	High	High
FALSE	High	Master Protein	P68104	Elongation factor 1-alpha 1 OS=Homo sapiens OX=9606 GN=EEF1A1 PE=1 SV=1	0	400.64	74	28	753	17	1	462	50.1	9.01	2323.94	28	16	1.095	1.524	1.168	0.991	1.005	1.016	High	High	High	High	High	High
FALSE	High	Master Protein	Q15643	Thyroid receptor-interacting protein 11 OS=Homo sapiens OX=9606 GN=TRIP11 PE=1 SV=3	0	399.712	39	81	170	81	1	1979	227.4	5.26	470.35	81	0	1.468	1.334	1.494	1.578	1.438	1.545	High	High	High	High	High	High
FALSE	High	Master Protein	P07437	Tubulin beta chain OS=Homo sapiens OX=9606 GN=TUBB PE=1 SV=2	0	397.953	73	24	926	4	1	444	49.6	4.89	2418.76	24	2	0.894	1.241	1.031	0.872	0.79	0.874	High	High	High	High	High	High
FALSE	High	Master Protein	Q92945	Far upstream element-binding protein 2 OS=Homo sapiens OX=9606 GN=KHSRP PE=1 SV=4	0	397.255	64	36	448	33	1	711	73.1	7.3	1452.6	36	4	1.655	1.42	1.6	1.934	1.898	1.922	High	High	High	High	High	High
FALSE	High	Master Protein	Q9UHB6	LIM domain and actin-binding protein 1 OS=Homo sapiens OX=9606 GN=LIMA1 PE=1 SV=1	0	396.382	70	54	371	54	1	759	85.2	6.84	1169.6	54	0	3.797	3.125	3.458	2.956	4.117	3.176	High	High	High	High	High	High
FALSE	High	Master Protein	Q5JTH9	RRP12-like protein OS=Homo sapiens OX=9606 GN=RRP12 PE=1 SV=2	0	394.976	52	61	271	60	1	1297	143.6	8.75	858.29	61	1	1.518	1.429	1.558	2.005	1.965	1.958	High	High	High	High	High	High
FALSE	High	Master Protein	Q9BZF9	Uveal autoantigen with coiled-coil domains and ankyrin repeats OS=Homo sapiens OX=9606 GN=UACA PE=1 SV=2	0	394.62	52	77	213	77	1	1416	162.4	7.03	619.34	77	0	2.63	2.346	2.661	2.443	2.545	2.411	High	High	High	High	High	High
FALSE	High	Master Protein	O95071	E3 ubiquitin-protein ligase UBR5 OS=Homo sapiens OX=9606 GN=UBR5 PE=1 SV=2	0	393.267	32	79	189	79	1	2799	309.2	5.85	531.08	79	0	2.17	1.934	2.173	2.078	2.001	1.947	High	High	High	High	High	High
FALSE	High	Master Protein	Q7Z5J4	Retinoic acid-induced protein 1 OS=Homo sapiens OX=9606 GN=RAI1 PE=1 SV=2	0	392.801	42	61	194	60	1	1906	203.2	8.79	615.51	61	1	3.459	2.921	3.45	3.149	2.984	3.191	High	High	High	High	High	High
FALSE	High	Master Protein	P49368	T-complex protein 1 subunit gamma OS=Homo sapiens OX=9606 GN=CCT3 PE=1 SV=4	0	391.474	70	38	332	38	1	545	60.5	6.49	948.23	38	0	0.979	1.172	0.977	0.852	0.785	0.832	High	High	High	High	High	High	Acetyl [N-Term]
FALSE	High	Master Protein	P19013	Keratin, type II cytoskeletal 4 OS=Homo sapiens OX=9606 GN=KRT4 PE=1 SV=4	0	390.232	62	34	619	28	1	534	57.3	6.61	1231.04	34	6	0.026	0.026	0.029	0.029	0.023	0.056	High	High	High	High	High	High
FALSE	High	Master Protein	P13647	Keratin, type II cytoskeletal 5 OS=Homo sapiens OX=9606 GN=KRT5 PE=1 SV=3	0	389.209	56	40	787	21	1	590	62.3	7.74	1649.29	40	0	0.045	0.043	0.049	0.052	0.048	0.08	High	High	High	High	High	High
FALSE	High	Master Protein	P13667	Protein disulfide-isomerase A4 OS=Homo sapiens OX=9606 GN=PDIA4 PE=1 SV=2	0	388.629	65	40	371	39	1	645	72.9	5.07	1006.42	40	0	0.907	0.855	0.939	0.981	0.898	0.991	High	High	High	High	High	High
FALSE	High	Master Protein	P20700	Lamin-B1 OS=Homo sapiens OX=9606 GN=LMNB1 PE=1 SV=2	0	388.348	66	39	358	35	1	586	66.4	5.16	1012.69	39	0	1.535	1.295	1.554	1.579	1.786	1.562	High	High	High	High	High	High
FALSE	High	Master Protein	P35222	Catenin beta-1 OS=Homo sapiens OX=9606 GN=CTNNB1 PE=1 SV=1	0	387.987	59	38	309	31	1	781	85.4	5.86	887.81	38	0	1.836	1.599	1.842	1.671	2.009	1.671	High	High	High	High	High	High
FALSE	High	Master Protein	P49750	YLP motif-containing protein 1 OS=Homo sapiens OX=9606 GN=YLPM1 PE=1 SV=3	0	386.109	35	63	240	62	1	1951	219.8	6.57	686.88	63	1	2.213	1.979	2.262	2.621	2.553	2.461	High	High	High	High	High	High
FALSE	High	Master Protein	O75691	Small subunit processome component 20 homolog OS=Homo sapiens OX=9606 GN=UTP20 PE=1 SV=3	0	384.883	29	73	178	73	1	2785	318.2	7.39	525.12	73	0	2.327	2.11	2.392	2.861	2.565	2.811	High	High	High	High	High	High
FALSE	High	Master Protein	Q6WCQ1	Myosin phosphatase Rho-interacting protein OS=Homo sapiens OX=9606 GN=MPRIP PE=1 SV=3	0	383.68	60	55	191	54	1	1025	116.5	6.21	596.02	55	2	2.148	2.042	2.195	1.924	1.749	1.858	High	High	High	High	High	High
FALSE	High	Master Protein	P60709	Actin, cytoplasmic 1 OS=Homo sapiens OX=9606 GN=ACTB PE=1 SV=1	0	383.348	63	20	2058	6	1	375	41.7	5.48	6159.82	20	2	0.801	0.785	0.867	0.846	0.738	0.866	High	High	High	High	High	High
FALSE	High	Master Protein	Q9H2G2	STE20-like serine/threonine-protein kinase OS=Homo sapiens OX=9606 GN=SLK PE=1 SV=1	0	382.645	50	55	193	53	1	1235	142.6	5.15	541.92	55	2	1.35	1.802	1.45	1.29	1.156	1.248	High	High	High	High	High	High
FALSE	High	Master Protein	P02533	Keratin, type I cytoskeletal 14 OS=Homo sapiens OX=9606 GN=KRT14 PE=1 SV=4	0	381.451	63	33	822	11	1	472	51.5	5.16	2058.06	33	27	0.074	0.067	0.077	0.075	0.064	0.099	High	High	High	High	High	High
FALSE	High	Master Protein	Q12888	TP53-binding protein 1 OS=Homo sapiens OX=9606 GN=TP53BP1 PE=1 SV=2	0	380.528	41	61	168	61	1	1972	213.4	4.7	508.62	61	0	1.351	1.226	1.355	1.788	1.584	1.73	High	High	High	High	High	High
FALSE	High	Master Protein	P23246	Splicing factor, proline- and glutamine-rich OS=Homo sapiens OX=9606 GN=SFPQ PE=1 SV=2	0	376.856	49	34	440	33	1	707	76.1	9.44	1205.78	34	1	3.436	2.567	3.297	3.203	3.202	3.043	High	High	High	High	High	High
FALSE	High	Master Protein	Q15393	Splicing factor 3B subunit 3 OS=Homo sapiens OX=9606 GN=SF3B3 PE=1 SV=4	0	376.457	47	50	361	50	1	1217	135.5	5.26	976.97	50	0	2.378	2.106	2.416	2.704	2.42	2.618	High	High	High	High	High	High
FALSE	High	Master Protein	Q02218	2-oxoglutarate dehydrogenase, mitochondrial OS=Homo sapiens OX=9606 GN=OGDH PE=1 SV=3	0	375.964	51	46	255	46	1	1023	115.9	6.86	764.25	46	0	1.383	1.276	1.468	1.386	1.442	1.391	High	High	High	High	High	High
FALSE	High	Master Protein	A3KMH1	von Willebrand factor A domain-containing protein 8 OS=Homo sapiens OX=9606 GN=VWA8 PE=1 SV=2	0	373.864	43	75	165	75	1	1905	214.7	7.4	450.05	75	0	1.761	1.598	1.817	1.808	1.637	1.785	High	High	High	High	High	High
FALSE	High	Master Protein	Q9BY89	Uncharacterized protein KIAA1671 OS=Homo sapiens OX=9606 GN=KIAA1671 PE=1 SV=2	0	372.774	51	78	179	78	1	1806	196.6	8.47	488.18	78	0	2.087	1.956	2.147	1.975	1.809	1.895	High	High	High	High	High	High
FALSE	High	Master Protein	P35658	Nuclear pore complex protein Nup214 OS=Homo sapiens OX=9606 GN=NUP214 PE=1 SV=2	0	372.304	34	51	207	51	1	2090	213.5	7.47	587.65	51	0	1.657	1.713	1.693	1.839	1.655	1.77	High	High	High	High	High	High
FALSE	High	Master Protein	P55196	Afadin OS=Homo sapiens OX=9606 GN=AFDN PE=1 SV=3	0	371.555	40	69	198	69	1	1824	206.7	6.47	539.52	69	0	1.371	1.411	1.484	1.379	1.325	1.365	High	High	High	High	High	High
FALSE	High	Master Protein	Q14974	Importin subunit beta-1 OS=Homo sapiens OX=9606 GN=KPNB1 PE=1 SV=2	0	371.427	44	32	333	32	1	876	97.1	4.78	949.56	32	0	1.406	1.563	1.408	1.359	1.524	1.38	High	High	High	High	High	High
FALSE	High	Master Protein	Q02880	DNA topoisomerase 2-beta OS=Homo sapiens OX=9606 GN=TOP2B PE=1 SV=3	0	370.899	41	65	236	49	1	1626	183.2	8	655.31	65	0	1.634	1.465	1.675	1.901	1.758	1.738	High	High	High	High	High	High
FALSE	High	Master Protein	Q13136	Liprin-alpha-1 OS=Homo sapiens OX=9606 GN=PPFIA1 PE=1 SV=1	0	370.075	45	55	224	48	1	1202	135.7	6.29	674.07	55	9	2.909	3.437	2.615	2.473	3.759	2.126	High	High	High	High	High	High
FALSE	High	Master Protein	Q92878	DNA repair protein RAD50 OS=Homo sapiens OX=9606 GN=RAD50 PE=1 SV=1	0	368.887	50	71	226	71	1	1312	153.8	6.89	607.93	71	0	3.01	2.805	2.918	2.816	3.508	2.858	High	High	High	High	High	High
FALSE	High	Master Protein	Q12802	A-kinase anchor protein 13 OS=Homo sapiens OX=9606 GN=AKAP13 PE=1 SV=2	0	368.148	31	65	153	65	1	2813	307.4	5.24	420.81	65	0	1.32	1.76	1.389	1.265	1.148	1.218	High	High	High	High	High	High
FALSE	High	Master Protein	P49736	DNA replication licensing factor MCM2 OS=Homo sapiens OX=9606 GN=MCM2 PE=1 SV=4	0	368.069	58	42	237	42	1	904	101.8	5.52	710.75	42	0	1.945	1.708	1.923	2.232	1.964	2.187	High	High	High	High	High	High
FALSE	High	Master Protein	Q9NVP1	ATP-dependent RNA helicase DDX18 OS=Homo sapiens OX=9606 GN=DDX18 PE=1 SV=2	0	367.74	53	31	263	31	1	670	75.4	9.5	758.51	31	0	1.64	1.51	1.747	1.951	1.824	1.996	High	High	High	High	High	High
FALSE	High	Master Protein	Q07157	Tight junction protein ZO-1 OS=Homo sapiens OX=9606 GN=TJP1 PE=1 SV=3	0	366.887	39	61	214	60	1	1748	195.3	6.7	588.87	61	1	0.712	0.73	0.753	0.969	0.88	0.93	High	High	High	High	High	High
FALSE	High	Master Protein	Q16531	DNA damage-binding protein 1 OS=Homo sapiens OX=9606 GN=DDB1 PE=1 SV=1	0	366.634	49	54	282	54	1	1140	126.9	5.26	816	54	0	1.731	1.733	1.658	1.932	1.699	1.77	High	High	High	High	High	High
FALSE	High	Master Protein	P53621	Coatomer subunit alpha OS=Homo sapiens OX=9606 GN=COPA PE=1 SV=2	0	366.342	48	55	208	55	1	1224	138.3	7.66	607.03	55	0	0.95	1.292	1.037	0.899	0.823	0.893	High	High	High	High	High	High
FALSE	High	Master Protein	Q9UM54	Unconventional myosin-VI OS=Homo sapiens OX=9606 GN=MYO6 PE=1 SV=4	0	365.188	47	54	209	54	1	1294	149.6	8.53	587.57	54	0	1.553	1.843	1.583	1.727	1.789	1.779	High	High	High	High	High	High
FALSE	High	Master Protein	Q1KMD3	Heterogeneous nuclear ribonucleoprotein U-like protein 2 OS=Homo sapiens OX=9606 GN=HNRNPUL2 PE=1 SV=1	0	365.065	47	35	324	35	1	747	85.1	4.91	906.16	35	0	2.41	2.166	2.328	2.148	2.473	2.168	High	High	High	High	High	High
FALSE	High	Master Protein	Q29RF7	Sister chromatid cohesion protein PDS5 homolog A OS=Homo sapiens OX=9606 GN=PDS5A PE=1 SV=1	0	364.144	45	57	234	50	1	1337	150.7	7.91	698.1	57	0	1.877	1.667	1.856	2.008	1.836	1.992	High	High	High	High	High	High
FALSE	High	Master Protein	Q8WYP5	Protein ELYS OS=Homo sapiens OX=9606 GN=AHCTF1 PE=1 SV=3	0	363.842	29	60	152	60	1	2266	252.3	6.6	450.05	60	0	1.89	1.719	1.951	2.175	1.997	1.941	High	High	High	High	High	High
FALSE	High	Master Protein	Q7L014	Probable ATP-dependent RNA helicase DDX46 OS=Homo sapiens OX=9606 GN=DDX46 PE=1 SV=2	0	363.261	47	51	282	51	1	1031	117.3	9.29	842.33	51	0	2.075	1.84	1.967	1.618	3.22	1.588	High	High	High	High	High	High
FALSE	High	Master Protein	Q6KC79	Nipped-B-like protein OS=Homo sapiens OX=9606 GN=NIPBL PE=1 SV=2	0	363.167	31	80	173	80	1	2804	315.9	7.91	477.26	80	0	2.246	2.04	2.259	2.682	2.427	2.666	High	High	High	High	High	High
FALSE	High	Master Protein	Q93009	Ubiquitin carboxyl-terminal hydrolase 7 OS=Homo sapiens OX=9606 GN=USP7 PE=1 SV=2	0	362.525	56	57	295	57	1	1102	128.2	5.55	770.04	57	0	1.982	1.735	1.925	2.01	2.18	1.943	High	High	High	High	High	High
FALSE	High	Master Protein	P27797	Calreticulin OS=Homo sapiens OX=9606 GN=CALR PE=1 SV=1	0	361.816	68	35	510	35	1	417	48.1	4.44	1555.12	35	0	1.516	1.273	1.484	1.634	1.513	1.67	High	High	High	High	High	High
FALSE	High	Master Protein	Q12830	Nucleosome-remodeling factor subunit BPTF OS=Homo sapiens OX=9606 GN=BPTF PE=1 SV=3	0	360.898	27	75	152	74	1	3046	338.1	6.54	442.77	75	1	2.087	1.849	2.13	2.227	2.062	2.233	High	High	High	High	High	High
FALSE	High	Master Protein	P08779	Keratin, type I cytoskeletal 16 OS=Homo sapiens OX=9606 GN=KRT16 PE=1 SV=4	0	359.665	70	32	702	18	1	473	51.2	5.05	1787.38	32	0	0.143	0.127	0.144	0.158	0.142	0.178	High	High	High	High	High	High
FALSE	High	Master Protein	P41252	Isoleucine--tRNA ligase, cytoplasmic OS=Homo sapiens OX=9606 GN=IARS PE=1 SV=2	0	359.195	43	48	250	48	1	1262	144.4	6.15	668.77	48	0	2.331	2.972	2.123	1.741	2.497	1.965	High	High	High	High	High	High
FALSE	High	Master Protein	O00410	Importin-5 OS=Homo sapiens OX=9606 GN=IPO5 PE=1 SV=4	0	358.81	48	39	189	36	1	1097	123.6	4.94	546.31	39	4	2.271	2.383	1.962	1.688	1.867	1.69	High	High	High	High	High	High
FALSE	High	Master Protein	Q14697	Neutral alpha-glucosidase AB OS=Homo sapiens OX=9606 GN=GANAB PE=1 SV=3	0	358.274	46	39	404	39	1	944	106.8	6.14	1169.28	39	0	1.825	1.434	1.731	1.353	1.346	1.417	High	High	High	High	High	High
FALSE	High	Master Protein	Q9H583	HEAT repeat-containing protein 1 OS=Homo sapiens OX=9606 GN=HEATR1 PE=1 SV=3	0	357.061	33	68	232	68	1	2144	242.2	6.54	650.62	68	0	1.995	1.841	2.069	2.376	2.141	2.283	High	High	High	High	High	High
FALSE	High	Master Protein	Q8N163	Cell cycle and apoptosis regulator protein 2 OS=Homo sapiens OX=9606 GN=CCAR2 PE=1 SV=2	0	356.399	61	50	234	50	1	923	102.8	5.22	750.48	50	0	2.354	2.094	2.369	2.82	3.204	2.537	High	High	High	High	High	High
FALSE	High	Master Protein	P27824	Calnexin OS=Homo sapiens OX=9606 GN=CANX PE=1 SV=2	0	356.008	51	44	466	44	1	592	67.5	4.6	1400.21	44	0	1.623	1.432	1.673	1.97	1.776	1.916	High	High	High	High	High	High
FALSE	High	Master Protein	Q9NTI5	Sister chromatid cohesion protein PDS5 homolog B OS=Homo sapiens OX=9606 GN=PDS5B PE=1 SV=1	0	356	39	57	214	50	1	1447	164.6	8.47	636.39	57	10	2.487	2.247	2.373	2.528	3.049	2.571	High	High	High	High	High	High
FALSE	High	Master Protein	Q13200	26S proteasome non-ATPase regulatory subunit 2 OS=Homo sapiens OX=9606 GN=PSMD2 PE=1 SV=3	0	355.063	46	41	275	41	1	908	100.1	5.2	761.96	41	0	2.085	2.386	2.159	2.177	2.218	2.296	High	High	High	High	High	High
FALSE	High	Master Protein	Q9UIG0	Tyrosine-protein kinase BAZ1B OS=Homo sapiens OX=9606 GN=BAZ1B PE=1 SV=2	0	354.737	48	69	207	69	1	1483	170.8	8.48	615.79	69	0	1.966	1.795	2.054	2.356	2.179	2.413	High	High	High	High	High	High
FALSE	High	Master Protein	O00267	Transcription elongation factor SPT5 OS=Homo sapiens OX=9606 GN=SUPT5H PE=1 SV=1	0	354.426	47	45	183	45	1	1087	120.9	5.06	526.45	45	0	2.202	2.02	2.139	2.684	2.386	2.612	High	High	High	High	High	High
FALSE	High	Master Protein	P15311	Ezrin OS=Homo sapiens OX=9606 GN=EZR PE=1 SV=4	0	353.85	58	44	388	30	1	586	69.4	6.27	1127.54	44	23	1.471	1.94	1.61	1.315	1.327	1.331	High	High	High	High	High	High
FALSE	High	Master Protein	P26358	DNA (cytosine-5)-methyltransferase 1 OS=Homo sapiens OX=9606 GN=DNMT1 PE=1 SV=2	0	353.25	43	69	184	69	1	1616	183.1	7.75	536.96	69	0	2.489	2.309	2.436	2.47	2.323	2.485	High	High	High	High	High	High
FALSE	High	Master Protein	Q15233	Non-POU domain-containing octamer-binding protein OS=Homo sapiens OX=9606 GN=NONO PE=1 SV=4	0	351.367	63	29	480	25	1	471	54.2	8.95	1339.22	29	3	2.148	1.895	2.165	2.368	2.201	2.107	High	High	High	High	High	High
FALSE	High	Master Protein	Q7KZ85	Transcription elongation factor SPT6 OS=Homo sapiens OX=9606 GN=SUPT6H PE=1 SV=2	0	350.953	39	58	148	58	1	1726	198.9	4.91	487.95	58	0	2.069	1.905	2.124	2.385	2.146	2.294	High	High	High	High	High	High
FALSE	High	Master Protein	Q8NFC6	Biorientation of chromosomes in cell division protein 1-like 1 OS=Homo sapiens OX=9606 GN=BOD1L1 PE=1 SV=2	0	350.524	29	80	141	77	1	3051	330.3	5.08	401.97	80	3	2.3	2.044	2.286	2.578	2.396	2.566	High	High	High	High	High	High
FALSE	High	Master Protein	P06576	ATP synthase subunit beta, mitochondrial OS=Homo sapiens OX=9606 GN=ATP5B PE=1 SV=3	0	347.991	64	21	525	21	1	529	56.5	5.4	1482.87	21	0	1.286	1.157	1.388	1.359	1.229	1.34	High	High	High	High	High	High
FALSE	High	Master Protein	P29401	Transketolase OS=Homo sapiens OX=9606 GN=TKT PE=1 SV=3	0	346.824	64	30	555	30	1	623	67.8	7.66	1760.37	30	0	1.411	1.474	1.216	1.95	1.685	1.806	High	High	High	High	High	High	Acetyl [N-Term]
FALSE	High	Master Protein	Q96AE4	Far upstream element-binding protein 1 OS=Homo sapiens OX=9606 GN=FUBP1 PE=1 SV=3	0	346.418	57	32	399	26	1	644	67.5	7.61	1147.94	32	4	2.962	2.684	2.6	2.311	4.6	2.188	High	High	High	High	High	High
FALSE	High	Master Protein	P22314	Ubiquitin-like modifier-activating enzyme 1 OS=Homo sapiens OX=9606 GN=UBA1 PE=1 SV=3	0	345.958	52	43	216	43	1	1058	117.8	5.76	606.75	43	0	0.862	0.917	0.807	0.983	0.869	0.967	High	High	High	High	High	High
FALSE	High	Master Protein	O95239	Chromosome-associated kinesin KIF4A OS=Homo sapiens OX=9606 GN=KIF4A PE=1 SV=3	0	345.907	44	54	160	53	1	1232	139.8	6.27	481.87	54	1	3.357	2.919	3.217	3.768	3.455	3.868	High	High	High	High	High	High
FALSE	High	Master Protein	P11717	Cation-independent mannose-6-phosphate receptor OS=Homo sapiens OX=9606 GN=IGF2R PE=1 SV=3	0	345.356	32	73	184	73	1	2491	274.2	5.94	536.28	73	0	1.873	1.87	1.778	2.117	1.832	1.811	High	High	High	High	High	High
FALSE	High	Master Protein	P53396	ATP-citrate synthase OS=Homo sapiens OX=9606 GN=ACLY PE=1 SV=3	0	345.115	49	51	250	51	1	1101	120.8	7.33	707.97	51	0	1.399	1.617	1.407	1.465	1.386	1.499	High	High	High	High	High	High
FALSE	High	Master Protein	P27708	CAD protein OS=Homo sapiens OX=9606 GN=CAD PE=1 SV=3	0	344.197	33	63	166	63	1	2225	242.8	6.46	536.04	63	0	0.932	1.299	0.927	0.837	0.857	0.908	High	High	High	High	High	High
FALSE	High	Master Protein	Q9Y5B9	FACT complex subunit SPT16 OS=Homo sapiens OX=9606 GN=SUPT16H PE=1 SV=1	0	343.261	41	48	269	48	1	1047	119.8	5.66	702.45	48	0	1.547	1.365	1.502	1.708	1.629	1.659	High	High	High	High	High	High
FALSE	High	Master Protein	P50990	T-complex protein 1 subunit theta OS=Homo sapiens OX=9606 GN=CCT8 PE=1 SV=4	0	341.419	71	35	349	35	1	548	59.6	5.6	983.67	35	0	1.992	2.362	1.626	1.28	1.512	1.519	High	High	High	High	High	High
FALSE	High	Master Protein	Q92900	Regulator of nonsense transcripts 1 OS=Homo sapiens OX=9606 GN=UPF1 PE=1 SV=2	0	341.059	53	52	202	50	1	1129	124.3	6.61	581.01	52	2	1.523	1.786	1.625	1.396	1.234	1.343	High	High	High	High	High	High
FALSE	High	Master Protein	O95602	DNA-directed RNA polymerase I subunit RPA1 OS=Homo sapiens OX=9606 GN=POLR1A PE=1 SV=2	0	340.646	43	63	180	62	1	1720	194.7	7.03	469.87	63	1	1.906	1.724	1.996	2.262	2.031	2.198	High	High	High	High	High	High
FALSE	High	Master Protein	P07237	Protein disulfide-isomerase OS=Homo sapiens OX=9606 GN=P4HB PE=1 SV=3	0	340.398	76	38	442	38	1	508	57.1	4.87	1249.85	38	0	1.519	1.132	1.456	1.454	1.788	1.369	High	High	High	High	High	High
FALSE	High	Master Protein	P30622	CAP-Gly domain-containing linker protein 1 OS=Homo sapiens OX=9606 GN=CLIP1 PE=1 SV=2	0	339.897	47	66	139	60	1	1438	162.1	5.36	396.79	66	7	0.798	1.018	0.879	0.805	0.671	0.788	High	High	High	High	High	High
FALSE	High	Master Protein	Q14517	Protocadherin Fat 1 OS=Homo sapiens OX=9606 GN=FAT1 PE=1 SV=2	0	338.824	20	81	150	81	1	4588	506	5	393.88	81	0	2.176	1.985	2.288	2.675	2.561	2.782	High	High	High	High	High	High
FALSE	High	Master Protein	P26640	Valine--tRNA ligase OS=Homo sapiens OX=9606 GN=VARS PE=1 SV=4	0	337.977	41	47	204	47	1	1264	140.4	7.59	606.21	47	0	1.134	1.479	1.036	0.95	1.073	1.11	High	High	High	High	High	High
FALSE	High	Master Protein	P02786	Transferrin receptor protein 1 OS=Homo sapiens OX=9606 GN=TFRC PE=1 SV=2	0	337.647	48	33	334	33	1	760	84.8	6.61	961.45	33	0	1.557	1.459	1.681	2.669	2.527	2.509	High	High	High	High	High	High
FALSE	High	Master Protein	Q03252	Lamin-B2 OS=Homo sapiens OX=9606 GN=LMNB2 PE=1 SV=4	0	335.455	64	46	331	42	1	620	69.9	5.59	999.62	46	2	1.634	1.41	1.645	1.692	1.98	1.668	High	High	High	High	High	High
FALSE	High	Master Protein	Q9NTJ3	Structural maintenance of chromosomes protein 4 OS=Homo sapiens OX=9606 GN=SMC4 PE=1 SV=2	0	335.135	45	55	162	55	1	1288	147.1	6.79	458.88	55	0	1.882	2.098	1.868	1.955	1.801	2.01	High	High	High	High	High	High
FALSE	High	Master Protein	P13797	Plastin-3 OS=Homo sapiens OX=9606 GN=PLS3 PE=1 SV=4	0	333.087	57	36	262	27	1	630	70.8	5.6	718.86	36	16	0.674	0.882	0.721	0.653	0.598	0.669	High	High	High	High	High	High
FALSE	High	Master Protein	P33992	DNA replication licensing factor MCM5 OS=Homo sapiens OX=9606 GN=MCM5 PE=1 SV=5	0	332.273	56	44	203	44	1	734	82.2	8.37	613.93	44	0	2.903	2.555	2.78	3.463	3.414	3.25	High	High	High	High	High	High
FALSE	High	Master Protein	O43795	Unconventional myosin-Ib OS=Homo sapiens OX=9606 GN=MYO1B PE=1 SV=3	0	332.148	45	48	261	47	1	1136	131.9	9.38	761.36	48	1	2.473	2.327	2.583	2.88	2.671	2.844	High	High	High	High	High	High
FALSE	High	Master Protein	P52701	DNA mismatch repair protein Msh6 OS=Homo sapiens OX=9606 GN=MSH6 PE=1 SV=2	0	331.692	43	49	156	49	1	1360	152.7	6.9	494.01	49	0	1.924	1.845	1.692	2.031	1.903	1.843	High	High	High	High	High	High
FALSE	High	Master Protein	Q86XP3	ATP-dependent RNA helicase DDX42 OS=Homo sapiens OX=9606 GN=DDX42 PE=1 SV=1	0	330.238	49	37	199	37	1	938	102.9	7.02	632.18	37	0	1.572	1.446	1.538	1.915	1.705	1.865	High	High	High	High	High	High
FALSE	High	Master Protein	P22626	Heterogeneous nuclear ribonucleoproteins A2/B1 OS=Homo sapiens OX=9606 GN=HNRNPA2B1 PE=1 SV=2	0	330.075	73	28	1240	25	1	353	37.4	8.95	4222.5	28	3	2.687	2.259	2.699	2.897	3.122	2.8	High	High	High	High	High	High
FALSE	High	Master Protein	P11586	C-1-tetrahydrofolate synthase, cytoplasmic OS=Homo sapiens OX=9606 GN=MTHFD1 PE=1 SV=3	0	329.917	55	46	221	45	1	935	101.5	7.3	658.76	46	2	1.356	1.622	1.2	0.978	1.005	1.105	High	High	High	High	High	High
FALSE	High	Master Protein	P46100	Transcriptional regulator ATRX OS=Homo sapiens OX=9606 GN=ATRX PE=1 SV=5	0	329.764	27	63	131	63	1	2492	282.4	6.58	393.2	63	0	1.762	1.571	1.707	1.473	1.921	1.479	High	High	High	High	High	High
FALSE	High	Master Protein	O60313	Dynamin-like 120 kDa protein, mitochondrial OS=Homo sapiens OX=9606 GN=OPA1 PE=1 SV=3	0	329.23	50	45	220	45	1	960	111.6	7.87	614.12	45	0	2.11	1.878	2.176	2.143	1.93	2.11	High	High	High	High	High	High
FALSE	High	Master Protein	A5YKK6	CCR4-NOT transcription complex subunit 1 OS=Homo sapiens OX=9606 GN=CNOT1 PE=1 SV=2	0	328.704	28	62	161	62	1	2376	266.8	7.11	441.93	62	0	1.612	1.812	1.614	1.402	1.411	1.522	High	High	High	High	High	High
FALSE	High	Master Protein	Q9Y4L1	Hypoxia up-regulated protein 1 OS=Homo sapiens OX=9606 GN=HYOU1 PE=1 SV=1	0	328.475	51	45	218	45	1	999	111.3	5.22	671.15	45	0	1.43	1.335	1.383	1.436	2.525	1.097	High	High	High	High	High	High
FALSE	High	Master Protein	Q6ZRV2	Protein FAM83H OS=Homo sapiens OX=9606 GN=FAM83H PE=1 SV=3	0	328.359	57	55	167	55	1	1179	127	6.98	546.16	55	0	0.977	1.018	1.05	0.981	0.874	0.959	High	High	High	High	High	High
FALSE	High	Master Protein	P00558	Phosphoglycerate kinase 1 OS=Homo sapiens OX=9606 GN=PGK1 PE=1 SV=3	0	327.985	69	29	525	23	1	417	44.6	8.1	1558.19	29	7	0.788	0.999	0.797	0.78	0.665	0.75	High	High	High	High	High	High
FALSE	High	Master Protein	P04406	Glyceraldehyde-3-phosphate dehydrogenase OS=Homo sapiens OX=9606 GN=GAPDH PE=1 SV=3	0	327.761	65	21	883	21	1	335	36	8.46	2599.49	21	0	1.395	1.63	1.2	1.109	1.566	1.148	High	High	High	High	High	High
FALSE	High	Master Protein	O60264	SWI/SNF-related matrix-associated actin-dependent regulator of chromatin subfamily A member 5 OS=Homo sapiens OX=9606 GN=SMARCA5 PE=1 SV=1	0	327.418	44	53	249	37	1	1052	121.8	8.09	698.78	53	20	2.197	2.009	2.272	2.536	2.325	2.468	High	High	High	High	High	High
FALSE	High	Master Protein	Q08J23	tRNA (cytosine(34)-C(5))-methyltransferase OS=Homo sapiens OX=9606 GN=NSUN2 PE=1 SV=2	0	327.21	63	42	214	42	1	767	86.4	6.77	634.03	42	0	1.897	1.683	1.707	2.395	2.064	2.285	High	High	High	High	High	High
FALSE	High	Master Protein	P78371	T-complex protein 1 subunit beta OS=Homo sapiens OX=9606 GN=CCT2 PE=1 SV=4	0	326.599	74	32	291	32	1	535	57.5	6.46	919.39	32	0	1.607	1.964	1.344	1.052	1.242	1.301	High	High	High	High	High	High
FALSE	High	Master Protein	Q9NWH9	SAFB-like transcription modulator OS=Homo sapiens OX=9606 GN=SLTM PE=1 SV=2	0	326.017	40	47	192	47	1	1034	117.1	7.87	541.89	47	0	3.023	2.619	3	3.495	3.471	3.665	High	High	High	High	High	High
FALSE	High	Master Protein	P25205	DNA replication licensing factor MCM3 OS=Homo sapiens OX=9606 GN=MCM3 PE=1 SV=3	0	324.877	55	40	270	40	1	808	90.9	5.77	782.44	40	0	2.663	2.317	2.521	2.693	2.962	2.708	High	High	High	High	High	High
FALSE	High	Master Protein	Q9BTC0	Death-inducer obliterator 1 OS=Homo sapiens OX=9606 GN=DIDO1 PE=1 SV=5	0	324.238	36	67	146	66	1	2240	243.7	7.88	441.07	67	1	2.101	1.868	2.12	2.515	2.228	2.423	High	High	High	High	High	High
FALSE	High	Master Protein	Q04695	Keratin, type I cytoskeletal 17 OS=Homo sapiens OX=9606 GN=KRT17 PE=1 SV=2	0	322.732	61	31	547	15	1	432	48.1	5.02	1364.01	31	4	0.173	0.155	0.18	0.189	0.181	0.22	High	High	High	High	High	High
FALSE	High	Master Protein	Q8N3C0	Activating signal cointegrator 1 complex subunit 3 OS=Homo sapiens OX=9606 GN=ASCC3 PE=1 SV=3	0	321.92	34	71	139	71	1	2202	251.3	7.09	380.98	71	0	1.529	1.837	1.598	1.47	1.293	1.387	High	High	High	High	High	High
FALSE	High	Master Protein	P27816	Microtubule-associated protein 4 OS=Homo sapiens OX=9606 GN=MAP4 PE=1 SV=3	0	321.783	49	51	225	51	1	1152	120.9	5.43	623.06	51	0	1.059	1.414	1.099	1.008	0.971	1.082	High	High	High	High	High	High
FALSE	High	Master Protein	Q92841	Probable ATP-dependent RNA helicase DDX17 OS=Homo sapiens OX=9606 GN=DDX17 PE=1 SV=2	0	321.248	54	37	315	29	1	729	80.2	8.27	891.23	37	12	1.602	1.456	1.583	1.899	1.729	1.888	High	High	High	High	High	High
FALSE	High	Master Protein	Q13753	Laminin subunit gamma-2 OS=Homo sapiens OX=9606 GN=LAMC2 PE=1 SV=2	0	321.11	46	50	231	50	1	1193	130.9	6.19	675.23	50	0	1.615	1.458	1.668	2.458	2.131	2.359	High	High	High	High	High	High
FALSE	High	Master Protein	P21796	Voltage-dependent anion-selective channel protein 1 OS=Homo sapiens OX=9606 GN=VDAC1 PE=1 SV=2	0	321.075	69	17	795	16	1	283	30.8	8.54	2461.78	17	1	1.888	1.714	1.932	1.66	1.981	1.663	High	High	High	High	High	High
FALSE	High	Master Protein	Q92621	Nuclear pore complex protein Nup205 OS=Homo sapiens OX=9606 GN=NUP205 PE=1 SV=3	0	320.553	32	58	199	58	1	2012	227.8	6.19	581.08	58	0	1.976	1.91	2.077	2.43	2.147	2.358	High	High	High	High	High	High
FALSE	High	Master Protein	Q7KZF4	Staphylococcal nuclease domain-containing protein 1 OS=Homo sapiens OX=9606 GN=SND1 PE=1 SV=1	0	320.278	53	47	284	47	1	910	101.9	7.17	828.7	47	0	1.645	1.654	1.603	1.618	1.495	1.45	High	High	High	High	High	High
FALSE	High	Master Protein	O95573	Long-chain-fatty-acid--CoA ligase 3 OS=Homo sapiens OX=9606 GN=ACSL3 PE=1 SV=3	0	320.045	51	31	288	28	1	720	80.4	8.38	846.6	31	4	2.142	1.999	2.217	2.313	2.456	2.274	High	High	High	High	High	High
FALSE	High	Master Protein	Q9NZB2	Constitutive coactivator of PPAR-gamma-like protein 1 OS=Homo sapiens OX=9606 GN=FAM120A PE=1 SV=2	0	318.906	46	42	238	40	1	1118	121.8	8.88	742.1	42	3	1.689	1.85	1.749	1.568	1.484	1.54	High	High	High	High	High	High
FALSE	High	Master Protein	Q9BQ52	Zinc phosphodiesterase ELAC protein 2 OS=Homo sapiens OX=9606 GN=ELAC2 PE=1 SV=2	0	318.363	57	41	216	41	1	826	92.2	7.9	655.48	41	0	2.778	2.559	2.585	3.733	3.473	3.777	High	High	High	High	High	High
FALSE	High	Master Protein	P50851	Lipopolysaccharide-responsive and beige-like anchor protein OS=Homo sapiens OX=9606 GN=LRBA PE=1 SV=4	0	317.413	25	67	149	61	1	2863	318.9	5.6	357.54	67	6	0.884	0.99	0.862	0.774	0.757	0.778	High	High	High	High	High	High
FALSE	High	Master Protein	Q16891	MICOS complex subunit MIC60 OS=Homo sapiens OX=9606 GN=IMMT PE=1 SV=1	0	317.289	58	44	212	44	1	758	83.6	6.48	701.27	44	0	2.962	2.557	2.818	2.471	3.444	2.273	High	High	High	High	High	High
FALSE	High	Master Protein	P11940	Polyadenylate-binding protein 1 OS=Homo sapiens OX=9606 GN=PABPC1 PE=1 SV=2	0	316.408	53	32	359	19	1	636	70.6	9.5	862.37	32	26	0.875	0.991	0.931	0.92	0.834	0.847	High	High	High	High	High	High
FALSE	High	Master Protein	P04114	Apolipoprotein B-100 OS=Homo sapiens OX=9606 GN=APOB PE=1 SV=2	0	316.031	17	73	148	72	1	4563	515.3	7.05	295.35	73	1	0.136	0.128	0.145	0.146	0.13	0.166	High	High	High	High	High	High
FALSE	High	Master Protein	O43290	U4/U6.U5 tri-snRNP-associated protein 1 OS=Homo sapiens OX=9606 GN=SART1 PE=1 SV=1	0	315.577	52	43	161	43	1	800	90.2	6.13	490.72	43	0	2.109	1.941	2.165	2.491	2.21	2.373	High	High	High	High	High	High
FALSE	High	Master Protein	P0DJD1	RANBP2-like and GRIP domain-containing protein 2 OS=Homo sapiens OX=9606 GN=RGPD2 PE=2 SV=1	0	315.177	30	49	163	10	1	1756	197.2	6.2	481.61	49	0	2.172	1.979	2.176	2.13	1.921	2.16	High	High	High	High	High	High
FALSE	High	Master Protein	Q9P2M7	Cingulin OS=Homo sapiens OX=9606 GN=CGN PE=1 SV=2	0	315.038	53	62	152	61	1	1197	136.3	5.54	416.51	62	1	1.901	2.237	2.008	1.909	1.639	1.811	High	High	High	High	High	High
FALSE	High	Master Protein	Q99666	RANBP2-like and GRIP domain-containing protein 5/6 OS=Homo sapiens OX=9606 GN=RGPD5 PE=1 SV=3	0	314.542	29	49	164	9	1	1765	198.8	6.42	483.93	49	5	1.57	1.512	1.697	1.83	1.593	1.763	High	High	High	High	High	High
FALSE	High	Master Protein	Q9Y4K1	Beta/gamma crystallin domain-containing protein 1 OS=Homo sapiens OX=9606 GN=CRYBG1 PE=1 SV=3	0	314.268	37	54	143	54	1	1723	188.6	5.86	400.07	54	0	1.062	1.102	1.107	1.018	0.9	0.986	High	High	High	High	High	High
FALSE	High	Master Protein	Q13885	Tubulin beta-2A chain OS=Homo sapiens OX=9606 GN=TUBB2A PE=1 SV=1	0	313.272	61	21	745	1	1	445	49.9	4.89	1871.64	21	4	0.157	0.209	0.165	0.14	0.126	0.175	High	High	High	High	High	High
FALSE	High	Master Protein	P48643	T-complex protein 1 subunit epsilon OS=Homo sapiens OX=9606 GN=CCT5 PE=1 SV=1	0	312.577	69	35	299	34	1	541	59.6	5.66	919.77	35	1	1.587	1.611	1.435	1.221	1.189	1.259	High	High	High	High	High	High
FALSE	High	Master Protein	P55884	Eukaryotic translation initiation factor 3 subunit B OS=Homo sapiens OX=9606 GN=EIF3B PE=1 SV=3	0	312.365	50	33	222	33	1	814	92.4	5	697.15	33	0	1.309	1.588	1.352	1.274	1.174	1.228	High	High	High	High	High	High
FALSE	High	Master Protein	Q14566	DNA replication licensing factor MCM6 OS=Homo sapiens OX=9606 GN=MCM6 PE=1 SV=1	0	312.045	48	44	276	44	1	821	92.8	5.41	785.16	44	0	2.559	2.234	2.426	2.577	2.603	2.496	High	High	High	High	High	High
FALSE	High	Master Protein	Q99798	Aconitate hydratase, mitochondrial OS=Homo sapiens OX=9606 GN=ACO2 PE=1 SV=2	0	312.009	54	35	213	35	1	780	85.4	7.61	645.43	35	0	1.103	0.95	0.997	0.771	1.073	0.693	High	High	High	High	High	High
FALSE	High	Master Protein	P63267	Actin, gamma-enteric smooth muscle OS=Homo sapiens OX=9606 GN=ACTG2 PE=1 SV=1	0	311.856	60	19	1466	2	1	376	41.9	5.48	3208.94	19	0	0.089	0.082	0.095	0.095	0.082	0.128	High	High	High	High	High	High
FALSE	High	Master Protein	Q71U36	Tubulin alpha-1A chain OS=Homo sapiens OX=9606 GN=TUBA1A PE=1 SV=1	0	311.837	70	23	836	1	1	451	50.1	5.06	2596.56	23	10	0.912	1.207	1.059	0.9	0.824	0.912	High	High	High	High	High	High
FALSE	High	Master Protein	Q08378	Golgin subfamily A member 3 OS=Homo sapiens OX=9606 GN=GOLGA3 PE=1 SV=2	0	311.67	44	56	123	56	1	1498	167.3	5.44	410.69	56	0	1.144	1.18	1.216	1.302	1.113	1.234	High	High	High	High	High	High
FALSE	High	Master Protein	P17301	Integrin alpha-2 OS=Homo sapiens OX=9606 GN=ITGA2 PE=1 SV=1	0	310.988	38	34	241	34	1	1181	129.2	5.31	732.91	34	0	1.044	0.986	1.096	1.217	1.402	1.172	High	High	High	High	High	High
FALSE	High	Master Protein	P12956	X-ray repair cross-complementing protein 6 OS=Homo sapiens OX=9606 GN=XRCC6 PE=1 SV=2	0	309.573	56	38	372	38	1	609	69.8	6.64	1094.16	38	0	2.658	2.359	2.538	2.641	3.341	2.638	High	High	High	High	High	High
FALSE	High	Master Protein	P31948	Stress-induced-phosphoprotein 1 OS=Homo sapiens OX=9606 GN=STIP1 PE=1 SV=1	0	309.119	62	39	407	39	1	543	62.6	6.8	1034.07	39	0	1.833	2.103	1.75	1.816	1.71	1.744	High	High	High	High	High	High
FALSE	High	Master Protein	P33991	DNA replication licensing factor MCM4 OS=Homo sapiens OX=9606 GN=MCM4 PE=1 SV=5	0	308.329	48	40	232	39	1	863	96.5	6.74	716.15	40	1	2.555	2.244	2.336	2.41	2.595	2.399	High	High	High	High	High	High
FALSE	High	Master Protein	O95347	Structural maintenance of chromosomes protein 2 OS=Homo sapiens OX=9606 GN=SMC2 PE=1 SV=2	0	306.882	44	56	160	56	1	1197	135.6	8.43	456.59	56	0	1.932	2.171	1.96	2.115	1.908	2.124	High	High	High	High	High	High
FALSE	High	Master Protein	Q9Y4A5	Transformation/transcription domain-associated protein OS=Homo sapiens OX=9606 GN=TRRAP PE=1 SV=3	0	306.221	22	83	132	83	1	3859	437.3	8.19	360.53	83	0	1.12	1.034	1.161	1.298	1.176	1.291	High	High	High	High	High	High
FALSE	High	Master Protein	O43143	Pre-mRNA-splicing factor ATP-dependent RNA helicase DHX15 OS=Homo sapiens OX=9606 GN=DHX15 PE=1 SV=2	0	306.132	49	40	310	39	1	795	90.9	7.46	848.15	40	1	1.644	1.489	1.638	1.876	1.758	1.786	High	High	High	High	High	High
FALSE	High	Master Protein	Q12931	Heat shock protein 75 kDa, mitochondrial OS=Homo sapiens OX=9606 GN=TRAP1 PE=1 SV=3	0	306.086	52	33	320	32	1	704	80.1	8.21	976.2	33	0	2.549	2.432	2.616	2.394	2.934	2.357	High	High	High	High	High	High
FALSE	High	Master Protein	Q86VP6	Cullin-associated NEDD8-dissociated protein 1 OS=Homo sapiens OX=9606 GN=CAND1 PE=1 SV=2	0	305.968	45	49	234	49	1	1230	136.3	5.78	669.39	49	0	1.092	1.224	1.081	1.128	1.062	1.164	High	High	High	High	High	High
FALSE	High	Master Protein	P67809	Nuclease-sensitive element-binding protein 1 OS=Homo sapiens OX=9606 GN=YBX1 PE=1 SV=3	0	305.794	65	18	442	15	1	324	35.9	9.88	1549.29	18	5	1.686	1.954	1.779	1.782	1.563	1.646	High	High	High	High	High	High
FALSE	High	Master Protein	Q9BVA1	Tubulin beta-2B chain OS=Homo sapiens OX=9606 GN=TUBB2B PE=1 SV=1	0	305.452	61	21	742	1	1	445	49.9	4.89	1859.75	21	0	0.444	0.414	0.432	0.438	0.387	0.446	High	High	High	High	High	High
FALSE	High	Master Protein	P11387	DNA topoisomerase 1 OS=Homo sapiens OX=9606 GN=TOP1 PE=1 SV=2	0	304.935	42	41	297	41	1	765	90.7	9.31	794.01	41	0	2.294	1.998	2.322	2.925	2.883	3.002	High	High	High	High	High	High
FALSE	High	Master Protein	O75717	WD repeat and HMG-box DNA-binding protein 1 OS=Homo sapiens OX=9606 GN=WDHD1 PE=1 SV=1	0	304.575	45	47	138	47	1	1129	125.9	5.62	425.32	47	0	2.517	2.216	2.364	2.627	2.413	2.601	High	High	High	High	High	High
FALSE	High	Master Protein	Q96KR1	Zinc finger RNA-binding protein OS=Homo sapiens OX=9606 GN=ZFR PE=1 SV=2	0	304.004	49	42	155	42	1	1074	116.9	9.04	474.9	42	0	2.076	1.859	2.165	2.497	2.382	2.524	High	High	High	High	High	High
FALSE	High	Master Protein	P49915	GMP synthase [glutamine-hydrolyzing] OS=Homo sapiens OX=9606 GN=GMPS PE=1 SV=1	0	303.902	58	36	249	36	1	693	76.7	6.87	741.4	36	0	2.04	2.057	1.87	2.745	2.445	2.619	High	High	High	High	High	High
FALSE	High	Master Protein	Q14966	Zinc finger protein 638 OS=Homo sapiens OX=9606 GN=ZNF638 PE=1 SV=2	0	303.832	33	61	156	61	1	1978	220.5	6.38	436.46	61	0	2.617	2.299	2.684	3.062	3.027	2.873	High	High	High	High	High	High
FALSE	High	Master Protein	O75592	E3 ubiquitin-protein ligase MYCBP2 OS=Homo sapiens OX=9606 GN=MYCBP2 PE=1 SV=3	0	303.585	20	83	123	83	1	4640	509.8	7.03	357.67	83	0	1.592	1.806	1.666	1.372	1.265	1.386	High	High	High	High	High	High
FALSE	High	Master Protein	O60506	Heterogeneous nuclear ribonucleoprotein Q OS=Homo sapiens OX=9606 GN=SYNCRIP PE=1 SV=2	0	303.203	52	27	408	18	1	623	69.6	8.59	1117.08	27	15	2.648	2.466	2.74	2.49	3.057	2.556	High	High	High	High	High	High
FALSE	High	Master Protein	Q08379	Golgin subfamily A member 2 OS=Homo sapiens OX=9606 GN=GOLGA2 PE=1 SV=3	0	302.31	47	36	116	36	1	1002	113	5.02	370.22	36	0	2.119	1.961	2.148	1.63	1.442	1.615	High	High	High	High	High	High
FALSE	High	Master Protein	Q92499	ATP-dependent RNA helicase DDX1 OS=Homo sapiens OX=9606 GN=DDX1 PE=1 SV=2	0	301.848	62	39	224	39	1	740	82.4	7.23	718.63	39	0	1.555	1.545	1.516	1.58	1.576	1.589	High	High	High	High	High	High
FALSE	High	Master Protein	Q15029	116 kDa U5 small nuclear ribonucleoprotein component OS=Homo sapiens OX=9606 GN=EFTUD2 PE=1 SV=1	0	300.382	49	43	228	42	1	972	109.4	5	679.68	43	0	1.894	1.738	1.946	2.157	1.957	2.153	High	High	High	High	High	High
FALSE	High	Master Protein	Q15424	Scaffold attachment factor B1 OS=Homo sapiens OX=9606 GN=SAFB PE=1 SV=4	0	299.848	32	37	272	25	1	915	102.6	5.47	780.38	37	0	3.053	2.598	3.083	3.388	3.152	3.16	High	High	High	High	High	High
FALSE	High	Master Protein	Q9UKV3	Apoptotic chromatin condensation inducer in the nucleus OS=Homo sapiens OX=9606 GN=ACIN1 PE=1 SV=2	0	299.38	40	49	210	48	1	1341	151.8	6.43	632.94	49	1	1.84	1.59	1.855	2.204	2.048	2.015	High	High	High	High	High	High
FALSE	High	Master Protein	P01024	Complement C3 OS=Homo sapiens OX=9606 GN=C3 PE=1 SV=2	0	298.761	34	52	138	52	1	1663	187	6.4	273.96	52	0	0.05	0.046	0.055	0.057	0.054	0.082	High	High	High	High	High	High
FALSE	High	Master Protein	Q14247	Src substrate cortactin OS=Homo sapiens OX=9606 GN=CTTN PE=1 SV=2	0	298.427	57	31	503	31	1	550	61.5	5.4	1512.97	31	0	2.163	2.718	1.827	1.679	2.053	1.574	High	High	High	High	High	High
FALSE	High	Master Protein	P24928	DNA-directed RNA polymerase II subunit RPB1 OS=Homo sapiens OX=9606 GN=POLR2A PE=1 SV=2	0	298.321	33	65	145	65	1	1970	217	7.37	392.37	65	0	2.214	2.155	2.132	1.967	2.125	1.732	High	High	High	High	High	High
FALSE	High	Master Protein	Q14669	E3 ubiquitin-protein ligase TRIP12 OS=Homo sapiens OX=9606 GN=TRIP12 PE=1 SV=1	0	297.757	30	53	133	53	1	1992	220.3	8.48	396.73	53	0	1.812	1.725	1.854	2.186	2.149	2.047	High	High	High	High	High	High
FALSE	High	Master Protein	P18583	Protein SON OS=Homo sapiens OX=9606 GN=SON PE=1 SV=4	0	296.905	27	53	194	52	1	2426	263.7	5.64	506.35	53	1	1.745	1.505	1.802	1.841	2.017	1.897	High	High	High	High	High	High
FALSE	High	Master Protein	Q99460	26S proteasome non-ATPase regulatory subunit 1 OS=Homo sapiens OX=9606 GN=PSMD1 PE=1 SV=2	0	296.528	47	40	207	40	1	953	105.8	5.39	621.98	40	0	1.789	1.835	1.856	2.095	1.889	2.064	High	High	High	High	High	High
FALSE	High	Master Protein	Q8NE71	ATP-binding cassette sub-family F member 1 OS=Homo sapiens OX=9606 GN=ABCF1 PE=1 SV=2	0	296.328	48	37	181	35	1	845	95.9	6.8	526.5	37	2	2.189	2.573	2.301	2.1	2.029	2.073	High	High	High	High	High	High
FALSE	High	Master Protein	O75165	DnaJ homolog subfamily C member 13 OS=Homo sapiens OX=9606 GN=DNAJC13 PE=1 SV=5	0	296.246	29	60	119	60	1	2243	254.3	6.74	316.35	60	0	0.968	1.05	1.057	1.006	0.914	1.018	High	High	High	High	High	High
FALSE	High	Master Protein	O75694	Nuclear pore complex protein Nup155 OS=Homo sapiens OX=9606 GN=NUP155 PE=1 SV=1	0	296.139	30	37	187	37	1	1391	155.1	6.16	582.99	37	0	2.244	2.084	2.116	1.686	2.722	1.551	High	High	High	High	High	High
FALSE	High	Master Protein	Q00341	Vigilin OS=Homo sapiens OX=9606 GN=HDLBP PE=1 SV=2	0	295.587	41	51	153	51	1	1268	141.4	6.87	440.01	51	0	0.727	0.772	0.73	0.581	0.563	0.583	High	High	High	High	High	High
FALSE	High	Master Protein	P24821	Tenascin OS=Homo sapiens OX=9606 GN=TNC PE=1 SV=3	0	294.843	30	51	134	51	1	2201	240.7	4.89	288.84	51	0	0.099	0.085	0.116	0.075	0.065	0.108	High	High	High	High	High	High
FALSE	High	Master Protein	P78344	Eukaryotic translation initiation factor 4 gamma 2 OS=Homo sapiens OX=9606 GN=EIF4G2 PE=1 SV=1	0	294.816	50	44	211	44	1	907	102.3	7.14	605.4	44	0	1.442	1.588	1.462	1.43	1.415	1.431	High	High	High	High	High	High
FALSE	High	Master Protein	Q14126	Desmoglein-2 OS=Homo sapiens OX=9606 GN=DSG2 PE=1 SV=2	0	294.69	40	35	184	35	1	1118	122.2	5.24	525.44	35	0	2.765	2.542	2.806	2.38	2.115	2.311	High	High	High	High	High	High
FALSE	High	Master Protein	Q9BQE3	Tubulin alpha-1C chain OS=Homo sapiens OX=9606 GN=TUBA1C PE=1 SV=1	0	293.206	70	23	800	3	1	449	49.9	5.1	2484.84	23	28	1.484	2.104	1.674	1.359	1.271	1.362	High	High	High	High	High	High
FALSE	High	Master Protein	Q86UE4	Protein LYRIC OS=Homo sapiens OX=9606 GN=MTDH PE=1 SV=2	0	293.108	52	27	193	27	1	582	63.8	9.32	605.24	27	0	1.564	1.395	1.606	1.556	1.342	1.476	High	High	High	High	High	High
FALSE	High	Master Protein	Q05682	Caldesmon OS=Homo sapiens OX=9606 GN=CALD1 PE=1 SV=3	0	292.842	39	34	193	34	1	793	93.2	5.66	400.79	34	0	0.059	0.061	0.061	0.071	0.061	0.099	High	High	High	High	High	High
FALSE	High	Master Protein	Q15155	Nodal modulator 1 OS=Homo sapiens OX=9606 GN=NOMO1 PE=1 SV=5	0	292.84	36	39	166	4	1	1222	134.2	5.81	505.67	39	46	2.869	2.588	2.862	2.42	4.747	2.455	High	High	High	High	High	High
FALSE	High	Master Protein	P30101	Protein disulfide-isomerase A3 OS=Homo sapiens OX=9606 GN=PDIA3 PE=1 SV=4	0	292.646	66	30	397	29	1	505	56.7	6.35	1150.1	30	0	1.098	0.797	1.096	0.978	0.862	0.974	High	High	High	High	High	High
FALSE	High	Master Protein	Q92614	Unconventional myosin-XVIIIa OS=Homo sapiens OX=9606 GN=MYO18A PE=1 SV=3	0	292.586	32	65	127	65	1	2054	233	6.3	379.5	65	0	1.237	1.27	1.193	1.197	1.099	1.157	High	High	High	High	High	High
FALSE	High	Master Protein	O15027	Protein transport protein Sec16A OS=Homo sapiens OX=9606 GN=SEC16A PE=1 SV=3	0	292.112	28	51	207	51	1	2179	233.4	5.63	545.64	51	0	1.694	1.872	1.737	1.735	1.992	1.746	High	High	High	High	High	High
FALSE	High	Master Protein	P68133	Actin, alpha skeletal muscle OS=Homo sapiens OX=9606 GN=ACTA1 PE=1 SV=1	0	291.438	62	20	1377	2	1	377	42	5.39	3085.3	20	40	0.415	0.4	0.44	0.446	0.388	0.469	High	High	High	High	High	High
FALSE	High	Master Protein	Q9Y2L1	Exosome complex exonuclease RRP44 OS=Homo sapiens OX=9606 GN=DIS3 PE=1 SV=2	0	289.099	45	42	175	42	1	958	108.9	7.14	505.41	42	0	2.636	2.512	2.327	3.328	3.094	3.396	High	High	High	High	High	High
FALSE	High	Master Protein	Q93008	Probable ubiquitin carboxyl-terminal hydrolase FAF-X OS=Homo sapiens OX=9606 GN=USP9X PE=1 SV=3	0	289.077	25	61	135	61	1	2570	292.1	5.8	357.61	61	0	0.571	0.76	0.586	0.569	0.506	0.577	High	High	High	High	High	High
FALSE	High	Master Protein	O60841	Eukaryotic translation initiation factor 5B OS=Homo sapiens OX=9606 GN=EIF5B PE=1 SV=4	0	288.402	36	44	162	43	1	1220	138.7	5.49	504.2	44	0	2.107	2.629	2.177	1.994	1.836	1.944	High	High	High	High	High	High
FALSE	High	Master Protein	P11216	Glycogen phosphorylase, brain form OS=Homo sapiens OX=9606 GN=PYGB PE=1 SV=5	0	287.781	55	43	238	33	1	843	96.6	6.86	674.74	43	5	0.972	1.321	1.055	0.955	0.868	0.968	High	High	High	High	High	High
FALSE	High	Master Protein	O43719	HIV Tat-specific factor 1 OS=Homo sapiens OX=9606 GN=HTATSF1 PE=1 SV=1	0	287.27	55	43	201	43	1	755	85.8	4.4	580.69	43	0	1.039	0.875	1	1.133	1.17	1.264	High	High	High	High	High	High
FALSE	High	Master Protein	Q99715	Collagen alpha-1(XII) chain OS=Homo sapiens OX=9606 GN=COL12A1 PE=1 SV=2	0	286.144	24	59	108	59	1	3063	332.9	5.53	247.78	59	0	0.048	0.045	0.053	0.054	0.05	0.079	High	High	High	High	High	High
FALSE	High	Master Protein	P35606	Coatomer subunit beta' OS=Homo sapiens OX=9606 GN=COPB2 PE=1 SV=2	0	285.774	46	40	159	40	1	906	102.4	5.27	445.93	40	0	1.062	1.443	1.035	0.937	1.024	1.016	High	High	High	High	High	High
FALSE	High	Master Protein	Q14160	Protein scribble homolog OS=Homo sapiens OX=9606 GN=SCRIB PE=1 SV=4	0	284.052	38	54	122	52	1	1630	174.8	5.07	351.61	54	2	1.682	1.489	1.713	1.637	1.49	1.598	High	High	High	High	High	High
FALSE	High	Master Protein	P33993	DNA replication licensing factor MCM7 OS=Homo sapiens OX=9606 GN=MCM7 PE=1 SV=4	0	283.761	55	40	256	40	1	719	81.3	6.46	740.38	40	0	2.269	2.084	2.207	2.436	2.252	2.446	High	High	High	High	High	High
FALSE	High	Master Protein	O75116	Rho-associated protein kinase 2 OS=Homo sapiens OX=9606 GN=ROCK2 PE=1 SV=4	0	283.484	40	58	116	52	1	1388	160.8	6.02	346.64	58	6	0.777	1.014	0.816	0.762	0.697	0.735	High	High	High	High	High	High
FALSE	High	Master Protein	P49588	Alanine--tRNA ligase, cytoplasmic OS=Homo sapiens OX=9606 GN=AARS PE=1 SV=2	0	283.445	48	41	155	41	1	968	106.7	5.53	485.68	41	0	1.138	1.755	1.041	0.973	1.296	0.923	High	High	High	High	High	High
FALSE	High	Master Protein	O14980	Exportin-1 OS=Homo sapiens OX=9606 GN=XPO1 PE=1 SV=1	0	282.966	47	43	240	43	1	1071	123.3	6.06	649.67	43	0	2.438	2.719	2.292	2.209	2.452	2.204	High	High	High	High	High	High
FALSE	High	Master Protein	Q15459	Splicing factor 3A subunit 1 OS=Homo sapiens OX=9606 GN=SF3A1 PE=1 SV=1	0	282.396	47	33	220	33	1	793	88.8	5.22	634.1	33	0	2.254	1.969	2.256	2.167	2.566	2.03	High	High	High	High	High	High
FALSE	High	Master Protein	P68366	Tubulin alpha-4A chain OS=Homo sapiens OX=9606 GN=TUBA4A PE=1 SV=1	0	282.278	57	21	678	5	1	448	49.9	5.06	2086.22	21	0	0.808	1.175	0.942	0.715	0.652	0.714	High	High	High	High	High	High
FALSE	High	Master Protein	Q9Y446	Plakophilin-3 OS=Homo sapiens OX=9606 GN=PKP3 PE=1 SV=1	0	281.675	54	40	238	40	1	797	87	9.32	688.01	40	0	1.373	1.262	1.387	1.095	1.243	1.206	High	High	High	High	High	High
FALSE	High	Master Protein	P28290	Sperm-specific antigen 2 OS=Homo sapiens OX=9606 GN=SSFA2 PE=1 SV=3	0	281.47	37	44	176	43	1	1259	138.3	5.19	539.35	44	1	2.101	1.946	2.161	2.504	2.25	2.411	High	High	High	High	High	High
FALSE	High	Master Protein	P09651	Heterogeneous nuclear ribonucleoprotein A1 OS=Homo sapiens OX=9606 GN=HNRNPA1 PE=1 SV=5	0	280.617	68	22	1239	17	1	372	38.7	9.13	4318.15	22	3	2.753	2.408	2.898	2.879	2.681	2.838	High	High	High	High	High	High
FALSE	High	Master Protein	Q12905	Interleukin enhancer-binding factor 2 OS=Homo sapiens OX=9606 GN=ILF2 PE=1 SV=2	0	280.22	64	20	237	20	1	390	43	5.26	786	20	0	1.988	1.782	2.044	2.307	2.04	2.238	High	High	High	High	High	High
FALSE	High	Master Protein	P26599	Polypyrimidine tract-binding protein 1 OS=Homo sapiens OX=9606 GN=PTBP1 PE=1 SV=1	0	280.024	58	20	402	17	1	531	57.2	9.17	1254.94	20	5	2.426	2.19	2.449	2.847	2.7	2.949	High	High	High	High	High	High
FALSE	High	Master Protein	P19338	Nucleolin OS=Homo sapiens OX=9606 GN=NCL PE=1 SV=3	0	279.836	45	39	772	39	1	710	76.6	4.7	1957.25	39	0	4.855	3.336	4.179	4.254	4.555	4.322	High	High	High	High	High	High
FALSE	High	Master Protein	O60763	General vesicular transport factor p115 OS=Homo sapiens OX=9606 GN=USO1 PE=1 SV=2	0	279.399	45	41	143	41	1	962	107.8	4.91	471.12	41	0	0.63	0.735	0.663	0.661	0.587	0.65	High	High	High	High	High	High
FALSE	High	Master Protein	Q32MZ4	Leucine-rich repeat flightless-interacting protein 1 OS=Homo sapiens OX=9606 GN=LRRFIP1 PE=1 SV=2	0	279.054	42	31	145	30	1	808	89.2	4.65	382.88	31	3	0.96	1.208	1.019	1.036	0.879	0.951	High	High	High	High	High	High
FALSE	High	Master Protein	P49411	Elongation factor Tu, mitochondrial OS=Homo sapiens OX=9606 GN=TUFM PE=1 SV=2	0	278.537	63	26	317	26	1	452	49.5	7.61	944.13	26	0	1.93	1.742	1.983	1.906	1.76	1.828	High	High	High	High	High	High
FALSE	High	Master Protein	P78347	General transcription factor II-I OS=Homo sapiens OX=9606 GN=GTF2I PE=1 SV=2	0	278.421	46	41	187	41	1	998	112.3	6.39	576.05	41	0	1.15	1.037	1.1	1.307	1.202	1.107	High	High	High	High	High	High
FALSE	High	Master Protein	P33527	Multidrug resistance-associated protein 1 OS=Homo sapiens OX=9606 GN=ABCC1 PE=1 SV=3	0	277.714	31	43	143	42	1	1531	171.5	7.11	394.69	43	1	1.708	1.569	1.782	1.898	1.757	1.925	High	High	High	High	High	High
FALSE	High	Master Protein	Q9UBG3	Cornulin OS=Homo sapiens OX=9606 GN=CRNN PE=1 SV=1	0	277.572	67	22	160	22	1	495	53.5	6.1	511.92	22	0	0.021	0.02	0.022	0.024	0.023	0.055	High	High	High	High	High	High
FALSE	High	Master Protein	Q9P2J5	Leucine--tRNA ligase, cytoplasmic OS=Homo sapiens OX=9606 GN=LARS PE=1 SV=2	0	277.426	42	46	174	46	1	1176	134.4	7.3	479.01	46	0	1.382	1.758	1.364	1.33	1.37	1.515	High	High	High	High	High	High
FALSE	High	Master Protein	Q99575	Ribonucleases P/MRP protein subunit POP1 OS=Homo sapiens OX=9606 GN=POP1 PE=1 SV=2	0	277.389	48	42	159	42	1	1024	114.6	9.22	479.99	42	0	6.828	6.209	6.462	4.605	5.792	4.789	High	High	High	High	High	High
FALSE	High	Master Protein	P19012	Keratin, type I cytoskeletal 15 OS=Homo sapiens OX=9606 GN=KRT15 PE=1 SV=3	0	277.354	62	30	680	15	1	456	49.2	4.77	1629.99	30	0	0.091	0.082	0.09	0.08	0.071	0.109	High	High	High	High	High	High
FALSE	High	Master Protein	Q13509	Tubulin beta-3 chain OS=Homo sapiens OX=9606 GN=TUBB3 PE=1 SV=2	0	276.648	60	22	443	8	1	450	50.4	4.93	1065.34	22	6	0.856	1.08	0.924	0.86	0.76	0.846	High	High	High	High	High	High
FALSE	High	Master Protein	P14314	Glucosidase 2 subunit beta OS=Homo sapiens OX=9606 GN=PRKCSH PE=1 SV=2	0	276.554	50	21	253	21	1	528	59.4	4.41	755.02	21	0	1.077	0.966	1.103	1.214	1.068	1.166	High	High	High	High	High	High
FALSE	High	Master Protein	P17844	Probable ATP-dependent RNA helicase DDX5 OS=Homo sapiens OX=9606 GN=DDX5 PE=1 SV=1	0	276.214	59	36	334	28	1	614	69.1	8.92	909.5	36	0	1.858	1.703	1.899	2.116	2.101	1.965	High	High	High	High	High	High
FALSE	High	Master Protein	Q9NQW6	Anillin OS=Homo sapiens OX=9606 GN=ANLN PE=1 SV=2	0	276.172	45	49	166	49	1	1124	124.1	8.07	472.94	49	0	3.225	3.064	2.943	3.215	2.799	3.004	High	High	High	High	High	High
FALSE	High	Master Protein	P17987	T-complex protein 1 subunit alpha OS=Homo sapiens OX=9606 GN=TCP1 PE=1 SV=1	0	275.731	52	27	248	27	1	556	60.3	6.11	720.23	27	0	1.317	1.455	1.35	1.121	1.019	1.095	High	High	High	High	High	High
FALSE	High	Master Protein	Q99613	Eukaryotic translation initiation factor 3 subunit C OS=Homo sapiens OX=9606 GN=EIF3C PE=1 SV=1	0	274.813	39	38	193	38	1	913	105.3	5.68	560.68	38	0	1.569	1.897	1.542	1.46	1.436	1.441	High	High	High	High	High	High
FALSE	High	Master Protein	P49748	Very long-chain specific acyl-CoA dehydrogenase, mitochondrial OS=Homo sapiens OX=9606 GN=ACADVL PE=1 SV=1	0	274.774	60	32	201	32	1	655	70.3	8.75	566.04	32	0	1.226	1.199	1.17	1.379	1.268	0.99	High	High	High	High	High	High
FALSE	High	Master Protein	Q14151	Scaffold attachment factor B2 OS=Homo sapiens OX=9606 GN=SAFB2 PE=1 SV=1	0	274.747	38	39	209	27	1	953	107.4	6.16	604.87	39	18	2.174	1.899	2.228	2.587	2.489	2.614	High	High	High	High	High	High
FALSE	High	Master Protein	P25705	ATP synthase subunit alpha, mitochondrial OS=Homo sapiens OX=9606 GN=ATP5A1 PE=1 SV=1	0	273.586	56	31	483	31	1	553	59.7	9.13	1465.58	31	0	2.241	1.807	2.149	1.756	2.358	1.718	High	High	High	High	High	High
FALSE	High	Master Protein	Q8TAQ2	SWI/SNF complex subunit SMARCC2 OS=Homo sapiens OX=9606 GN=SMARCC2 PE=1 SV=1	0	273.257	39	46	172	38	1	1214	132.8	5.69	501.02	46	10	1.618	1.457	1.656	1.929	1.809	1.917	High	High	High	High	High	High
FALSE	High	Master Protein	Q9H307	Pinin OS=Homo sapiens OX=9606 GN=PNN PE=1 SV=4	0	272.619	48	38	192	37	1	717	81.6	7.14	558.51	38	0	2.243	1.891	2.269	2.23	2.583	2.175	High	High	High	High	High	High
FALSE	High	Master Protein	Q5JPE7	Nodal modulator 2 OS=Homo sapiens OX=9606 GN=NOMO2 PE=1 SV=1	0	272.569	34	37	158	2	1	1267	139.4	5.76	480.99	37	0	0.68	0.643	0.742	0.987	0.854	0.928	High	High	High	High	High	High
FALSE	High	Master Protein	Q14203	Dynactin subunit 1 OS=Homo sapiens OX=9606 GN=DCTN1 PE=1 SV=3	0	272.477	41	42	111	42	1	1278	141.6	5.81	353.8	42	0	0.51	0.673	0.539	0.516	0.435	0.518	High	High	High	High	High	High
FALSE	High	Master Protein	Q86W92	Liprin-beta-1 OS=Homo sapiens OX=9606 GN=PPFIBP1 PE=1 SV=2	0	272.402	45	39	150	37	1	1011	114	5.55	449.66	39	3	2.375	2.434	2.371	1.87	2.504	1.746	High	High	High	High	High	High
FALSE	High	Master Protein	Q9UDY2	Tight junction protein ZO-2 OS=Homo sapiens OX=9606 GN=TJP2 PE=1 SV=2	0	270.834	42	49	157	48	1	1190	133.9	7.4	450.76	49	0	1.387	1.467	1.437	1.81	1.663	1.691	High	High	High	High	High	High
FALSE	High	Master Protein	P54886	Delta-1-pyrroline-5-carboxylate synthase OS=Homo sapiens OX=9606 GN=ALDH18A1 PE=1 SV=2	0	270.675	50	39	212	39	1	795	87.2	7.12	627.66	39	0	3.471	2.581	3.465	2.633	3.956	2.732	High	High	High	High	High	High
FALSE	High	Master Protein	O94906	Pre-mRNA-processing factor 6 OS=Homo sapiens OX=9606 GN=PRPF6 PE=1 SV=1	0	270.085	51	50	184	50	1	941	106.9	8.25	472.56	50	0	2.674	2.303	2.639	2.426	3.299	2.561	High	High	High	High	High	High
FALSE	High	Master Protein	Q14157	Ubiquitin-associated protein 2-like OS=Homo sapiens OX=9606 GN=UBAP2L PE=1 SV=2	0	270.058	37	28	169	28	1	1087	114.5	7.11	475.21	28	0	1.995	2.433	2.12	2.06	1.95	2.02	High	High	High	High	High	High
FALSE	High	Master Protein	P31040	Succinate dehydrogenase [ubiquinone] flavoprotein subunit, mitochondrial OS=Homo sapiens OX=9606 GN=SDHA PE=1 SV=2	0	269.974	59	29	229	29	1	664	72.6	7.39	723.34	29	0	1.666	1.444	1.702	1.521	1.424	1.49	High	High	High	High	High	High
FALSE	High	Master Protein	P06744	Glucose-6-phosphate isomerase OS=Homo sapiens OX=9606 GN=GPI PE=1 SV=4	0	269.413	49	25	310	24	1	558	63.1	8.32	909.5	25	1	0.833	1.098	0.817	0.764	0.685	0.769	High	High	High	High	High	High
FALSE	High	Master Protein	P21359	Neurofibromin OS=Homo sapiens OX=9606 GN=NF1 PE=1 SV=2	0	268.781	23	62	109	62	1	2839	319.2	7.39	309.1	62	0	1.872	1.976	1.882	1.834	1.69	1.797	High	High	High	High	High	High
FALSE	High	Master Protein	P07355	Annexin A2 OS=Homo sapiens OX=9606 GN=ANXA2 PE=1 SV=2	0	268.381	75	28	930	28	1	339	38.6	7.75	2690.29	28	0	1.337	1.308	1.367	1.259	1.18	1.188	High	High	High	High	High	High
FALSE	High	Master Protein	P63010	AP-2 complex subunit beta OS=Homo sapiens OX=9606 GN=AP2B1 PE=1 SV=1	0	268.308	40	36	224	18	1	937	104.5	5.38	641.47	36	27	1.644	1.829	1.642	1.742	1.784	1.577	High	High	High	High	High	High
FALSE	High	Master Protein	P30876	DNA-directed RNA polymerase II subunit RPB2 OS=Homo sapiens OX=9606 GN=POLR2B PE=1 SV=1	0	268.202	38	45	165	45	1	1174	133.8	6.87	456.5	45	0	1.697	1.679	1.748	1.748	1.546	1.746	High	High	High	High	High	High
FALSE	High	Master Protein	Q9H0A0	RNA cytidine acetyltransferase OS=Homo sapiens OX=9606 GN=NAT10 PE=1 SV=2	0	267.549	43	41	209	41	1	1025	115.7	8.27	598.55	41	0	2.855	2.513	2.847	2.254	3.891	2.327	High	High	High	High	High	High
FALSE	High	Master Protein	O00567	Nucleolar protein 56 OS=Homo sapiens OX=9606 GN=NOP56 PE=1 SV=4	0	266.525	59	29	274	29	1	594	66	9.19	794.87	29	0	1.97	1.824	2.067	2.258	2.091	2.198	High	High	High	High	High	High
FALSE	High	Master Protein	Q96T58	Msx2-interacting protein OS=Homo sapiens OX=9606 GN=SPEN PE=1 SV=1	0	266.095	19	64	109	64	1	3664	402	7.64	308.3	64	0	2.366	2.069	2.422	3.151	3.153	3.368	High	High	High	High	High	High
FALSE	High	Master Protein	O14497	AT-rich interactive domain-containing protein 1A OS=Homo sapiens OX=9606 GN=ARID1A PE=1 SV=3	0	266.058	26	47	129	46	1	2285	241.9	6.7	381.11	47	1	2.036	2.315	1.893	2.081	2.048	2.134	High	High	High	High	High	High
FALSE	High	Master Protein	Q13045	Protein flightless-1 homolog OS=Homo sapiens OX=9606 GN=FLII PE=1 SV=2	0	266.002	37	46	142	46	1	1269	144.7	6.05	387.9	46	0	0.96	1.223	1.036	0.946	0.886	0.965	High	High	High	High	High	High
FALSE	High	Master Protein	Q5JSZ5	Protein PRRC2B OS=Homo sapiens OX=9606 GN=PRRC2B PE=1 SV=2	0	265.907	28	56	132	52	1	2229	242.8	8.34	385.79	56	1	1.371	1.387	1.399	1.502	1.415	1.451	High	High	High	High	High	High
FALSE	High	Master Protein	P55060	Exportin-2 OS=Homo sapiens OX=9606 GN=CSE1L PE=1 SV=3	0	265.302	40	37	211	37	1	971	110.3	5.77	592.6	37	0	1.482	1.903	1.424	1.292	1.47	1.431	High	High	High	High	High	High
FALSE	High	Master Protein	P29966	Myristoylated alanine-rich C-kinase substrate OS=Homo sapiens OX=9606 GN=MARCKS PE=1 SV=4	0	264.96	73	18	202	17	1	332	31.5	4.45	741.87	18	3	0.838	0.911	0.896	1.266	1.214	1.361	High	High	High	High	High	High
FALSE	High	Master Protein	P42166	Lamina-associated polypeptide 2, isoform alpha OS=Homo sapiens OX=9606 GN=TMPO PE=1 SV=2	0	264.424	48	27	189	19	1	694	75.4	7.66	545.68	27	15	1.681	1.542	1.701	1.895	1.71	1.835	High	High	High	High	High	High
FALSE	High	Master Protein	Q92896	Golgi apparatus protein 1 OS=Homo sapiens OX=9606 GN=GLG1 PE=1 SV=2	0	264.202	40	47	145	47	1	1179	134.5	6.9	421.35	47	0	1.726	1.519	1.737	1.19	1.098	1.171	High	High	High	High	High	High
FALSE	High	Master Protein	P46087	Probable 28S rRNA (cytosine(4447)-C(5))-methyltransferase OS=Homo sapiens OX=9606 GN=NOP2 PE=1 SV=2	0	263.763	39	31	201	31	1	812	89.2	9.23	587.74	31	0	2.386	2.114	2.465	2.942	2.909	3.023	High	High	High	High	High	High
FALSE	High	Master Protein	P40939	Trifunctional enzyme subunit alpha, mitochondrial OS=Homo sapiens OX=9606 GN=HADHA PE=1 SV=2	0	263.757	51	34	218	34	1	763	82.9	9.04	641.25	34	0	1.266	1.114	1.319	1.388	1.248	1.376	High	High	High	High	High	High
FALSE	High	Master Protein	Q13620	Cullin-4B OS=Homo sapiens OX=9606 GN=CUL4B PE=1 SV=4	0	263.414	50	48	155	34	1	913	103.9	7.37	447.18	48	15	1.601	1.622	1.586	1.53	1.691	1.565	High	High	High	High	High	High
FALSE	High	Master Protein	Q9Y678	Coatomer subunit gamma-1 OS=Homo sapiens OX=9606 GN=COPG1 PE=1 SV=1	0	263.32	50	39	131	34	1	874	97.7	5.47	400.26	39	5	1.24	1.762	1.138	1.021	1.157	1.16	High	High	High	High	High	High
FALSE	High	Master Protein	O00571	ATP-dependent RNA helicase DDX3X OS=Homo sapiens OX=9606 GN=DDX3X PE=1 SV=3	0	263.063	57	36	217	35	1	662	73.2	7.18	646.15	36	0	1.566	1.781	1.626	1.345	1.524	1.428	High	High	High	High	High	High
FALSE	High	Master Protein	Q99959	Plakophilin-2 OS=Homo sapiens OX=9606 GN=PKP2 PE=1 SV=2	0	262.743	47	38	192	38	1	881	97.4	9.33	585.14	38	0	2.275	2.036	2.308	2.432	2.314	2.479	High	High	High	High	High	High
FALSE	High	Master Protein	P07996	Thrombospondin-1 OS=Homo sapiens OX=9606 GN=THBS1 PE=1 SV=2	0	262.498	44	42	127	40	1	1170	129.3	4.94	312.94	42	2	0.774	0.663	0.757	0.612	0.568	0.635	High	High	High	High	High	High
FALSE	High	Master Protein	P06737	Glycogen phosphorylase, liver form OS=Homo sapiens OX=9606 GN=PYGL PE=1 SV=4	0	261.726	55	47	176	40	1	847	97.1	7.17	477.34	47	11	0.916	1.261	0.989	0.777	0.704	0.792	High	High	High	High	High	High
FALSE	High	Master Protein	P06756	Integrin alpha-V OS=Homo sapiens OX=9606 GN=ITGAV PE=1 SV=2	0	260.927	42	43	155	43	1	1048	116	5.68	446.69	43	0	1.938	1.938	1.824	1.898	1.721	1.852	High	High	High	High	High	High
FALSE	High	Master Protein	Q9NYU2	UDP-glucose:glycoprotein glucosyltransferase 1 OS=Homo sapiens OX=9606 GN=UGGT1 PE=1 SV=3	0	260.899	29	43	139	41	1	1555	177.1	5.63	375.07	43	2	1.183	1.094	1.224	1.348	1.192	1.318	High	High	High	High	High	High
FALSE	High	Master Protein	P08670	Vimentin OS=Homo sapiens OX=9606 GN=VIM PE=1 SV=4	0	260.845	72	35	283	28	1	466	53.6	5.12	564.32	35	6	0.053	0.052	0.057	0.057	0.049	0.075	High	High	High	High	High	High
FALSE	High	Master Protein	Q15058	Kinesin-like protein KIF14 OS=Homo sapiens OX=9606 GN=KIF14 PE=1 SV=1	0	260.782	35	54	103	54	1	1648	186.4	7.91	293.38	54	0	2.438	2.666	2.662	2.399	2.312	2.381	High	High	High	High	High	High
FALSE	High	Master Protein	Q07065	Cytoskeleton-associated protein 4 OS=Homo sapiens OX=9606 GN=CKAP4 PE=1 SV=2	0	260.632	63	36	160	35	1	602	66	5.92	484.45	36	1	0.834	0.734	0.854	0.944	0.909	0.997	High	High	High	High	High	High
FALSE	High	Master Protein	O95782	AP-2 complex subunit alpha-1 OS=Homo sapiens OX=9606 GN=AP2A1 PE=1 SV=3	0	260.598	47	41	161	31	1	977	107.5	7.03	447.73	41	12	1.197	1.217	1.255	1.273	1.148	1.253	High	High	High	High	High	High
FALSE	High	Master Protein	Q63HN8	E3 ubiquitin-protein ligase RNF213 OS=Homo sapiens OX=9606 GN=RNF213 PE=1 SV=3	0	260.387	14	67	94	66	1	5207	591	6.48	251.97	67	1	0.574	0.633	0.574	0.53	0.477	0.544	High	High	High	High	High	High
FALSE	High	Master Protein	P04843	Dolichyl-diphosphooligosaccharide--protein glycosyltransferase subunit 1 OS=Homo sapiens OX=9606 GN=RPN1 PE=1 SV=1	0	259.915	59	34	326	34	1	607	68.5	6.38	1024.97	34	0	1.244	1.105	1.283	1.47	1.343	1.462	High	High	High	High	High	High
FALSE	High	Master Protein	Q9Y2X3	Nucleolar protein 58 OS=Homo sapiens OX=9606 GN=NOP58 PE=1 SV=1	0	259.817	54	27	199	27	1	529	59.5	8.92	574.97	27	0	2.261	1.992	2.33	2.531	2.658	2.362	High	High	High	High	High	High
FALSE	High	Master Protein	Q12797	Aspartyl/asparaginyl beta-hydroxylase OS=Homo sapiens OX=9606 GN=ASPH PE=1 SV=3	0	259.508	44	32	319	32	1	758	85.8	5.01	1359.79	32	0	2.141	1.875	2.148	1.818	2.01	1.809	High	High	High	High	High	High
FALSE	High	Master Protein	P04083	Annexin A1 OS=Homo sapiens OX=9606 GN=ANXA1 PE=1 SV=2	0	259.093	66	24	424	24	1	346	38.7	7.02	1184.48	24	0	0.117	0.171	0.126	0.131	0.094	0.138	High	High	High	High	High	High
FALSE	High	Master Protein	O94826	Mitochondrial import receptor subunit TOM70 OS=Homo sapiens OX=9606 GN=TOMM70 PE=1 SV=1	0	259.078	68	34	206	34	1	608	67.4	7.12	612.96	34	0	2.48	2.251	2.574	2.606	2.503	2.418	High	High	High	High	High	High
FALSE	High	Master Protein	O75150	E3 ubiquitin-protein ligase BRE1B OS=Homo sapiens OX=9606 GN=RNF40 PE=1 SV=4	0	259.016	41	40	116	36	1	1001	113.6	6.23	349.57	40	5	2.517	2.279	2.577	2.483	2.29	2.452	High	High	High	High	High	High
FALSE	High	Master Protein	O75179	Ankyrin repeat domain-containing protein 17 OS=Homo sapiens OX=9606 GN=ANKRD17 PE=1 SV=3	0	258.828	20	45	117	32	1	2603	274.1	6.52	332.29	45	15	1.921	2.448	1.871	1.67	1.524	1.64	High	High	High	High	High	High
FALSE	High	Master Protein	Q99661	Kinesin-like protein KIF2C OS=Homo sapiens OX=9606 GN=KIF2C PE=1 SV=2	0	258.635	51	31	131	28	1	725	81.3	7.83	413.75	31	4	3.755	4.119	3.701	3.511	3.919	4.001	High	High	High	High	High	High
FALSE	High	Master Protein	P07476	Involucrin OS=Homo sapiens OX=9606 GN=IVL PE=1 SV=2	0	258.516	68	28	115	28	1	585	68.4	4.61	266.27	28	0	0.17	0.204	0.18	0.173	0.156	0.192	High	High	High	High	High	High
FALSE	High	Master Protein	P07942	Laminin subunit beta-1 OS=Homo sapiens OX=9606 GN=LAMB1 PE=1 SV=2	0	258.475	30	48	119	48	1	1786	197.9	4.94	322.58	48	0	0.318	0.286	0.327	0.342	0.404	0.366	High	High	High	High	High	High
FALSE	High	Master Protein	Q9UKN8	General transcription factor 3C polypeptide 4 OS=Homo sapiens OX=9606 GN=GTF3C4 PE=1 SV=2	0	258.278	59	44	125	44	1	822	91.9	6.65	375.16	44	0	2.687	2.507	2.561	2.728	2.733	2.725	High	High	High	High	High	High
FALSE	High	Master Protein	Q9NSE4	Isoleucine--tRNA ligase, mitochondrial OS=Homo sapiens OX=9606 GN=IARS2 PE=1 SV=2	0	258.219	40	36	223	36	1	1012	113.7	7.2	684.01	36	0	1.674	1.519	1.725	1.776	1.61	1.728	High	High	High	High	High	High
FALSE	High	Master Protein	Q8NI27	THO complex subunit 2 OS=Homo sapiens OX=9606 GN=THOC2 PE=1 SV=2	0	258.009	31	52	137	51	1	1593	182.7	8.44	379.51	52	0	2.762	2.633	2.695	2.072	3.84	2.011	High	High	High	High	High	High
FALSE	High	Master Protein	Q9BXP5	Serrate RNA effector molecule homolog OS=Homo sapiens OX=9606 GN=SRRT PE=1 SV=1	0	257.969	39	43	164	43	1	876	100.6	5.96	504.3	43	0	2.219	1.899	2.182	2.824	2.518	2.628	High	High	High	High	High	High
FALSE	High	Master Protein	P29317	Ephrin type-A receptor 2 OS=Homo sapiens OX=9606 GN=EPHA2 PE=1 SV=2	0	257.967	48	36	172	33	1	976	108.2	6.23	477.49	36	4	1.824	1.643	1.926	2.939	2.649	2.875	High	High	High	High	High	High
FALSE	High	Master Protein	Q5SRE5	Nucleoporin NUP188 homolog OS=Homo sapiens OX=9606 GN=NUP188 PE=1 SV=1	0	257.896	30	48	132	48	1	1749	195.9	6.73	382.71	48	0	1.649	1.638	1.748	1.801	1.635	1.813	High	High	High	High	High	High
FALSE	High	Master Protein	Q9UQ80	Proliferation-associated protein 2G4 OS=Homo sapiens OX=9606 GN=PA2G4 PE=1 SV=3	0	257.862	63	23	227	22	1	394	43.8	6.55	671.63	23	1	1.689	2.011	1.761	1.647	1.522	1.603	High	High	High	High	High	High
FALSE	High	Master Protein	Q6PL18	ATPase family AAA domain-containing protein 2 OS=Homo sapiens OX=9606 GN=ATAD2 PE=1 SV=1	0	257.559	36	45	113	41	1	1390	158.5	6.32	306.24	45	4	2.147	2.083	2.024	1.864	1.721	1.888	High	High	High	High	High	High
FALSE	High	Master Protein	Q8N1F7	Nuclear pore complex protein Nup93 OS=Homo sapiens OX=9606 GN=NUP93 PE=1 SV=2	0	257.009	53	45	159	45	1	819	93.4	5.72	443.36	45	0	4.316	4.192	4.022	3.094	5.44	3.259	High	High	High	High	High	High
FALSE	High	Master Protein	Q8WWM7	Ataxin-2-like protein OS=Homo sapiens OX=9606 GN=ATXN2L PE=1 SV=2	0	256.864	38	41	190	40	1	1075	113.3	8.59	596.24	41	1	1.661	1.886	1.745	1.719	1.557	1.662	High	High	High	High	High	High	Acetyl [N-Term]
FALSE	High	Master Protein	P49756	RNA-binding protein 25 OS=Homo sapiens OX=9606 GN=RBM25 PE=1 SV=3	0	256.345	37	39	189	39	1	843	100.1	6.32	578.37	39	0	2.21	1.913	2.194	2.613	2.456	2.605	High	High	High	High	High	High
FALSE	High	Master Protein	O75534	Cold shock domain-containing protein E1 OS=Homo sapiens OX=9606 GN=CSDE1 PE=1 SV=2	0	256.242	51	39	151	39	1	798	88.8	6.25	446.36	39	0	1.521	2.079	1.324	1.109	1.057	1.094	High	High	High	High	High	High
FALSE	High	Master Protein	Q02952	A-kinase anchor protein 12 OS=Homo sapiens OX=9606 GN=AKAP12 PE=1 SV=4	0	256.186	36	49	94	49	1	1782	191.4	4.41	267.29	49	0	0.303	0.31	0.312	0.475	0.42	0.493	High	High	High	High	High	High
FALSE	High	Master Protein	Q9ULW0	Targeting protein for Xklp2 OS=Homo sapiens OX=9606 GN=TPX2 PE=1 SV=2	0	255.796	54	42	155	42	1	747	85.6	9.23	446.78	42	0	3.107	2.85	3.111	3.668	3.229	3.353	High	High	High	High	High	High
FALSE	High	Master Protein	P61978	Heterogeneous nuclear ribonucleoprotein K OS=Homo sapiens OX=9606 GN=HNRNPK PE=1 SV=1	0	255.186	49	25	535	25	1	463	50.9	5.54	1531.44	25	0	1.639	1.465	1.595	1.877	1.718	1.854	High	High	High	High	High	High
FALSE	High	Master Protein	Q5VYK3	Proteasome-associated protein ECM29 homolog OS=Homo sapiens OX=9606 GN=ECM29 PE=1 SV=2	0	254.782	34	54	114	54	1	1845	204.2	7.12	338.74	54	0	1.521	1.817	1.619	1.653	1.482	1.656	High	High	High	High	High	High
FALSE	High	Master Protein	P19367	Hexokinase-1 OS=Homo sapiens OX=9606 GN=HK1 PE=1 SV=3	0	254.719	49	40	165	37	1	917	102.4	6.8	457.13	40	5	1.394	1.374	1.308	0.94	0.92	0.994	High	High	High	High	High	High
FALSE	High	Master Protein	P00367	Glutamate dehydrogenase 1, mitochondrial OS=Homo sapiens OX=9606 GN=GLUD1 PE=1 SV=2	0	254.395	51	26	316	26	1	558	61.4	7.8	934.57	26	0	1.946	1.707	1.988	1.564	1.463	1.564	High	High	High	High	High	High
FALSE	High	Master Protein	Q01518	Adenylyl cyclase-associated protein 1 OS=Homo sapiens OX=9606 GN=CAP1 PE=1 SV=5	0	254.323	55	24	259	23	1	475	51.9	8.06	681.9	24	1	0.679	0.962	0.729	0.69	0.754	0.693	High	High	High	High	High	High
FALSE	High	Master Protein	O15231	Zinc finger protein 185 OS=Homo sapiens OX=9606 GN=ZNF185 PE=1 SV=3	0	253.982	61	38	133	38	1	689	73.5	7.01	374.1	38	0	0.35	0.361	0.365	0.36	0.321	0.358	High	High	High	High	High	High
FALSE	High	Master Protein	Q9Y2W1	Thyroid hormone receptor-associated protein 3 OS=Homo sapiens OX=9606 GN=THRAP3 PE=1 SV=2	0	253.698	38	45	211	44	1	955	108.6	10.15	611.07	45	1	4.919	4.277	4.588	3.549	6.999	3.098	High	High	High	High	High	High
FALSE	High	Master Protein	P54136	Arginine--tRNA ligase, cytoplasmic OS=Homo sapiens OX=9606 GN=RARS PE=1 SV=2	0	253.416	53	35	163	35	1	660	75.3	6.68	511.11	35	0	1.427	1.843	1.375	1.288	1.268	1.379	High	High	High	High	High	High
FALSE	High	Master Protein	O00515	Ladinin-1 OS=Homo sapiens OX=9606 GN=LAD1 PE=1 SV=2	0	253.254	55	35	168	35	1	517	57.1	9.67	544.79	35	0	1.29	1.275	1.297	1.269	1.13	1.262	High	High	High	High	High	High
FALSE	High	Master Protein	Q92922	SWI/SNF complex subunit SMARCC1 OS=Homo sapiens OX=9606 GN=SMARCC1 PE=1 SV=3	0	253.125	36	42	178	34	1	1105	122.8	5.76	494.74	42	0	3.362	2.956	3.389	4.046	3.641	3.593	High	High	High	High	High	High
FALSE	High	Master Protein	P13010	X-ray repair cross-complementing protein 5 OS=Homo sapiens OX=9606 GN=XRCC5 PE=1 SV=3	0	253.119	48	30	293	30	1	732	82.7	5.81	877.98	30	0	1.34	1.206	1.3	1.619	1.424	1.598	High	High	High	High	High	High
FALSE	High	Master Protein	P17661	Desmin OS=Homo sapiens OX=9606 GN=DES PE=1 SV=3	0	252.953	73	33	308	28	1	470	53.5	5.27	603.5	33	0	0.023	0.022	0.025	0.024	0.022	0.052	High	High	High	High	High	High
FALSE	High	Master Protein	Q8TEQ6	Gem-associated protein 5 OS=Homo sapiens OX=9606 GN=GEMIN5 PE=1 SV=3	0	252.79	32	45	136	45	1	1508	168.5	6.62	387.26	45	0	1.945	2.327	1.775	1.484	1.718	1.632	High	High	High	High	High	High
FALSE	High	Master Protein	P51114	Fragile X mental retardation syndrome-related protein 1 OS=Homo sapiens OX=9606 GN=FXR1 PE=1 SV=3	0	252.605	48	30	173	27	1	621	69.7	6.15	573.6	30	5	4.05	4.262	3.529	2.476	2.856	2.703	High	High	High	High	High	High
FALSE	High	Master Protein	Q9ULW8	Protein-arginine deiminase type-3 OS=Homo sapiens OX=9606 GN=PADI3 PE=1 SV=2	0	252.568	49	25	185	24	1	664	74.7	5.54	558.5	25	1	1.73	2.262	1.709	1.825	1.852	2.047	High	High	High	High	High	High
FALSE	High	Master Protein	O43491	Band 4.1-like protein 2 OS=Homo sapiens OX=9606 GN=EPB41L2 PE=1 SV=1	0	252.27	42	39	143	34	1	1005	112.5	5.44	397.39	39	6	0.878	0.818	0.938	0.828	0.774	0.844	High	High	High	High	High	High
FALSE	High	Master Protein	Q96PK6	RNA-binding protein 14 OS=Homo sapiens OX=9606 GN=RBM14 PE=1 SV=2	0	252.267	45	32	275	32	1	669	69.4	9.67	803.62	32	0	1.526	1.408	1.515	1.831	1.634	1.655	High	High	High	High	High	High
FALSE	High	Master Protein	P45880	Voltage-dependent anion-selective channel protein 2 OS=Homo sapiens OX=9606 GN=VDAC2 PE=1 SV=2	0	251.38	71	18	533	18	1	294	31.5	7.56	1567.11	18	0	1.584	1.492	1.596	1.588	1.514	1.518	High	High	High	High	High	High
FALSE	High	Master Protein	O14974	Protein phosphatase 1 regulatory subunit 12A OS=Homo sapiens OX=9606 GN=PPP1R12A PE=1 SV=1	0	249.77	46	48	161	45	1	1030	115.2	5.4	456.13	48	4	0.511	0.574	0.509	0.574	0.513	0.49	High	High	High	High	High	High
FALSE	High	Master Protein	P28331	NADH-ubiquinone oxidoreductase 75 kDa subunit, mitochondrial OS=Homo sapiens OX=9606 GN=NDUFS1 PE=1 SV=3	0	249.766	58	33	138	33	1	727	79.4	6.23	406.79	33	0	1.336	1.208	1.383	1.025	0.925	1.028	High	High	High	High	High	High
FALSE	High	Master Protein	P63244	Receptor of activated protein C kinase 1 OS=Homo sapiens OX=9606 GN=RACK1 PE=1 SV=3	0	249.392	78	18	299	18	1	317	35.1	7.69	948.64	18	0	1.391	1.583	1.45	1.257	1.145	1.215	High	High	High	High	High	High
FALSE	High	Master Protein	Q8WUM4	Programmed cell death 6-interacting protein OS=Homo sapiens OX=9606 GN=PDCD6IP PE=1 SV=1	0	249.36	48	45	166	45	1	868	96	6.52	434.37	45	0	0.597	0.783	0.649	0.52	0.592	0.527	High	High	High	High	High	High
FALSE	High	Master Protein	Q8N3D4	EH domain-binding protein 1-like protein 1 OS=Homo sapiens OX=9606 GN=EHBP1L1 PE=1 SV=2	0	249.161	38	43	94	41	1	1523	161.8	4.83	294.25	43	2	0.845	0.935	0.925	0.75	0.675	0.767	High	High	High	High	High	High
FALSE	High	Master Protein	P50991	T-complex protein 1 subunit delta OS=Homo sapiens OX=9606 GN=CCT4 PE=1 SV=4	0	249.128	63	28	260	27	1	539	57.9	7.83	733.51	28	0	1.633	1.792	1.632	1.387	1.272	1.352	High	High	High	High	High	High
FALSE	High	Master Protein	Q8WWQ0	PH-interacting protein OS=Homo sapiens OX=9606 GN=PHIP PE=1 SV=2	0	249.118	30	50	130	46	1	1821	206.6	8.85	342.93	50	3	1.897	1.637	1.939	2.173	2.035	2.213	High	High	High	High	High	High
FALSE	High	Master Protein	P39880	Homeobox protein cut-like 1 OS=Homo sapiens OX=9606 GN=CUX1 PE=1 SV=3	0	249.021	34	49	94	23	1	1505	164.1	5.9	298.95	49	25	1.602	1.412	1.655	1.734	1.583	1.754	High	High	High	High	High	High
FALSE	High	Master Protein	O60287	Nucleolar pre-ribosomal-associated protein 1 OS=Homo sapiens OX=9606 GN=URB1 PE=1 SV=4	0	248.781	25	48	115	48	1	2271	254.2	6.47	340.59	48	0	2.182	2.095	2.27	2.504	2.359	2.526	High	High	High	High	High	High
FALSE	High	Master Protein	Q8NC51	Plasminogen activator inhibitor 1 RNA-binding protein OS=Homo sapiens OX=9606 GN=SERBP1 PE=1 SV=2	0	248.761	61	22	340	22	1	408	44.9	8.65	1063.08	22	0	2.983	3.307	2.652	2.262	2.271	2.326	High	High	High	High	High	High
FALSE	High	Master Protein	P08195	4F2 cell-surface antigen heavy chain OS=Homo sapiens OX=9606 GN=SLC3A2 PE=1 SV=3	0	248.053	42	23	274	23	1	630	68	5.01	763.56	23	0	2.382	1.809	2.471	2.182	2.307	2.117	High	High	High	High	High	High
FALSE	High	Master Protein	O15355	Protein phosphatase 1G OS=Homo sapiens OX=9606 GN=PPM1G PE=1 SV=1	0	247.901	47	23	186	23	1	546	59.2	4.36	661.92	23	0	1.68	1.536	1.417	2.189	1.92	2.147	High	High	High	High	High	High
FALSE	High	Master Protein	P05556	Integrin beta-1 OS=Homo sapiens OX=9606 GN=ITGB1 PE=1 SV=2	0	247.628	38	28	183	27	1	798	88.4	5.39	519.71	28	1	0.674	0.608	0.699	0.9	0.908	0.744	High	High	High	High	High	High
FALSE	High	Master Protein	Q15365	Poly(rC)-binding protein 1 OS=Homo sapiens OX=9606 GN=PCBP1 PE=1 SV=2	0	247.275	53	14	226	9	1	356	37.5	7.09	702.05	14	0	0.885	0.989	0.918	0.947	0.856	0.911	High	High	High	High	High	High
FALSE	High	Master Protein	Q9UMD9	Collagen alpha-1(XVII) chain OS=Homo sapiens OX=9606 GN=COL17A1 PE=1 SV=3	0	245.702	30	40	239	40	1	1497	150.3	8.79	660.21	40	0	2.893	2.604	2.867	3.424	3.61	3.524	High	High	High	High	High	High
FALSE	High	Master Protein	Q9H4M9	EH domain-containing protein 1 OS=Homo sapiens OX=9606 GN=EHD1 PE=1 SV=2	0	245.651	66	30	150	19	1	534	60.6	6.83	431.05	30	14	1.164	1.515	1.277	1.15	1.095	1.154	High	High	High	High	High	High
FALSE	High	Master Protein	Q7Z6E9	E3 ubiquitin-protein ligase RBBP6 OS=Homo sapiens OX=9606 GN=RBBP6 PE=1 SV=1	0	245.438	26	50	139	50	1	1792	201.4	9.64	382.42	50	0	2.48	2.276	2.559	2.772	2.712	2.83	High	High	High	High	High	High
FALSE	High	Master Protein	Q02790	Peptidyl-prolyl cis-trans isomerase FKBP4 OS=Homo sapiens OX=9606 GN=FKBP4 PE=1 SV=3	0	245.168	67	29	223	29	1	459	51.8	5.43	617.21	29	0	0.587	0.746	0.571	0.53	0.496	0.574	High	High	High	High	High	High
FALSE	High	Master Protein	O14981	TATA-binding protein-associated factor 172 OS=Homo sapiens OX=9606 GN=BTAF1 PE=1 SV=2	0	244.331	25	44	92	44	1	1849	206.8	6.52	269.91	44	0	1.933	1.739	1.786	2.482	2.273	2.483	High	High	High	High	High	High
FALSE	High	Master Protein	O60271	C-Jun-amino-terminal kinase-interacting protein 4 OS=Homo sapiens OX=9606 GN=SPAG9 PE=1 SV=4	0	244.294	41	49	112	43	1	1321	146.1	5.15	328.12	49	5	0.886	1.179	0.964	0.899	0.81	0.913	High	High	High	High	High	High
FALSE	High	Master Protein	Q9UQB8	Brain-specific angiogenesis inhibitor 1-associated protein 2 OS=Homo sapiens OX=9606 GN=BAIAP2 PE=1 SV=1	0	243.911	66	32	156	32	1	552	60.8	8.9	432.82	32	0	2.326	2.452	2.446	2.218	2.054	2.17	High	High	High	High	High	High
FALSE	High	Master Protein	P26639	Threonine--tRNA ligase, cytoplasmic OS=Homo sapiens OX=9606 GN=TARS PE=1 SV=3	0	242.753	50	36	167	34	1	723	83.4	6.67	470.75	36	2	1.508	2.135	1.649	1.624	1.442	1.549	High	High	High	High	High	High
FALSE	High	Master Protein	Q96TA1	Niban-like protein 1 OS=Homo sapiens OX=9606 GN=FAM129B PE=1 SV=3	0	242.319	45	28	161	28	1	746	84.1	6.19	425.74	28	0	0.771	0.967	0.813	0.642	0.589	0.653	High	High	High	High	High	High
FALSE	High	Master Protein	Q16643	Drebrin OS=Homo sapiens OX=9606 GN=DBN1 PE=1 SV=4	0	242.195	44	27	152	27	1	649	71.4	4.45	541.42	27	0	2.113	1.974	2.146	2.52	2.753	1.769	High	High	High	High	High	High
FALSE	High	Master Protein	Q9Y6D6	Brefeldin A-inhibited guanine nucleotide-exchange protein 1 OS=Homo sapiens OX=9606 GN=ARFGEF1 PE=1 SV=2	0	242.105	26	45	99	34	1	1849	208.6	5.85	266.22	45	16	1.093	1.5	1.095	0.97	0.875	0.964	High	High	High	High	High	High
FALSE	High	Master Protein	O95202	Mitochondrial proton/calcium exchanger protein OS=Homo sapiens OX=9606 GN=LETM1 PE=1 SV=1	0	242.088	46	35	161	34	1	739	83.3	6.7	502.46	35	0	1.374	1.244	1.402	1.483	1.456	1.332	High	High	High	High	High	High
FALSE	High	Master Protein	P47897	Glutamine--tRNA ligase OS=Homo sapiens OX=9606 GN=QARS PE=1 SV=1	0	241.764	58	38	155	37	1	775	87.7	7.15	450.79	38	0	1.321	1.514	1.401	1.32	1.172	1.276	High	High	High	High	High	High
FALSE	High	Master Protein	P01023	Alpha-2-macroglobulin OS=Homo sapiens OX=9606 GN=A2M PE=1 SV=3	0	241.74	35	42	119	35	1	1474	163.2	6.46	246.38	42	6	0.06	0.054	0.063	0.06	0.054	0.088	High	High	High	High	High	High
FALSE	High	Master Protein	P23526	Adenosylhomocysteinase OS=Homo sapiens OX=9606 GN=AHCY PE=1 SV=4	0	241.706	55	27	284	25	1	432	47.7	6.34	798.6	27	2	1.625	1.855	1.56	1.433	1.368	1.628	High	High	High	High	High	High
FALSE	High	Master Protein	P50395	Rab GDP dissociation inhibitor beta OS=Homo sapiens OX=9606 GN=GDI2 PE=1 SV=2	0	241.697	67	27	217	19	1	445	50.6	6.47	653.67	27	14	0.738	1.016	0.824	0.726	0.651	0.72	High	High	High	High	High	High
FALSE	High	Master Protein	Q96T23	Remodeling and spacing factor 1 OS=Homo sapiens OX=9606 GN=RSF1 PE=1 SV=2	0	241.628	33	41	108	41	1	1441	163.7	5.01	359.68	41	0	1.488	1.282	1.521	1.589	1.429	1.555	High	High	High	High	High	High
FALSE	High	Master Protein	Q99459	Cell division cycle 5-like protein OS=Homo sapiens OX=9606 GN=CDC5L PE=1 SV=2	0	241.303	53	33	132	33	1	802	92.2	8.18	421.7	33	0	1.916	1.715	2.022	2.255	1.991	2.169	High	High	High	High	High	High
FALSE	High	Master Protein	O75152	Zinc finger CCCH domain-containing protein 11A OS=Homo sapiens OX=9606 GN=ZC3H11A PE=1 SV=3	0	241.204	49	34	136	34	1	810	89.1	8.37	420.79	34	0	2.126	1.978	2.189	2.4	2.462	2.343	High	High	High	High	High	High
FALSE	High	Master Protein	Q8IX12	Cell division cycle and apoptosis regulator protein 1 OS=Homo sapiens OX=9606 GN=CCAR1 PE=1 SV=2	0	241.161	35	41	152	40	1	1150	132.7	5.76	407.66	41	1	2.672	2.243	2.638	3.135	2.897	3.097	High	High	High	High	High	High
FALSE	High	Master Protein	O43242	26S proteasome non-ATPase regulatory subunit 3 OS=Homo sapiens OX=9606 GN=PSMD3 PE=1 SV=2	0	241.129	65	34	214	34	1	534	60.9	8.44	610.98	34	0	2.089	2.099	2.125	2.101	1.876	2.029	High	High	High	High	High	High
FALSE	High	Master Protein	P14868	Aspartate--tRNA ligase, cytoplasmic OS=Homo sapiens OX=9606 GN=DARS PE=1 SV=2	0	241.056	71	34	210	34	1	501	57.1	6.55	617.94	34	0	1.255	1.624	1.245	1.117	1.079	1.136	High	High	High	High	High	High
FALSE	High	Master Protein	P43304	Glycerol-3-phosphate dehydrogenase, mitochondrial OS=Homo sapiens OX=9606 GN=GPD2 PE=1 SV=3	0	240.882	55	40	193	40	1	727	80.8	7.69	564.6	40	0	1.954	1.731	2.001	1.93	1.932	1.935	High	High	High	High	High	High
FALSE	High	Master Protein	O00468	Agrin OS=Homo sapiens OX=9606 GN=AGRN PE=1 SV=5	0	240.712	30	50	104	50	1	2067	217.1	6.39	308.86	50	0	0.991	0.936	1.041	0.652	0.628	0.693	High	High	High	High	High	High
FALSE	High	Master Protein	P07910	Heterogeneous nuclear ribonucleoproteins C1/C2 OS=Homo sapiens OX=9606 GN=HNRNPC PE=1 SV=4	0	240.692	63	25	370	25	1	306	33.7	5.08	1032.41	25	0	3.316	2.788	3.362	3.64	3.696	3.687	High	High	High	High	High	High
FALSE	High	Master Protein	Q13310	Polyadenylate-binding protein 4 OS=Homo sapiens OX=9606 GN=PABPC4 PE=1 SV=1	0	240.078	52	28	325	20	1	644	70.7	9.26	799.3	28	0	1.582	1.877	1.685	1.735	1.521	1.641	High	High	High	High	High	High
FALSE	High	Master Protein	Q99832	T-complex protein 1 subunit eta OS=Homo sapiens OX=9606 GN=CCT7 PE=1 SV=2	0	240.03	61	27	239	27	1	543	59.3	7.65	738.78	27	0	1.72	1.976	1.516	1.199	1.282	1.356	High	High	High	High	High	High
FALSE	High	Master Protein	Q02241	Kinesin-like protein KIF23 OS=Homo sapiens OX=9606 GN=KIF23 PE=1 SV=3	0	239.832	46	42	121	42	1	960	110	8.51	379.13	42	0	4.405	4.104	4.664	3.732	4.465	4.33	High	High	High	High	High	High
FALSE	High	Master Protein	P27694	Replication protein A 70 kDa DNA-binding subunit OS=Homo sapiens OX=9606 GN=RPA1 PE=1 SV=2	0	239.196	54	31	165	31	1	616	68.1	7.21	485.18	31	0	1.555	1.464	1.367	1.866	1.62	1.771	High	High	High	High	High	High
FALSE	High	Master Protein	P35573	Glycogen debranching enzyme OS=Homo sapiens OX=9606 GN=AGL PE=1 SV=3	0	239.042	36	52	116	52	1	1532	174.7	6.76	331.9	52	0	1.281	1.817	1.14	0.878	1.069	0.894	High	High	High	High	High	High
FALSE	High	Master Protein	O75153	Clustered mitochondria protein homolog OS=Homo sapiens OX=9606 GN=CLUH PE=1 SV=2	0	238.539	43	49	117	49	1	1309	146.6	6.13	334.17	49	0	1.451	2.082	1.601	1.19	1.086	1.138	High	High	High	High	High	High
FALSE	High	Master Protein	Q8IY81	pre-rRNA processing protein FTSJ3 OS=Homo sapiens OX=9606 GN=FTSJ3 PE=1 SV=2	0	237.501	42	28	131	28	1	847	96.5	8.4	419.76	28	0	1.869	1.694	1.956	2.199	2.006	2.192	High	High	High	High	High	High
FALSE	High	Master Protein	Q9BUJ2	Heterogeneous nuclear ribonucleoprotein U-like protein 1 OS=Homo sapiens OX=9606 GN=HNRNPUL1 PE=1 SV=2	0	237.481	36	26	215	26	1	856	95.7	6.92	626.73	26	0	2.419	2.139	2.313	2.65	2.631	2.786	High	High	High	High	High	High
FALSE	High	Master Protein	Q92797	Symplekin OS=Homo sapiens OX=9606 GN=SYMPK PE=1 SV=2	0	236.836	41	52	135	52	1	1274	141.1	6.13	376.22	52	0	2.779	2.483	2.81	3.086	2.814	2.927	High	High	High	High	High	High
FALSE	High	Master Protein	Q9NYF8	Bcl-2-associated transcription factor 1 OS=Homo sapiens OX=9606 GN=BCLAF1 PE=1 SV=2	0	236.769	33	32	203	31	1	920	106.1	9.98	560.25	32	0	2.088	1.849	2.142	2.798	2.743	2.776	High	High	High	High	High	High
FALSE	High	Master Protein	O75376	Nuclear receptor corepressor 1 OS=Homo sapiens OX=9606 GN=NCOR1 PE=1 SV=2	0	236.576	29	65	108	60	1	2440	270	7.11	308.31	65	6	2.262	1.909	2.241	2.132	1.974	2.18	High	High	High	High	High	High
FALSE	High	Master Protein	O60610	Protein diaphanous homolog 1 OS=Homo sapiens OX=9606 GN=DIAPH1 PE=1 SV=2	0	236.517	38	45	139	44	1	1272	141.3	5.41	380.04	45	1	1.439	1.993	1.568	1.366	1.222	1.298	High	High	High	High	High	High
FALSE	High	Master Protein	P42285	Exosome RNA helicase MTR4 OS=Homo sapiens OX=9606 GN=MTREX PE=1 SV=3	0	236.228	45	45	128	45	1	1042	117.7	6.52	360.52	45	0	2.989	2.627	2.952	3.449	3.346	3.551	High	High	High	High	High	High
FALSE	High	Master Protein	Q8TD16	Protein bicaudal D homolog 2 OS=Homo sapiens OX=9606 GN=BICD2 PE=1 SV=1	0	236.219	45	38	113	32	1	824	93.5	5.44	329.31	38	8	1.588	2.024	1.684	1.535	1.474	1.496	High	High	High	High	High	High
FALSE	High	Master Protein	P57740	Nuclear pore complex protein Nup107 OS=Homo sapiens OX=9606 GN=NUP107 PE=1 SV=1	0	235.748	46	36	126	36	1	925	106.3	5.43	389.92	36	0	2.271	2.101	2.295	2.472	2.238	2.45	High	High	High	High	High	High
FALSE	High	Master Protein	Q15021	Condensin complex subunit 1 OS=Homo sapiens OX=9606 GN=NCAPD2 PE=1 SV=3	0	235.283	34	45	107	44	1	1401	157.1	6.61	319.06	45	1	2.04	2.433	2.107	2.075	1.875	2.024	High	High	High	High	High	High
FALSE	High	Master Protein	P22102	Trifunctional purine biosynthetic protein adenosine-3 OS=Homo sapiens OX=9606 GN=GART PE=1 SV=1	0	235.156	46	37	113	37	1	1010	107.7	6.7	326.02	37	0	1.055	1.482	1.062	1.016	1.032	1.097	High	High	High	High	High	High
FALSE	High	Master Protein	P51659	Peroxisomal multifunctional enzyme type 2 OS=Homo sapiens OX=9606 GN=HSD17B4 PE=1 SV=3	0	235.063	45	27	149	27	1	736	79.6	8.84	463.19	27	0	1.595	1.381	1.635	1.527	1.556	1.628	High	High	High	High	High	High
FALSE	High	Master Protein	O95817	BAG family molecular chaperone regulator 3 OS=Homo sapiens OX=9606 GN=BAG3 PE=1 SV=3	0	234.893	69	35	178	35	1	575	61.6	6.95	525.41	35	0	1.479	1.905	1.556	1.503	1.434	1.505	High	High	High	High	High	High
FALSE	High	Master Protein	O95757	Heat shock 70 kDa protein 4L OS=Homo sapiens OX=9606 GN=HSPA4L PE=1 SV=3	0	234.325	52	41	138	37	1	839	94.5	5.88	377.72	41	0	0.993	1.21	1.022	0.992	0.889	0.982	High	High	High	High	High	High
FALSE	High	Master Protein	Q13618	Cullin-3 OS=Homo sapiens OX=9606 GN=CUL3 PE=1 SV=2	0	234.292	49	38	117	37	1	768	88.9	8.48	342.88	38	0	1.47	1.575	1.498	1.585	1.445	1.589	High	High	High	High	High	High
FALSE	High	Master Protein	P51532	Transcription activator BRG1 OS=Homo sapiens OX=9606 GN=SMARCA4 PE=1 SV=2	0	234.194	29	45	159	45	1	1647	184.5	7.88	450.54	45	0	2.404	2.192	2.461	2.607	2.401	2.561	High	High	High	High	High	High
FALSE	High	Master Protein	P50454	Serpin H1 OS=Homo sapiens OX=9606 GN=SERPINH1 PE=1 SV=2	0	234.057	57	23	194	23	1	418	46.4	8.69	646.22	23	0	1.052	0.977	1.088	1.21	1.115	1.249	High	High	High	High	High	High
FALSE	High	Master Protein	P53618	Coatomer subunit beta OS=Homo sapiens OX=9606 GN=COPB1 PE=1 SV=3	0	233.976	41	34	152	34	1	953	107.1	6.05	406.81	34	0	1.189	1.562	1.242	1.081	1.1	1.143	High	High	High	High	High	High
FALSE	High	Master Protein	Q6DD88	Atlastin-3 OS=Homo sapiens OX=9606 GN=ATL3 PE=1 SV=1	0	233.764	41	21	160	21	1	541	60.5	5.66	479.9	21	0	0.921	0.837	0.942	1.054	1.047	0.98	High	High	High	High	High	High
FALSE	High	Master Protein	P34931	Heat shock 70 kDa protein 1-like OS=Homo sapiens OX=9606 GN=HSPA1L PE=1 SV=2	0	233.448	33	19	621	2	1	641	70.3	6.02	1695.34	19	0	1.509	1.58	1.773	1.756	1.686	1.8	High	High	High	High	High	High
FALSE	High	Master Protein	P31943	Heterogeneous nuclear ribonucleoprotein H OS=Homo sapiens OX=9606 GN=HNRNPH1 PE=1 SV=4	0	233.437	53	19	424	10	1	449	49.2	6.3	1346.52	19	16	1.634	1.446	1.672	1.86	1.72	1.883	High	High	High	High	High	High
FALSE	High	Master Protein	Q9Y6M1	Insulin-like growth factor 2 mRNA-binding protein 2 OS=Homo sapiens OX=9606 GN=IGF2BP2 PE=1 SV=2	0	233.087	52	29	237	26	1	599	66.1	8.46	660.4	29	0	2.774	3.098	2.896	2.578	2.331	2.465	High	High	High	High	High	High
FALSE	High	Master Protein	O00159	Unconventional myosin-Ic OS=Homo sapiens OX=9606 GN=MYO1C PE=1 SV=4	0	232.13	42	42	129	42	1	1063	121.6	9.41	377.5	42	0	0.463	0.433	0.468	0.436	0.532	0.584	High	High	High	High	High	High
FALSE	High	Master Protein	Q9HCE1	Putative helicase MOV-10 OS=Homo sapiens OX=9606 GN=MOV10 PE=1 SV=2	0	232.087	41	39	129	39	1	1003	113.6	8.82	385.46	39	0	2.171	2.628	1.939	1.734	1.857	1.757	High	High	High	High	High	High
FALSE	High	Master Protein	P35251	Replication factor C subunit 1 OS=Homo sapiens OX=9606 GN=RFC1 PE=1 SV=4	0	231.967	37	42	115	42	1	1148	128.2	9.36	314.54	42	0	2.784	2.698	2.722	2.573	2.566	2.768	High	High	High	High	High	High
FALSE	High	Master Protein	O43175	D-3-phosphoglycerate dehydrogenase OS=Homo sapiens OX=9606 GN=PHGDH PE=1 SV=4	0	231.155	52	22	182	22	1	533	56.6	6.71	585.81	22	0	1.606	2.105	1.734	1.646	1.425	1.619	High	High	High	High	High	High
FALSE	High	Master Protein	Q13464	Rho-associated protein kinase 1 OS=Homo sapiens OX=9606 GN=ROCK1 PE=1 SV=1	0	231.05	41	57	95	51	1	1354	158.1	5.9	257.55	57	0	0.689	0.861	0.736	0.665	0.597	0.655	High	High	High	High	High	High
FALSE	High	Master Protein	O15061	Synemin OS=Homo sapiens OX=9606 GN=SYNM PE=1 SV=2	0	231.018	32	44	106	44	1	1565	172.7	5.16	224.56	44	0	0.048	0.048	0.053	0.048	0.044	0.077	High	High	High	High	High	High
FALSE	High	Master Protein	P30153	Serine/threonine-protein phosphatase 2A 65 kDa regulatory subunit A alpha isoform OS=Homo sapiens OX=9606 GN=PPP2R1A PE=1 SV=4	0	230.007	56	28	166	22	1	589	65.3	5.11	457.14	28	6	1.113	1.389	1.189	1.024	1.029	0.965	High	High	High	High	High	High
FALSE	High	Master Protein	P31939	Bifunctional purine biosynthesis protein PURH OS=Homo sapiens OX=9606 GN=ATIC PE=1 SV=3	0	229.975	77	34	142	34	1	592	64.6	6.71	404.89	34	0	0.906	1.247	0.951	0.943	0.841	0.945	High	High	High	High	High	High
FALSE	High	Master Protein	P29144	Tripeptidyl-peptidase 2 OS=Homo sapiens OX=9606 GN=TPP2 PE=1 SV=4	0	229.691	41	44	118	44	1	1249	138.3	6.32	325.91	44	0	0.966	1.101	0.991	0.945	0.88	0.99	High	High	High	High	High	High
FALSE	High	Master Protein	Q96I24	Far upstream element-binding protein 3 OS=Homo sapiens OX=9606 GN=FUBP3 PE=1 SV=2	0	229.141	66	30	182	26	1	572	61.6	8.38	476.91	30	0	1.974	1.862	2.02	2.227	1.981	2.135	High	High	High	High	High	High
FALSE	High	Master Protein	O94776	Metastasis-associated protein MTA2 OS=Homo sapiens OX=9606 GN=MTA2 PE=1 SV=1	0	228.86	60	37	172	33	1	668	75	9.66	497.78	37	6	2.665	2.336	2.596	2.78	2.585	2.776	High	High	High	High	High	High
FALSE	High	Master Protein	Q7Z478	ATP-dependent RNA helicase DHX29 OS=Homo sapiens OX=9606 GN=DHX29 PE=1 SV=2	0	228.664	35	46	112	45	1	1369	155.1	8.09	318.34	46	1	2.86	3.034	2.906	2.938	3.198	2.989	High	High	High	High	High	High
FALSE	High	Master Protein	O00116	Alkyldihydroxyacetonephosphate synthase, peroxisomal OS=Homo sapiens OX=9606 GN=AGPS PE=1 SV=1	0	228.56	49	26	124	26	1	658	72.9	7.34	374.7	26	0	2.579	2.333	2.613	2.021	2.51	2.345	High	High	High	High	High	High
FALSE	High	Master Protein	Q9Y2K7	Lysine-specific demethylase 2A OS=Homo sapiens OX=9606 GN=KDM2A PE=1 SV=3	0	228.38	36	41	113	39	1	1162	132.7	7.58	372.32	41	2	2.133	1.956	2.186	2.287	2.013	2.204	High	High	High	High	High	High
FALSE	High	Master Protein	Q5T1M5	FK506-binding protein 15 OS=Homo sapiens OX=9606 GN=FKBP15 PE=1 SV=2	0	228.208	33	36	99	36	1	1219	133.5	5.2	326.48	36	0	1.535	1.85	1.644	1.581	1.533	1.629	High	High	High	High	High	High
FALSE	High	Master Protein	O43390	Heterogeneous nuclear ribonucleoprotein R OS=Homo sapiens OX=9606 GN=HNRNPR PE=1 SV=1	0	227.925	45	26	289	17	1	633	70.9	8.13	840.17	26	0	2.241	1.983	2.321	2.612	2.356	2.567	High	High	High	High	High	High
FALSE	High	Master Protein	Q12788	Transducin beta-like protein 3 OS=Homo sapiens OX=9606 GN=TBL3 PE=1 SV=2	0	227.892	47	30	143	30	1	808	89	6.9	445.9	30	0	1.646	1.455	1.708	1.864	1.744	1.907	High	High	High	High	High	High
FALSE	High	Master Protein	Q9ULH0	Kinase D-interacting substrate of 220 kDa OS=Homo sapiens OX=9606 GN=KIDINS220 PE=1 SV=3	0	227.365	33	53	97	53	1	1771	196.4	6.62	275.85	53	0	1.716	1.556	1.767	2.146	1.981	2.134	High	High	High	High	High	High
FALSE	High	Master Protein	Q96SI9	Spermatid perinuclear RNA-binding protein OS=Homo sapiens OX=9606 GN=STRBP PE=1 SV=1	0	227.346	49	35	178	29	1	672	73.6	8.72	524.93	35	0	2.503	2.301	2.578	2.748	2.529	2.63	High	High	High	High	High	High
FALSE	High	Master Protein	P32926	Desmoglein-3 OS=Homo sapiens OX=9606 GN=DSG3 PE=1 SV=2	0	227.264	35	29	120	28	1	999	107.5	5	326.23	29	1	0.273	0.242	0.281	0.229	0.203	0.254	High	High	High	High	High	High
FALSE	High	Master Protein	Q6PKG0	La-related protein 1 OS=Homo sapiens OX=9606 GN=LARP1 PE=1 SV=2	0	226.906	43	39	144	34	1	1096	123.4	8.82	434.44	39	4	1.577	1.917	1.656	1.621	1.474	1.562	High	High	High	High	High	High
FALSE	High	Master Protein	Q9UBT2	SUMO-activating enzyme subunit 2 OS=Homo sapiens OX=9606 GN=UBA2 PE=1 SV=2	0	226.829	50	28	165	28	1	640	71.2	5.29	472.61	28	0	1.612	1.511	1.39	2.087	1.841	2.035	High	High	High	High	High	High
FALSE	High	Master Protein	P05455	Lupus La protein OS=Homo sapiens OX=9606 GN=SSB PE=1 SV=2	0	226.749	63	30	224	30	1	408	46.8	7.12	634.31	30	0	2.514	2.292	2.223	3.303	2.903	3.099	High	High	High	High	High	High
FALSE	High	Master Protein	P04264	Keratin, type II cytoskeletal 1 OS=Homo sapiens OX=9606 GN=KRT1 PE=1 SV=6	0	226.604	44	27	216	19	1	644	66	8.12	596.54	27	0	0.53	0.503	0.507	1.456	0.575	0.597	High	High	High	High	High	High
FALSE	High	Master Protein	P23634	Plasma membrane calcium-transporting ATPase 4 OS=Homo sapiens OX=9606 GN=ATP2B4 PE=1 SV=2	0	226.377	34	37	124	22	1	1241	137.8	6.6	335.18	37	20	0.917	0.849	0.955	0.877	0.797	0.901	High	High	High	High	High	High
FALSE	High	Master Protein	Q9Y2U8	Inner nuclear membrane protein Man1 OS=Homo sapiens OX=9606 GN=LEMD3 PE=1 SV=2	0	226.367	53	36	113	36	1	911	99.9	7.55	378.58	36	0	1.401	1.256	1.425	1.764	1.553	1.741	High	High	High	High	High	High
FALSE	High	Master Protein	O76094	Signal recognition particle subunit SRP72 OS=Homo sapiens OX=9606 GN=SRP72 PE=1 SV=3	0	226.155	49	29	134	29	1	671	74.6	9.26	369.83	29	0	1.474	1.692	1.519	1.543	1.415	1.471	High	High	High	High	High	High
FALSE	High	Master Protein	P54652	Heat shock-related 70 kDa protein 2 OS=Homo sapiens OX=9606 GN=HSPA2 PE=1 SV=1	0	226.012	42	28	487	14	1	639	70	5.74	1264.58	28	1	0.289	0.317	0.289	0.278	0.271	0.324	High	High	High	High	High	High
FALSE	High	Master Protein	Q9NZI8	Insulin-like growth factor 2 mRNA-binding protein 1 OS=Homo sapiens OX=9606 GN=IGF2BP1 PE=1 SV=2	0	225.953	53	33	174	30	1	577	63.4	9.2	484.67	33	6	3.71	3.929	3.71	3.506	4.021	3.36	High	High	High	High	High	High
FALSE	High	Master Protein	O60306	Intron-binding protein aquarius OS=Homo sapiens OX=9606 GN=AQR PE=1 SV=4	0	225.672	28	44	116	43	1	1485	171.2	6.37	320.55	44	0	2.476	2.271	2.517	2.813	2.771	2.761	High	High	High	High	High	High
FALSE	High	Master Protein	P40926	Malate dehydrogenase, mitochondrial OS=Homo sapiens OX=9606 GN=MDH2 PE=1 SV=3	0	225.568	68	20	381	20	1	338	35.5	8.68	1121.6	20	0	1.965	1.73	2.019	1.963	1.775	1.93	High	High	High	High	High	High
FALSE	High	Master Protein	Q01813	ATP-dependent 6-phosphofructokinase, platelet type OS=Homo sapiens OX=9606 GN=PFKP PE=1 SV=2	0	225.365	41	27	163	23	1	784	85.5	7.55	474.02	27	5	1.159	1.512	1.225	1.092	0.97	1.052	High	High	High	High	High	High
FALSE	High	Master Protein	Q8IUD2	ELKS/Rab6-interacting/CAST family member 1 OS=Homo sapiens OX=9606 GN=ERC1 PE=1 SV=1	0	225.214	40	45	89	45	1	1116	128	5.97	240.38	45	0	0.872	0.915	0.917	1.139	0.98	1.13	High	High	High	High	High	High
FALSE	High	Master Protein	P02675	Fibrinogen beta chain OS=Homo sapiens OX=9606 GN=FGB PE=1 SV=2	0	224.779	48	20	141	20	1	491	55.9	8.27	315.12	20	0	0.049	0.046	0.053	0.054	0.05	0.08	High	High	High	High	High	High
FALSE	High	Master Protein	Q5JRX3	Presequence protease, mitochondrial OS=Homo sapiens OX=9606 GN=PITRM1 PE=1 SV=3	0	224.578	41	40	125	40	1	1037	117.3	6.92	364.15	40	0	1.687	1.517	1.731	1.962	1.822	1.959	High	High	High	High	High	High
FALSE	High	Master Protein	Q7L576	Cytoplasmic FMR1-interacting protein 1 OS=Homo sapiens OX=9606 GN=CYFIP1 PE=1 SV=1	0	224.141	36	42	138	24	1	1253	145.1	6.9	375.79	42	22	1.036	1.105	1.102	1.053	1	1.083	High	High	High	High	High	High
FALSE	High	Master Protein	Q8N201	Integrator complex subunit 1 OS=Homo sapiens OX=9606 GN=INTS1 PE=1 SV=2	0	224.097	25	52	96	52	1	2190	244.1	6.13	255.07	52	0	1.289	1.174	1.323	1.288	1.159	1.294	High	High	High	High	High	High
FALSE	High	Master Protein	P29692	Elongation factor 1-delta OS=Homo sapiens OX=9606 GN=EEF1D PE=1 SV=5	0	223.455	77	18	354	14	1	281	31.1	5.01	1104.65	18	4	1.285	1.462	1.369	1.333	1.199	1.32	High	High	High	High	High	High
FALSE	High	Master Protein	Q7LBC6	Lysine-specific demethylase 3B OS=Homo sapiens OX=9606 GN=KDM3B PE=1 SV=2	0	223.204	28	40	98	38	1	1761	191.5	7.18	304.12	40	2	2.859	2.578	2.623	2.21	2.012	2.172	High	High	High	High	High	High
FALSE	High	Master Protein	Q96T88	E3 ubiquitin-protein ligase UHRF1 OS=Homo sapiens OX=9606 GN=UHRF1 PE=1 SV=1	0	223.045	47	33	126	32	1	793	89.8	7.56	375.07	33	1	4.506	3.859	4.568	3.78	3.625	3.873	High	High	High	High	High	High
FALSE	High	Master Protein	Q92620	Pre-mRNA-splicing factor ATP-dependent RNA helicase PRP16 OS=Homo sapiens OX=9606 GN=DHX38 PE=1 SV=2	0	222.945	39	48	96	46	1	1227	140.4	6.54	262.66	48	2	2.719	2.652	2.596	2.627	2.867	2.918	High	High	High	High	High	High
FALSE	High	Master Protein	O00425	Insulin-like growth factor 2 mRNA-binding protein 3 OS=Homo sapiens OX=9606 GN=IGF2BP3 PE=1 SV=2	0	222.523	55	33	166	28	1	579	63.7	8.87	450.54	33	2	3.214	3.493	3.277	3.288	3.067	3.138	High	High	High	High	High	High
FALSE	High	Master Protein	Q9P258	Protein RCC2 OS=Homo sapiens OX=9606 GN=RCC2 PE=1 SV=2	0	222.369	57	25	193	25	1	522	56	8.78	651.33	25	0	2.414	2.563	2.222	3.518	3.138	3.427	High	High	High	High	High	High
FALSE	High	Master Protein	Q92538	Golgi-specific brefeldin A-resistance guanine nucleotide exchange factor 1 OS=Homo sapiens OX=9606 GN=GBF1 PE=1 SV=2	0	222.187	25	42	102	42	1	1859	206.3	5.73	288.65	42	0	1.495	1.823	1.635	1.521	1.448	1.6	High	High	High	High	High	High
FALSE	High	Master Protein	Q09161	Nuclear cap-binding protein subunit 1 OS=Homo sapiens OX=9606 GN=NCBP1 PE=1 SV=1	0	221.845	43	27	144	27	1	790	91.8	6.43	444.8	27	0	1.68	1.524	1.675	2.156	1.95	2.193	High	High	High	High	High	High
FALSE	High	Master Protein	O00429	Dynamin-1-like protein OS=Homo sapiens OX=9606 GN=DNM1L PE=1 SV=2	0	221.161	59	43	123	43	1	736	81.8	6.81	360.14	43	0	0.84	1.182	0.811	0.726	0.769	0.83	High	High	High	High	High	High
FALSE	High	Master Protein	P35998	26S proteasome regulatory subunit 7 OS=Homo sapiens OX=9606 GN=PSMC2 PE=1 SV=3	0	221.1	64	27	178	26	1	433	48.6	5.95	523.65	27	1	1.458	1.512	1.567	1.689	1.523	1.677	High	High	High	High	High	High
FALSE	High	Master Protein	P38919	Eukaryotic initiation factor 4A-III OS=Homo sapiens OX=9606 GN=EIF4A3 PE=1 SV=4	0	221.091	65	25	215	21	1	411	46.8	6.73	655.34	25	4	1.662	1.738	1.637	1.725	1.659	1.66	High	High	High	High	High	High
FALSE	High	Master Protein	P60174	Triosephosphate isomerase OS=Homo sapiens OX=9606 GN=TPI1 PE=1 SV=3	0	221.032	76	18	378	18	1	286	30.8	5.92	1213.37	18	0	0.788	0.909	0.752	1.004	0.83	0.937	High	High	High	High	High	High
FALSE	High	Master Protein	P46063	ATP-dependent DNA helicase Q1 OS=Homo sapiens OX=9606 GN=RECQL PE=1 SV=3	0	220.92	50	28	134	27	1	649	73.4	7.88	376.4	28	0	2.196	2.093	1.861	1.923	3.128	2.036	High	High	High	High	High	High
FALSE	High	Master Protein	P02787	Serotransferrin OS=Homo sapiens OX=9606 GN=TF PE=1 SV=3	0	220.762	48	31	142	31	1	698	77	7.12	274.1	31	0	0.057	0.044	0.053	0.059	0.057	0.091	High	High	High	High	High	High
FALSE	High	Master Protein	P11137	Microtubule-associated protein 2 OS=Homo sapiens OX=9606 GN=MAP2 PE=1 SV=4	0	220.688	31	47	88	47	1	1827	199.4	4.91	257.14	47	0	2.23	2.913	2.234	2.582	2.108	2.414	High	High	High	High	High	High
FALSE	High	Master Protein	A0AVT1	Ubiquitin-like modifier-activating enzyme 6 OS=Homo sapiens OX=9606 GN=UBA6 PE=1 SV=1	0	220.475	38	34	115	34	1	1052	117.9	6.14	323	34	0	0.815	1.043	0.856	0.947	0.826	0.918	High	High	High	High	High	High
FALSE	High	Master Protein	Q5M775	Cytospin-B OS=Homo sapiens OX=9606 GN=SPECC1 PE=1 SV=1	0	220.201	40	43	106	41	1	1068	118.5	6.7	309.7	43	1	2.647	2.433	2.696	2.985	2.739	2.844	High	High	High	High	High	High
FALSE	High	Master Protein	Q96T37	Putative RNA-binding protein 15 OS=Homo sapiens OX=9606 GN=RBM15 PE=1 SV=2	0	220.145	44	39	130	37	1	977	107.1	10.08	384.39	39	2	2.228	1.99	2.221	2.59	2.588	2.766	High	High	High	High	High	High
FALSE	High	Master Protein	O00461	Golgi integral membrane protein 4 OS=Homo sapiens OX=9606 GN=GOLIM4 PE=1 SV=1	0	219.963	51	32	98	32	1	696	81.8	4.77	267.55	32	0	2.135	1.88	2.179	1.906	1.798	1.875	High	High	High	High	High	High
FALSE	High	Master Protein	O94874	E3 UFM1-protein ligase 1 OS=Homo sapiens OX=9606 GN=UFL1 PE=1 SV=2	0	219.893	45	36	129	35	1	794	89.5	6.79	361.87	36	1	1.279	1.167	1.3	1.405	1.275	1.393	High	High	High	High	High	High
FALSE	High	Master Protein	P06748	Nucleophosmin OS=Homo sapiens OX=9606 GN=NPM1 PE=1 SV=2	0	219.702	68	17	649	17	1	294	32.6	4.78	2242.81	17	0	2.069	1.694	2.081	2.251	2.147	2.206	High	High	High	High	High	High	Acetyl [N-Term]
FALSE	High	Master Protein	P62195	26S proteasome regulatory subunit 8 OS=Homo sapiens OX=9606 GN=PSMC5 PE=1 SV=1	0	219.667	69	26	185	24	1	406	45.6	7.55	551.83	26	0	1.151	1.221	1.222	1.33	1.226	1.287	High	High	High	High	High	High
FALSE	High	Master Protein	Q5T0W9	Protein FAM83B OS=Homo sapiens OX=9606 GN=FAM83B PE=1 SV=1	0	219.615	43	41	117	41	1	1011	114.7	8.97	324.76	41	0	1.761	1.7	1.813	2.104	1.912	2.129	High	High	High	High	High	High
FALSE	High	Master Protein	Q13308	Inactive tyrosine-protein kinase 7 OS=Homo sapiens OX=9606 GN=PTK7 PE=1 SV=2	0	219.524	42	37	123	37	1	1070	118.3	7.09	362.42	37	0	1.476	1.34	1.535	1.316	1.214	1.279	High	High	High	High	High	High
FALSE	High	Master Protein	P12268	Inosine-5'-monophosphate dehydrogenase 2 OS=Homo sapiens OX=9606 GN=IMPDH2 PE=1 SV=2	0	219.497	53	26	144	24	1	514	55.8	6.9	458.14	26	3	1.188	1.696	1.256	1.267	1.181	1.292	High	High	High	High	High	High
FALSE	High	Master Protein	Q9BQS8	FYVE and coiled-coil domain-containing protein 1 OS=Homo sapiens OX=9606 GN=FYCO1 PE=1 SV=3	0	219.179	31	42	84	42	1	1478	166.9	4.92	225.13	42	0	1.506	1.643	1.431	1.441	1.39	1.457	High	High	High	High	High	High
FALSE	High	Master Protein	Q7L2E3	Putative ATP-dependent RNA helicase DHX30 OS=Homo sapiens OX=9606 GN=DHX30 PE=1 SV=1	0	219.075	46	50	116	50	1	1194	133.9	8.78	323.99	50	0	1.882	1.909	2.006	2.159	2.045	2.174	High	High	High	High	High	High
FALSE	High	Master Protein	Q5T5P2	Sickle tail protein homolog OS=Homo sapiens OX=9606 GN=KIAA1217 PE=1 SV=2	0	218.998	30	53	87	53	1	1943	214	7.06	226.08	53	0	1.137	1.045	1.137	1.142	1.074	1.167	High	High	High	High	High	High
FALSE	High	Master Protein	P06396	Gelsolin OS=Homo sapiens OX=9606 GN=GSN PE=1 SV=1	0	218.454	42	29	202	29	1	782	85.6	6.28	522.45	29	0	0.322	0.399	0.319	0.277	0.238	0.277	High	High	High	High	High	High
FALSE	High	Master Protein	P20810	Calpastatin OS=Homo sapiens OX=9606 GN=CAST PE=1 SV=4	0	218.222	61	37	177	37	1	708	76.5	5.07	477.3	37	0	0.597	0.725	0.6	0.574	0.512	0.589	High	High	High	High	High	High
FALSE	High	Master Protein	P46060	Ran GTPase-activating protein 1 OS=Homo sapiens OX=9606 GN=RANGAP1 PE=1 SV=1	0	217.927	46	26	112	26	1	587	63.5	4.68	338.49	26	0	1.441	1.425	1.517	1.591	1.408	1.503	High	High	High	High	High	High
FALSE	High	Master Protein	Q12959	Disks large homolog 1 OS=Homo sapiens OX=9606 GN=DLG1 PE=1 SV=2	0	217.736	40	32	114	30	1	904	100.4	5.76	338.66	32	3	1.426	1.318	1.467	1.435	1.327	1.407	High	High	High	High	High	High
FALSE	High	Master Protein	Q13838	Spliceosome RNA helicase DDX39B OS=Homo sapiens OX=9606 GN=DDX39B PE=1 SV=1	0	217.717	52	20	262	7	1	428	49	5.67	773.64	20	0	2.39	2.18	2.45	2.818	2.552	2.692	High	High	High	High	High	High
FALSE	High	Master Protein	P55268	Laminin subunit beta-2 OS=Homo sapiens OX=9606 GN=LAMB2 PE=1 SV=2	0	217.328	29	44	74	44	1	1798	195.9	6.52	166.69	44	0	0.126	0.125	0.127	0.112	0.104	0.141	High	High	High	High	High	High
FALSE	High	Master Protein	P22695	Cytochrome b-c1 complex subunit 2, mitochondrial OS=Homo sapiens OX=9606 GN=UQCRC2 PE=1 SV=3	0	217.309	48	18	206	18	1	453	48.4	8.63	684.11	18	0	1.437	1.336	1.52	1.222	1.108	1.261	High	High	High	High	High	High
FALSE	High	Master Protein	P20020	Plasma membrane calcium-transporting ATPase 1 OS=Homo sapiens OX=9606 GN=ATP2B1 PE=1 SV=3	0	217.007	30	35	101	21	1	1258	138.7	6.04	300.59	35	0	1.91	1.729	1.982	2.437	2.495	2.621	High	High	High	High	High	High
FALSE	High	Master Protein	P43246	DNA mismatch repair protein Msh2 OS=Homo sapiens OX=9606 GN=MSH2 PE=1 SV=1	0	216.991	46	39	124	39	1	934	104.7	5.77	332.72	39	0	2.492	1.646	2.327	2.015	1.823	2.041	High	High	High	High	High	High
FALSE	High	Master Protein	Q9H0D6	5'-3' exoribonuclease 2 OS=Homo sapiens OX=9606 GN=XRN2 PE=1 SV=1	0	216.6	43	41	145	41	1	950	108.5	7.47	441.76	41	0	3.101	2.805	3.081	2.928	3.799	2.687	High	High	High	High	High	High
FALSE	High	Master Protein	P62258	14-3-3 protein epsilon OS=Homo sapiens OX=9606 GN=YWHAE PE=1 SV=1	0	216.449	67	17	470	14	1	255	29.2	4.74	1440.65	17	0	0.867	1.073	0.921	0.906	0.805	0.877	High	High	High	High	High	High
FALSE	High	Master Protein	P60842	Eukaryotic initiation factor 4A-I OS=Homo sapiens OX=9606 GN=EIF4A1 PE=1 SV=1	0	216.144	62	24	273	12	1	406	46.1	5.48	823.81	24	11	1.215	1.586	1.349	1.168	1.065	1.146	High	High	High	High	High	High
FALSE	High	Master Protein	Q96ST3	Paired amphipathic helix protein Sin3a OS=Homo sapiens OX=9606 GN=SIN3A PE=1 SV=2	0	215.9	35	44	122	44	1	1273	145.1	7.25	316.69	44	0	2.224	2.061	2.19	1.98	2.174	2.147	High	High	High	High	High	High
FALSE	High	Master Protein	Q9BUQ8	Probable ATP-dependent RNA helicase DDX23 OS=Homo sapiens OX=9606 GN=DDX23 PE=1 SV=3	0	215.841	43	39	144	39	1	820	95.5	9.55	422.91	39	0	2.391	2.173	2.419	2.377	2.797	2.38	High	High	High	High	High	High
FALSE	High	Master Protein	Q9UPU5	Ubiquitin carboxyl-terminal hydrolase 24 OS=Homo sapiens OX=9606 GN=USP24 PE=1 SV=3	0	215.519	20	48	92	48	1	2620	294.2	6.14	270.79	48	0	1.213	1.571	1.295	1.152	1.062	1.132	High	High	High	High	High	High
FALSE	High	Master Protein	Q9GZR7	ATP-dependent RNA helicase DDX24 OS=Homo sapiens OX=9606 GN=DDX24 PE=1 SV=1	0	215.506	43	31	99	31	1	859	96.3	9.06	294.52	31	0	1.915	1.723	2.01	2.09	1.98	2.209	High	High	High	High	High	High
FALSE	High	Master Protein	P35908	Keratin, type II cytoskeletal 2 epidermal OS=Homo sapiens OX=9606 GN=KRT2 PE=1 SV=2	0	215.097	57	34	324	20	1	639	65.4	8	783.9	34	7	0.914	0.801	0.896	1.787	1.002	1.007	High	High	High	High	High	High
FALSE	High	Master Protein	Q99590	Protein SCAF11 OS=Homo sapiens OX=9606 GN=SCAF11 PE=1 SV=2	0	214.979	25	31	104	31	1	1463	164.6	8.41	314.29	31	0	2.243	1.971	2.318	2.308	2.194	2.303	High	High	High	High	High	High
FALSE	High	Master Protein	O75146	Huntingtin-interacting protein 1-related protein OS=Homo sapiens OX=9606 GN=HIP1R PE=1 SV=2	0	214.301	41	45	92	42	1	1068	119.3	6.67	251.91	45	3	2.19	2.37	2.448	1.954	2.177	2.241	High	High	High	High	High	High
FALSE	High	Master Protein	P35241	Radixin OS=Homo sapiens OX=9606 GN=RDX PE=1 SV=1	0	214.243	49	36	201	20	1	583	68.5	6.37	540.95	36	5	1.621	2.089	1.705	1.682	1.657	1.65	High	High	High	High	High	High
FALSE	High	Master Protein	Q92973	Transportin-1 OS=Homo sapiens OX=9606 GN=TNPO1 PE=1 SV=2	0	214.052	36	26	136	22	1	898	102.3	4.98	413.52	26	4	1.305	1.468	1.362	1.456	1.309	1.387	High	High	High	High	High	High
FALSE	High	Master Protein	P46459	Vesicle-fusing ATPase OS=Homo sapiens OX=9606 GN=NSF PE=1 SV=3	0	213.897	47	34	128	33	1	744	82.5	6.95	346.61	34	1	1.005	1.002	1.065	0.904	1.162	0.934	High	High	High	High	High	High
FALSE	High	Master Protein	Q16666	Gamma-interferon-inducible protein 16 OS=Homo sapiens OX=9606 GN=IFI16 PE=1 SV=3	0	213.581	46	31	109	31	1	785	88.2	9.28	341.48	31	0	0.593	0.541	0.588	0.689	0.602	0.694	High	High	High	High	High	High
FALSE	High	Master Protein	O60293	Zinc finger C3H1 domain-containing protein OS=Homo sapiens OX=9606 GN=ZFC3H1 PE=1 SV=3	0	213.404	27	45	77	45	1	1989	226.2	8.13	237.87	45	0	1.928	1.903	1.982	2.166	2.033	2.159	High	High	High	High	High	High
FALSE	High	Master Protein	P09960	Leukotriene A-4 hydrolase OS=Homo sapiens OX=9606 GN=LTA4H PE=1 SV=2	0	213.35	53	27	146	27	1	611	69.2	6.18	392.55	27	0	0.535	0.634	0.517	0.64	0.546	0.624	High	High	High	High	High	High
FALSE	High	Master Protein	Q9BSJ8	Extended synaptotagmin-1 OS=Homo sapiens OX=9606 GN=ESYT1 PE=1 SV=1	0	213.23	40	37	109	37	1	1104	122.8	5.83	315.07	37	0	1.024	0.951	1.085	1.184	1.06	1.172	High	High	High	High	High	High
FALSE	High	Master Protein	P11498	Pyruvate carboxylase, mitochondrial OS=Homo sapiens OX=9606 GN=PC PE=1 SV=2	0	212.874	36	38	117	38	1	1178	129.6	6.84	331.6	38	0	1.589	1.446	1.652	1.652	1.534	1.662	High	High	High	High	High	High
FALSE	High	Master Protein	P63104	14-3-3 protein zeta/delta OS=Homo sapiens OX=9606 GN=YWHAZ PE=1 SV=1	0	212.816	73	17	612	12	1	245	27.7	4.79	1897.56	17	0	0.963	1.2	1.051	0.886	0.772	0.847	High	High	High	High	High	High	Acetyl [N-Term]
FALSE	High	Master Protein	Q9ULU4	Protein kinase C-binding protein 1 OS=Homo sapiens OX=9606 GN=ZMYND8 PE=1 SV=2	0	212.696	35	37	91	37	1	1186	131.6	7.2	282.62	37	0	3.84	3.219	3.749	3.756	3.706	3.919	High	High	High	High	High	High
FALSE	High	Master Protein	P51858	Hepatoma-derived growth factor OS=Homo sapiens OX=9606 GN=HDGF PE=1 SV=1	0	212.634	73	22	246	21	1	240	26.8	4.73	717.6	22	0	1.431	1.358	1.148	1.313	1.204	1.338	High	High	High	High	High	High
FALSE	High	Master Protein	Q5VTR2	E3 ubiquitin-protein ligase BRE1A OS=Homo sapiens OX=9606 GN=RNF20 PE=1 SV=2	0	212.477	43	39	98	35	1	975	113.6	5.94	276.29	39	0	1.672	1.526	1.688	1.618	1.482	1.634	High	High	High	High	High	High
FALSE	High	Master Protein	Q9Y4W6	AFG3-like protein 2 OS=Homo sapiens OX=9606 GN=AFG3L2 PE=1 SV=2	0	211.987	40	36	164	36	1	797	88.5	8.66	433.93	36	0	2.508	2.255	2.486	2.41	2.21	2.154	High	High	High	High	High	High
FALSE	High	Master Protein	Q14134	Tripartite motif-containing protein 29 OS=Homo sapiens OX=9606 GN=TRIM29 PE=1 SV=2	0	211.573	58	33	166	33	1	588	65.8	7.15	448.62	33	0	0.457	0.449	0.466	0.354	0.313	0.363	High	High	High	High	High	High
FALSE	High	Master Protein	P31930	Cytochrome b-c1 complex subunit 1, mitochondrial OS=Homo sapiens OX=9606 GN=UQCRC1 PE=1 SV=3	0	211.023	54	19	230	18	1	480	52.6	6.37	690.93	19	0	4.186	2.118	3.21	2.178	2.005	2.092	High	High	High	High	High	High
FALSE	High	Master Protein	P98194	Calcium-transporting ATPase type 2C member 1 OS=Homo sapiens OX=9606 GN=ATP2C1 PE=1 SV=3	0	210.911	37	29	98	29	1	919	100.5	6.74	281.14	29	0	1.811	1.626	1.859	1.863	1.687	1.836	High	High	High	High	High	High
FALSE	High	Master Protein	Q14978	Nucleolar and coiled-body phosphoprotein 1 OS=Homo sapiens OX=9606 GN=NOLC1 PE=1 SV=2	0	210.73	40	32	241	32	1	699	73.6	9.47	641.85	32	0	3.485	2.898	3.512	3.839	3.876	3.97	High	High	High	High	High	High
FALSE	High	Master Protein	Q13085	Acetyl-CoA carboxylase 1 OS=Homo sapiens OX=9606 GN=ACACA PE=1 SV=2	0	210.472	25	55	95	45	1	2346	265.4	6.37	256.53	55	11	1.069	1.392	1.138	0.959	0.855	0.978	High	High	High	High	High	High
FALSE	High	Master Protein	P42345	Serine/threonine-protein kinase mTOR OS=Homo sapiens OX=9606 GN=MTOR PE=1 SV=1	0	210.292	23	55	102	55	1	2549	288.7	7.17	269.63	55	0	1.414	1.446	1.447	1.354	1.218	1.295	High	High	High	High	High	High
FALSE	High	Master Protein	Q9UHD8	Septin-9 OS=Homo sapiens OX=9606 GN=SEPT9 PE=1 SV=2	0	209.828	62	39	158	38	1	586	65.4	8.97	456.96	39	1	1.298	1.531	1.357	1.22	1.202	1.303	High	High	High	High	High	High
FALSE	High	Master Protein	P07954	Fumarate hydratase, mitochondrial OS=Homo sapiens OX=9606 GN=FH PE=1 SV=3	0	209.77	60	22	141	22	1	510	54.6	8.76	420.04	22	0	1.548	1.451	1.561	1.687	1.508	1.635	High	High	High	High	High	High
FALSE	High	Master Protein	Q12769	Nuclear pore complex protein Nup160 OS=Homo sapiens OX=9606 GN=NUP160 PE=1 SV=3	0	209.763	25	33	111	33	1	1436	162	5.5	356.91	33	0	1.84	1.675	1.873	2.038	1.826	2.006	High	High	High	High	High	High
FALSE	High	Master Protein	Q10567	AP-1 complex subunit beta-1 OS=Homo sapiens OX=9606 GN=AP1B1 PE=1 SV=2	0	209.715	35	33	178	15	1	949	104.6	5.06	501.94	33	0	1.16	1.217	1.189	1.188	1.665	0.882	High	High	High	High	High	High
FALSE	High	Master Protein	Q13619	Cullin-4A OS=Homo sapiens OX=9606 GN=CUL4A PE=1 SV=3	0	209.52	56	43	119	29	1	759	87.6	8.13	333.79	43	0	2.302	2.332	2.308	2.71	3.23	2.218	High	High	High	High	High	High
FALSE	High	Master Protein	Q9ULT8	E3 ubiquitin-protein ligase HECTD1 OS=Homo sapiens OX=9606 GN=HECTD1 PE=1 SV=3	0	209.469	21	52	85	52	1	2610	289.2	5.35	236.02	52	0	1.082	1.463	1.191	1.065	0.962	1.044	High	High	High	High	High	High
FALSE	High	Master Protein	P36578	60S ribosomal protein L4 OS=Homo sapiens OX=9606 GN=RPL4 PE=1 SV=5	0	209.319	43	19	328	19	1	427	47.7	11.06	953.59	19	0	1.752	2.013	1.819	1.811	1.604	1.667	High	High	High	High	High	High
FALSE	High	Master Protein	Q9Y263	Phospholipase A-2-activating protein OS=Homo sapiens OX=9606 GN=PLAA PE=1 SV=2	0	209.149	50	35	104	35	1	795	87.1	6.37	287.72	35	0	1.082	1.342	1.14	1.174	1.058	1.181	High	High	High	High	High	High
FALSE	High	Master Protein	P39023	60S ribosomal protein L3 OS=Homo sapiens OX=9606 GN=RPL3 PE=1 SV=2	0	208.951	46	21	317	19	1	403	46.1	10.18	857.07	21	2	1.732	1.956	1.801	1.755	1.641	1.767	High	High	High	High	High	High
FALSE	High	Master Protein	Q9Y2A7	Nck-associated protein 1 OS=Homo sapiens OX=9606 GN=NCKAP1 PE=1 SV=1	0	208.904	33	38	135	37	1	1128	128.7	6.62	364.65	38	1	1.451	1.569	1.495	1.305	1.225	1.305	High	High	High	High	High	High
FALSE	High	Master Protein	O15226	NF-kappa-B-repressing factor OS=Homo sapiens OX=9606 GN=NKRF PE=1 SV=2	0	208.263	49	35	145	35	1	690	77.6	8.79	385.82	35	0	2.605	2.366	2.666	3.009	2.767	2.99	High	High	High	High	High	High
FALSE	High	Master Protein	P56192	Methionine--tRNA ligase, cytoplasmic OS=Homo sapiens OX=9606 GN=MARS PE=1 SV=2	0	207.978	44	33	133	33	1	900	101.1	6.16	346.57	33	0	0.85	1.012	0.894	0.901	0.796	0.889	High	High	High	High	High	High
FALSE	High	Master Protein	Q9UKX7	Nuclear pore complex protein Nup50 OS=Homo sapiens OX=9606 GN=NUP50 PE=1 SV=2	0	207.748	65	26	140	26	1	468	50.1	7.06	422.01	26	0	2.485	2.185	2.489	2.602	2.854	2.625	High	High	High	High	High	High
FALSE	High	Master Protein	Q9C0J8	pre-mRNA 3' end processing protein WDR33 OS=Homo sapiens OX=9606 GN=WDR33 PE=1 SV=2	0	207.516	31	34	108	34	1	1336	145.8	9.17	335.2	34	0	2.667	2.424	2.701	2.833	2.596	2.786	High	High	High	High	High	High
FALSE	High	Master Protein	P09211	Glutathione S-transferase P OS=Homo sapiens OX=9606 GN=GSTP1 PE=1 SV=2	0	207.46	70	14	385	14	1	210	23.3	5.64	1085.72	14	0	0.405	0.535	0.442	0.47	0.395	0.461	High	High	High	High	High	High
FALSE	High	Master Protein	O60885	Bromodomain-containing protein 4 OS=Homo sapiens OX=9606 GN=BRD4 PE=1 SV=2	0	207.153	32	40	123	31	1	1362	152.1	9.19	337.94	40	10	1.746	1.548	1.794	1.731	1.552	1.675	High	High	High	High	High	High
FALSE	High	Master Protein	Q96RT1	Erbin OS=Homo sapiens OX=9606 GN=ERBIN PE=1 SV=2	0	207.132	33	41	87	41	1	1412	158.2	5.5	239.94	41	0	2.401	2.119	2.474	2.328	2.127	2.254	High	High	High	High	High	High
FALSE	High	Master Protein	Q96RP9	Elongation factor G, mitochondrial OS=Homo sapiens OX=9606 GN=GFM1 PE=1 SV=2	0	207.109	46	31	150	31	1	751	83.4	7.01	426.95	31	0	2.094	1.891	2.182	2.331	2.379	2.173	High	High	High	High	High	High
FALSE	High	Master Protein	Q9NRL2	Bromodomain adjacent to zinc finger domain protein 1A OS=Homo sapiens OX=9606 GN=BAZ1A PE=1 SV=2	0	206.991	30	45	89	45	1	1556	178.6	6.6	273.67	45	0	1.003	0.929	1.057	1.094	1.021	1.158	High	High	High	High	High	High
FALSE	High	Master Protein	Q14C86	GTPase-activating protein and VPS9 domain-containing protein 1 OS=Homo sapiens OX=9606 GN=GAPVD1 PE=1 SV=2	0	206.969	30	40	103	40	1	1478	164.9	5.22	314.09	40	0	0.975	1.278	1.059	0.908	0.985	0.92	High	High	High	High	High	High
FALSE	High	Master Protein	P00505	Aspartate aminotransferase, mitochondrial OS=Homo sapiens OX=9606 GN=GOT2 PE=1 SV=3	0	206.968	57	27	269	27	1	430	47.5	9.01	758.8	27	0	1.615	1.223	1.578	1.187	1.546	1.153	High	High	High	High	High	High
FALSE	High	Master Protein	Q9BY44	Eukaryotic translation initiation factor 2A OS=Homo sapiens OX=9606 GN=EIF2A PE=1 SV=3	0	206.787	55	25	114	25	1	585	64.9	8.87	332.11	25	0	1.144	1.396	1.176	1.101	0.988	1.065	High	High	High	High	High	High
FALSE	High	Master Protein	Q9UIF9	Bromodomain adjacent to zinc finger domain protein 2A OS=Homo sapiens OX=9606 GN=BAZ2A PE=1 SV=4	0	206.567	24	41	90	41	1	1905	211.1	6.64	253.86	41	0	2.605	2.334	2.626	2.296	2.169	2.345	High	High	High	High	High	High
FALSE	High	Master Protein	Q76FK4	Nucleolar protein 8 OS=Homo sapiens OX=9606 GN=NOL8 PE=1 SV=1	0	206.444	36	41	90	41	1	1167	131.5	7.09	252.18	41	0	3.149	2.723	3.171	3.397	3.68	3.227	High	High	High	High	High	High
FALSE	High	Master Protein	O00541	Pescadillo homolog OS=Homo sapiens OX=9606 GN=PES1 PE=1 SV=1	0	206.373	45	28	172	28	1	588	68	7.33	485.31	28	0	2.008	1.833	2.007	2.142	2.418	2.218	High	High	High	High	High	High
FALSE	High	Master Protein	Q9UHX1	Poly(U)-binding-splicing factor PUF60 OS=Homo sapiens OX=9606 GN=PUF60 PE=1 SV=1	0	206.359	47	24	148	24	1	559	59.8	5.29	437.44	24	0	2.691	2.453	2.558	2.225	3	2.573	High	High	High	High	High	High
FALSE	High	Master Protein	Q15020	Squamous cell carcinoma antigen recognized by T-cells 3 OS=Homo sapiens OX=9606 GN=SART3 PE=1 SV=1	0	206.113	36	36	130	36	1	963	109.9	5.57	381.2	36	0	1.734	1.576	1.739	1.986	1.81	1.92	High	High	High	High	High	High
FALSE	High	Master Protein	Q13283	Ras GTPase-activating protein-binding protein 1 OS=Homo sapiens OX=9606 GN=G3BP1 PE=1 SV=1	0	206.082	55	22	257	21	1	466	52.1	5.52	727.74	22	0	1.448	1.565	1.526	1.436	1.278	1.358	High	High	High	High	High	High
FALSE	High	Master Protein	Q9BZE4	Nucleolar GTP-binding protein 1 OS=Homo sapiens OX=9606 GN=GTPBP4 PE=1 SV=3	0	206.058	52	37	175	37	1	634	73.9	9.5	510.16	37	0	2.813	2.54	2.86	3.338	3.201	3.448	High	High	High	High	High	High
FALSE	High	Master Protein	Q9H4G0	Band 4.1-like protein 1 OS=Homo sapiens OX=9606 GN=EPB41L1 PE=1 SV=2	0	206.022	44	36	103	33	1	881	98.4	5.62	292.05	36	3	2.103	2.488	1.61	1.78	1.74	1.237	High	High	High	High	High	High
FALSE	High	Master Protein	Q9UMS4	Pre-mRNA-processing factor 19 OS=Homo sapiens OX=9606 GN=PRPF19 PE=1 SV=1	0	205.997	60	20	197	20	1	504	55.1	6.61	602.01	20	0	2.494	2.317	2.477	2.458	2.658	2.466	High	High	High	High	High	High
FALSE	High	Master Protein	Q7Z2W4	Zinc finger CCCH-type antiviral protein 1 OS=Homo sapiens OX=9606 GN=ZC3HAV1 PE=1 SV=3	0	205.582	49	38	89	38	1	902	101.4	8.4	255.01	38	0	0.886	0.978	0.965	0.896	0.827	0.928	High	High	High	High	High	High
FALSE	High	Master Protein	Q92804	TATA-binding protein-associated factor 2N OS=Homo sapiens OX=9606 GN=TAF15 PE=1 SV=1	0	205.436	46	20	341	18	1	592	61.8	8.02	861.96	20	2	4.46	3.197	4.341	5.003	4.698	4.736	High	High	High	High	High	High
FALSE	High	Master Protein	Q9Y265	RuvB-like 1 OS=Homo sapiens OX=9606 GN=RUVBL1 PE=1 SV=1	0	205.328	67	22	129	22	1	456	50.2	6.42	417.73	22	0	1.594	1.792	1.704	1.696	1.514	1.634	High	High	High	High	High	High
FALSE	High	Master Protein	Q6P2E9	Enhancer of mRNA-decapping protein 4 OS=Homo sapiens OX=9606 GN=EDC4 PE=1 SV=1	0	205.187	29	34	88	34	1	1401	151.6	5.86	269.82	34	0	1.508	1.657	1.603	1.597	1.419	1.593	High	High	High	High	High	High
FALSE	High	Master Protein	O95831	Apoptosis-inducing factor 1, mitochondrial OS=Homo sapiens OX=9606 GN=AIFM1 PE=1 SV=1	0	204.848	48	24	109	24	1	613	66.9	8.95	338.27	24	0	1.709	1.505	1.745	1.788	1.622	1.746	High	High	High	High	High	High
FALSE	High	Master Protein	Q16658	Fascin OS=Homo sapiens OX=9606 GN=FSCN1 PE=1 SV=3	0	204.67	58	26	266	26	1	493	54.5	7.24	737.33	26	0	0.745	1.289	0.709	0.733	0.678	0.692	High	High	High	High	High	High
FALSE	High	Master Protein	O95171	Sciellin OS=Homo sapiens OX=9606 GN=SCEL PE=1 SV=2	0	204.021	58	38	109	38	1	688	77.5	9.38	299.38	38	0	0.28	0.281	0.275	0.308	0.275	0.308	High	High	High	High	High	High
FALSE	High	Master Protein	Q10570	Cleavage and polyadenylation specificity factor subunit 1 OS=Homo sapiens OX=9606 GN=CPSF1 PE=1 SV=2	0	203.957	29	40	115	40	1	1443	160.8	6.4	363.84	40	0	1.105	1.062	1.15	1.294	1.172	1.28	High	High	High	High	High	High
FALSE	High	Master Protein	P36952	Serpin B5 OS=Homo sapiens OX=9606 GN=SERPINB5 PE=1 SV=2	0	203.845	69	21	186	21	1	375	42.1	6.05	542.3	21	0	0.92	1.22	0.987	0.818	0.725	0.786	High	High	High	High	High	High
FALSE	High	Master Protein	P18858	DNA ligase 1 OS=Homo sapiens OX=9606 GN=LIG1 PE=1 SV=1	0	203.733	42	36	96	36	1	919	101.7	5.62	257.11	36	0	2.546	2.252	2.316	3.255	2.93	3.242	High	High	High	High	High	High
FALSE	High	Master Protein	P13645	Keratin, type I cytoskeletal 10 OS=Homo sapiens OX=9606 GN=KRT10 PE=1 SV=6	0	203.423	45	27	260	20	1	584	58.8	5.21	649.08	27	0	0.56	0.46	0.496	1.378	0.602	0.623	High	High	High	High	High	High
FALSE	High	Master Protein	Q03701	CCAAT/enhancer-binding protein zeta OS=Homo sapiens OX=9606 GN=CEBPZ PE=1 SV=3	0	203.408	33	32	124	32	1	1054	120.9	5.94	344.29	32	0	2.195	1.999	2.267	2.629	2.309	2.538	High	High	High	High	High	High
FALSE	High	Master Protein	Q9UNZ2	NSFL1 cofactor p47 OS=Homo sapiens OX=9606 GN=NSFL1C PE=1 SV=2	0	203.136	65	22	113	22	1	370	40.5	5.1	345.04	22	0	2.081	2.67	1.677	1.459	2.379	1.254	High	High	High	High	High	High
FALSE	High	Master Protein	Q8N3U4	Cohesin subunit SA-2 OS=Homo sapiens OX=9606 GN=STAG2 PE=1 SV=3	0	202.811	31	34	115	26	1	1231	141.2	5.43	321.35	34	11	1.857	1.582	1.867	1.926	1.906	1.872	High	High	High	High	High	High
FALSE	High	Master Protein	P26641	Elongation factor 1-gamma OS=Homo sapiens OX=9606 GN=EEF1G PE=1 SV=3	0	202.729	57	24	304	24	1	437	50.1	6.67	850.57	24	0	2.468	2.501	2.174	1.925	2.04	2.078	High	High	High	High	High	High
FALSE	High	Master Protein	Q9BW19	Kinesin-like protein KIFC1 OS=Homo sapiens OX=9606 GN=KIFC1 PE=1 SV=2	0	202.711	56	34	87	34	1	673	73.7	8.98	264.35	34	0	1.833	1.713	1.859	2.005	1.898	1.971	High	High	High	High	High	High
FALSE	High	Master Protein	P46379	Large proline-rich protein BAG6 OS=Homo sapiens OX=9606 GN=BAG6 PE=1 SV=2	0	202.519	33	30	117	30	1	1132	119.3	5.6	327.61	30	0	1.815	1.941	1.907	1.964	1.842	1.945	High	High	High	High	High	High
FALSE	High	Master Protein	Q8IZL8	Proline-, glutamic acid- and leucine-rich protein 1 OS=Homo sapiens OX=9606 GN=PELP1 PE=1 SV=2	0	202.484	32	28	133	28	1	1130	119.6	4.34	430.16	28	0	1.707	1.506	1.746	2.068	1.861	2.004	High	High	High	High	High	High
FALSE	High	Master Protein	Q8IWI9	MAX gene-associated protein OS=Homo sapiens OX=9606 GN=MGA PE=1 SV=3	0	202.239	20	52	81	52	1	3026	331.6	6.79	215.04	52	0	2.022	1.843	2.059	2.355	2.133	1.965	High	High	High	High	High	High
FALSE	High	Master Protein	Q12874	Splicing factor 3A subunit 3 OS=Homo sapiens OX=9606 GN=SF3A3 PE=1 SV=1	0	202.226	35	21	159	21	1	501	58.8	5.38	470.15	21	0	2.754	2.372	2.808	3.145	2.838	2.832	High	High	High	High	High	High
FALSE	High	Master Protein	P54577	Tyrosine--tRNA ligase, cytoplasmic OS=Homo sapiens OX=9606 GN=YARS PE=1 SV=4	0	202.111	64	34	149	34	1	528	59.1	7.05	413.2	34	0	1.179	1.677	1.246	1.191	1.051	1.16	High	High	High	High	High	High
FALSE	High	Master Protein	Q92793	CREB-binding protein OS=Homo sapiens OX=9606 GN=CREBBP PE=1 SV=3	0	202.08	20	43	81	27	1	2442	265.2	8.53	248.39	43	15	2.433	2.122	2.35	2.699	2.498	2.744	High	High	High	High	High	High
FALSE	High	Master Protein	Q14764	Major vault protein OS=Homo sapiens OX=9606 GN=MVP PE=1 SV=4	0	201.96	39	29	115	29	1	893	99.3	5.48	324.32	29	0	0.334	0.449	0.305	0.252	0.226	0.264	High	High	High	High	High	High
FALSE	High	Master Protein	P50570	Dynamin-2 OS=Homo sapiens OX=9606 GN=DNM2 PE=1 SV=2	0	201.777	40	36	118	35	1	870	98	7.44	275.58	36	1	0.686	0.9	0.725	0.677	0.593	0.666	High	High	High	High	High	High
FALSE	High	Master Protein	P34897	Serine hydroxymethyltransferase, mitochondrial OS=Homo sapiens OX=9606 GN=SHMT2 PE=1 SV=3	0	201.177	63	27	188	25	1	504	56	8.53	522.46	27	4	2.265	2.088	2.376	2.74	2.584	2.647	High	High	High	High	High	High
FALSE	High	Master Protein	P78316	Nucleolar protein 14 OS=Homo sapiens OX=9606 GN=NOP14 PE=1 SV=3	0	201.064	39	32	126	32	1	857	97.6	7.58	396.02	32	0	3.311	2.821	3.316	4.048	5.168	4.374	High	High	High	High	High	High
FALSE	High	Master Protein	Q6Y7W6	GRB10-interacting GYF protein 2 OS=Homo sapiens OX=9606 GN=GIGYF2 PE=1 SV=1	0	201.058	30	36	127	35	1	1299	150	5.54	351.32	36	0	2.209	2.389	2.071	1.69	1.692	1.742	High	High	High	High	High	High
FALSE	High	Master Protein	O60216	Double-strand-break repair protein rad21 homolog OS=Homo sapiens OX=9606 GN=RAD21 PE=1 SV=2	0	200.978	45	27	96	27	1	631	71.6	4.65	308.74	27	0	1.542	1.388	1.612	1.788	1.698	1.851	High	High	High	High	High	High
FALSE	High	Master Protein	Q9HAV4	Exportin-5 OS=Homo sapiens OX=9606 GN=XPO5 PE=1 SV=1	0	200.715	31	33	110	33	1	1204	136.2	5.8	309.81	33	0	1.674	2.093	1.701	1.585	1.618	1.58	High	High	High	High	High	High
FALSE	High	Master Protein	P17980	26S proteasome regulatory subunit 6A OS=Homo sapiens OX=9606 GN=PSMC3 PE=1 SV=3	0	200.623	59	23	146	23	1	439	49.2	5.24	402.3	23	0	1.496	1.57	1.564	1.669	1.536	1.638	High	High	High	High	High	High
FALSE	High	Master Protein	Q9H2M9	Rab3 GTPase-activating protein non-catalytic subunit OS=Homo sapiens OX=9606 GN=RAB3GAP2 PE=1 SV=1	0	200.362	27	35	92	34	1	1393	155.9	5.62	264.65	35	1	0.929	1.127	0.988	1.021	0.938	1.007	High	High	High	High	High	High
FALSE	High	Master Protein	P60228	Eukaryotic translation initiation factor 3 subunit E OS=Homo sapiens OX=9606 GN=EIF3E PE=1 SV=1	0	200.136	56	23	169	23	1	445	52.2	6.04	493.95	23	0	1.071	1.261	1.048	0.867	0.92	0.96	High	High	High	High	High	High
FALSE	High	Master Protein	Q93074	Mediator of RNA polymerase II transcription subunit 12 OS=Homo sapiens OX=9606 GN=MED12 PE=1 SV=4	0	199.933	23	46	82	46	1	2177	242.9	7.05	249.88	46	0	2.451	2.214	2.509	2.861	2.636	2.854	High	High	High	High	High	High
FALSE	High	Master Protein	Q13835	Plakophilin-1 OS=Homo sapiens OX=9606 GN=PKP1 PE=1 SV=2	0	199.54	44	24	87	24	1	747	82.8	9.13	200.85	24	0	0.043	0.042	0.047	0.045	0.042	0.075	High	High	High	High	High	High
FALSE	High	Master Protein	Q9HCS7	Pre-mRNA-splicing factor SYF1 OS=Homo sapiens OX=9606 GN=XAB2 PE=1 SV=2	0	199.525	41	34	107	34	1	855	99.9	6.23	290.51	34	0	1.944	1.691	2.005	2.142	2.016	2.256	High	High	High	High	High	High
FALSE	High	Master Protein	Q9NR09	Baculoviral IAP repeat-containing protein 6 OS=Homo sapiens OX=9606 GN=BIRC6 PE=1 SV=2	0	199.509	11	50	75	50	1	4857	529.9	6.05	203.4	50	0	1.845	2.348	1.839	1.785	1.721	1.994	High	High	High	High	High	High
FALSE	High	Master Protein	P80723	Brain acid soluble protein 1 OS=Homo sapiens OX=9606 GN=BASP1 PE=1 SV=2	0	199.395	79	18	97	18	1	227	22.7	4.63	348.56	18	0	1.024	0.976	1.086	1.19	1.186	1.345	High	High	High	High	High	High
FALSE	High	Master Protein	P27348	14-3-3 protein theta OS=Homo sapiens OX=9606 GN=YWHAQ PE=1 SV=1	0	199.301	66	17	374	11	1	245	27.7	4.78	1025.83	17	13	0.816	1.066	0.854	0.808	0.747	0.81	High	High	High	High	High	High
FALSE	High	Master Protein	Q9UJS0	Calcium-binding mitochondrial carrier protein Aralar2 OS=Homo sapiens OX=9606 GN=SLC25A13 PE=1 SV=2	0	198.795	44	26	122	18	1	675	74.1	8.62	365.12	26	0	1.756	1.633	1.788	1.935	2.172	1.509	High	High	High	High	High	High
FALSE	High	Master Protein	P55786	Puromycin-sensitive aminopeptidase OS=Homo sapiens OX=9606 GN=NPEPPS PE=1 SV=2	0	198.315	38	34	135	34	1	919	103.2	5.72	367.92	34	0	0.917	1.189	0.886	0.834	0.825	0.903	High	High	High	High	High	High
FALSE	High	Master Protein	P02671	Fibrinogen alpha chain OS=Homo sapiens OX=9606 GN=FGA PE=1 SV=2	0	198.195	38	27	126	27	1	866	94.9	6.01	261.97	27	0	0.03	0.028	0.032	0.032	0.031	0.062	High	High	High	High	High	High
FALSE	High	Master Protein	Q13177	Serine/threonine-protein kinase PAK 2 OS=Homo sapiens OX=9606 GN=PAK2 PE=1 SV=3	0	197.774	54	23	125	15	1	524	58	5.96	405.22	23	14	1.025	1.318	1.091	1.109	0.944	1.046	High	High	High	High	High	High
FALSE	High	Master Protein	Q12860	Contactin-1 OS=Homo sapiens OX=9606 GN=CNTN1 PE=1 SV=1	0	197.683	42	35	93	35	1	1018	113.2	5.9	278.76	35	0	2	1.852	2.053	1.438	1.308	1.399	High	High	High	High	High	High
FALSE	High	Master Protein	O94925	Glutaminase kidney isoform, mitochondrial OS=Homo sapiens OX=9606 GN=GLS PE=1 SV=1	0	196.93	40	21	169	21	1	669	73.4	7.77	526.63	21	0	1.972	1.773	2.085	2.736	2.762	2.923	High	High	High	High	High	High
FALSE	High	Master Protein	Q9NVI7	ATPase family AAA domain-containing protein 3A OS=Homo sapiens OX=9606 GN=ATAD3A PE=1 SV=2	0	196.922	45	27	144	10	1	634	71.3	8.98	408.44	27	0	2.151	1.951	2.274	2.624	2.366	2.584	High	High	High	High	High	High
FALSE	High	Master Protein	P54578	Ubiquitin carboxyl-terminal hydrolase 14 OS=Homo sapiens OX=9606 GN=USP14 PE=1 SV=3	0	196.783	48	24	127	24	1	494	56	5.3	383.16	24	0	2.758	3.548	2.755	2.889	3.102	2.967	High	High	High	High	High	High
FALSE	High	Master Protein	Q9UGP8	Translocation protein SEC63 homolog OS=Homo sapiens OX=9606 GN=SEC63 PE=1 SV=2	0	196.769	38	28	99	28	1	760	87.9	5.31	298.97	28	0	1.528	1.342	1.549	1.759	1.564	1.709	High	High	High	High	High	High
FALSE	High	Master Protein	Q5QJE6	Deoxynucleotidyltransferase terminal-interacting protein 2 OS=Homo sapiens OX=9606 GN=DNTTIP2 PE=1 SV=2	0	196.709	40	26	97	26	1	756	84.4	6.16	302.89	26	0	2.387	2.147	2.445	2.353	3.193	2.426	High	High	High	High	High	High
FALSE	High	Master Protein	Q9H8H0	Nucleolar protein 11 OS=Homo sapiens OX=9606 GN=NOL11 PE=1 SV=1	0	196.287	41	28	110	28	1	719	81.1	6.07	309.48	28	0	2.787	2.47	2.837	3.3	2.977	3.258	High	High	High	High	High	High
FALSE	High	Master Protein	P23588	Eukaryotic translation initiation factor 4B OS=Homo sapiens OX=9606 GN=EIF4B PE=1 SV=2	0	196.245	53	31	272	31	1	611	69.1	5.73	895.69	31	0	2.558	2.426	1.751	1.567	2.368	1.686	High	High	High	High	High	High
FALSE	High	Master Protein	Q02487	Desmocollin-2 OS=Homo sapiens OX=9606 GN=DSC2 PE=1 SV=1	0	196.165	36	28	90	24	1	901	99.9	5.34	247.48	28	5	0.484	0.42	0.497	0.421	0.38	0.421	High	High	High	High	High	High
FALSE	High	Master Protein	Q9Y230	RuvB-like 2 OS=Homo sapiens OX=9606 GN=RUVBL2 PE=1 SV=3	0	196.064	55	24	138	24	1	463	51.1	5.64	383.66	24	0	1.302	1.508	1.384	1.396	1.242	1.352	High	High	High	High	High	High
FALSE	High	Master Protein	O96005	Cleft lip and palate transmembrane protein 1 OS=Homo sapiens OX=9606 GN=CLPTM1 PE=1 SV=1	0	196.026	38	20	107	20	1	669	76	6.3	363.06	20	0	1.61	1.444	1.71	2.025	1.805	1.975	High	High	High	High	High	High
FALSE	High	Master Protein	Q01780	Exosome component 10 OS=Homo sapiens OX=9606 GN=EXOSC10 PE=1 SV=2	0	195.845	49	40	103	40	1	885	100.8	8.46	323	40	0	2.291	2.005	2.325	2.588	2.391	2.592	High	High	High	High	High	High
FALSE	High	Master Protein	Q9UBE0	SUMO-activating enzyme subunit 1 OS=Homo sapiens OX=9606 GN=SAE1 PE=1 SV=1	0	195.83	67	21	114	21	1	346	38.4	5.3	336.8	21	0	1.573	1.496	1.407	2.036	1.735	1.941	High	High	High	High	High	High
FALSE	High	Master Protein	O14647	Chromodomain-helicase-DNA-binding protein 2 OS=Homo sapiens OX=9606 GN=CHD2 PE=1 SV=2	0	195.744	25	43	93	35	1	1828	211.2	8.1	245.99	43	10	1.969	1.768	1.995	2.236	2.111	2.322	High	High	High	High	High	High
FALSE	High	Master Protein	Q7Z460	CLIP-associating protein 1 OS=Homo sapiens OX=9606 GN=CLASP1 PE=1 SV=1	0	195.611	32	46	93	40	1	1538	169.3	9.03	237.66	46	6	1.566	1.888	1.59	1.689	1.547	1.662	High	High	High	High	High	High
FALSE	High	Master Protein	Q8WVV4	Protein POF1B OS=Homo sapiens OX=9606 GN=POF1B PE=1 SV=3	0	195.107	48	25	140	25	1	589	68	6.32	418.91	25	0	1.673	1.492	1.659	1.705	1.514	1.623	High	High	High	High	High	High
FALSE	High	Master Protein	Q6YHK3	CD109 antigen OS=Homo sapiens OX=9606 GN=CD109 PE=1 SV=2	0	195.094	26	33	91	33	1	1445	161.6	5.85	250.04	33	0	1.666	1.455	1.736	1.418	1.417	1.547	High	High	High	High	High	High
FALSE	High	Master Protein	P36776	Lon protease homolog, mitochondrial OS=Homo sapiens OX=9606 GN=LONP1 PE=1 SV=2	0	194.921	30	26	100	26	1	959	106.4	6.39	270.53	26	0	1.213	1.081	1.254	1.42	1.285	1.404	High	High	High	High	High	High
FALSE	High	Master Protein	P18031	Tyrosine-protein phosphatase non-receptor type 1 OS=Homo sapiens OX=9606 GN=PTPN1 PE=1 SV=1	0	194.883	64	25	153	25	1	435	49.9	6.27	446.36	25	0	1.804	1.732	1.857	1.999	1.808	1.973	High	High	High	High	High	High
FALSE	High	Master Protein	Q12955	Ankyrin-3 OS=Homo sapiens OX=9606 GN=ANK3 PE=1 SV=3	0	194.497	11	41	77	38	1	4377	480.1	6.49	224.5	41	3	1.901	1.889	1.876	1.873	1.8	1.959	High	High	High	High	High	High
FALSE	High	Master Protein	O14802	DNA-directed RNA polymerase III subunit RPC1 OS=Homo sapiens OX=9606 GN=POLR3A PE=1 SV=2	0	194.005	34	48	95	47	1	1390	155.5	8.48	233.99	48	0	1.817	1.699	1.842	2.056	1.912	2.095	High	High	High	High	High	High
FALSE	High	Master Protein	Q86SF2	N-acetylgalactosaminyltransferase 7 OS=Homo sapiens OX=9606 GN=GALNT7 PE=1 SV=1	0	193.713	40	27	129	27	1	657	75.3	7.11	393.58	27	0	2.634	2.374	2.649	3.124	2.838	2.988	High	High	High	High	High	High
FALSE	High	Master Protein	Q9UGU0	Transcription factor 20 OS=Homo sapiens OX=9606 GN=TCF20 PE=1 SV=3	0	193.286	23	36	72	35	1	1960	211.6	9.04	213.19	36	0	1.674	1.534	1.797	1.909	1.757	1.883	High	High	High	High	High	High
FALSE	High	Master Protein	Q15046	Lysine--tRNA ligase OS=Homo sapiens OX=9606 GN=KARS PE=1 SV=3	0	193.269	39	25	176	25	1	597	68	6.35	486.17	25	0	1.687	1.965	1.786	1.695	1.511	1.739	High	High	High	High	High	High
FALSE	High	Master Protein	P26038	Moesin OS=Homo sapiens OX=9606 GN=MSN PE=1 SV=3	0	193.24	46	29	160	16	1	577	67.8	6.4	375.11	29	0	0.022	0.021	0.023	0.021	0.019	0.049	High	High	High	High	High	High
FALSE	High	Master Protein	Q9P206	Uncharacterized protein KIAA1522 OS=Homo sapiens OX=9606 GN=KIAA1522 PE=1 SV=2	0	193.198	40	34	125	34	1	1035	107	9.73	368.55	34	0	1.167	1.188	1.16	1.135	1.098	1.156	High	High	High	High	High	High
FALSE	High	Master Protein	Q15366	Poly(rC)-binding protein 2 OS=Homo sapiens OX=9606 GN=PCBP2 PE=1 SV=1	0	193.05	52	16	196	9	1	365	38.6	6.79	578.29	16	19	0.97	1.102	1.006	1.037	0.94	1.016	High	High	High	High	High	High
FALSE	High	Master Protein	P28340	DNA polymerase delta catalytic subunit OS=Homo sapiens OX=9606 GN=POLD1 PE=1 SV=2	0	192.981	40	43	103	42	1	1107	123.6	7.03	292.35	43	0	2.36	2.106	2.18	1.761	1.594	1.724	High	High	High	High	High	High
FALSE	High	Master Protein	P62333	26S proteasome regulatory subunit 10B OS=Homo sapiens OX=9606 GN=PSMC6 PE=1 SV=1	0	192.859	66	22	133	22	1	389	44.1	7.49	421.68	22	0	1.707	1.772	1.736	1.73	1.781	1.894	High	High	High	High	High	High
FALSE	High	Master Protein	P98175	RNA-binding protein 10 OS=Homo sapiens OX=9606 GN=RBM10 PE=1 SV=3	0	192.762	37	34	112	29	1	930	103.5	5.97	322.43	34	3	3.154	2.658	3.128	3.68	3.494	3.059	High	High	High	High	High	High
FALSE	High	Master Protein	O43847	Nardilysin OS=Homo sapiens OX=9606 GN=NRDC PE=1 SV=2	0	192.692	28	30	117	30	1	1150	131.5	5	324.39	30	0	1.308	1.698	1.393	1.485	1.356	1.475	High	High	High	High	High	High
FALSE	High	Master Protein	Q92667	A-kinase anchor protein 1, mitochondrial OS=Homo sapiens OX=9606 GN=AKAP1 PE=1 SV=1	0	192.437	36	30	89	30	1	903	97.3	4.94	272.36	30	0	1.35	1.219	1.376	1.449	1.304	1.404	High	High	High	High	High	High
FALSE	High	Master Protein	Q9P265	Disco-interacting protein 2 homolog B OS=Homo sapiens OX=9606 GN=DIP2B PE=1 SV=3	0	192.399	30	42	74	39	1	1576	171.4	8.09	244.46	42	3	0.969	1.116	1.034	0.917	0.841	0.936	High	High	High	High	High	High
FALSE	High	Master Protein	P31942	Heterogeneous nuclear ribonucleoprotein H3 OS=Homo sapiens OX=9606 GN=HNRNPH3 PE=1 SV=2	0	192.385	53	14	256	13	1	346	36.9	6.87	784.06	14	0	1.82	1.628	1.858	2.012	1.824	1.965	High	High	High	High	High	High
FALSE	High	Master Protein	P28838	Cytosol aminopeptidase OS=Homo sapiens OX=9606 GN=LAP3 PE=1 SV=3	0	192.137	51	24	120	24	1	519	56.1	7.93	339.95	24	0	0.557	0.596	0.579	0.574	0.514	0.566	High	High	High	High	High	High
FALSE	High	Master Protein	Q9NW13	RNA-binding protein 28 OS=Homo sapiens OX=9606 GN=RBM28 PE=1 SV=3	0	191.897	42	34	103	34	1	759	85.7	9.22	319.1	34	0	2.536	2.287	2.632	3.206	2.997	3.209	High	High	High	High	High	High
FALSE	High	Master Protein	Q9Y3I0	tRNA-splicing ligase RtcB homolog OS=Homo sapiens OX=9606 GN=RTCB PE=1 SV=1	0	191.837	50	23	166	23	1	505	55.2	7.23	475.8	23	0	2.252	2.144	2.182	1.977	2.157	2.211	High	High	High	High	High	High
FALSE	High	Master Protein	Q9HC35	Echinoderm microtubule-associated protein-like 4 OS=Homo sapiens OX=9606 GN=EML4 PE=1 SV=3	0	191.479	38	33	91	33	1	981	108.8	6.4	277.58	33	0	0.914	1.23	0.916	0.92	0.834	0.939	High	High	High	High	High	High
FALSE	High	Master Protein	Q9BPX3	Condensin complex subunit 3 OS=Homo sapiens OX=9606 GN=NCAPG PE=1 SV=1	0	191.402	33	31	92	31	1	1015	114.3	5.59	275.93	31	0	1.949	2.19	2.062	2.093	1.864	2.183	High	High	High	High	High	High
FALSE	High	Master Protein	Q9NX58	Cell growth-regulating nucleolar protein OS=Homo sapiens OX=9606 GN=LYAR PE=1 SV=2	0	191.15	45	19	118	19	1	379	43.6	9.54	402.38	19	0	1.867	1.652	1.904	2.099	2.193	2.219	High	High	High	High	High	High
FALSE	High	Master Protein	Q9UBC2	Epidermal growth factor receptor substrate 15-like 1 OS=Homo sapiens OX=9606 GN=EPS15L1 PE=1 SV=1	0	191.146	41	31	75	31	1	864	94.2	5.11	203.12	31	0	0.991	1.141	1.025	1.095	0.966	1.014	High	High	High	High	High	High
FALSE	High	Master Protein	P08865	40S ribosomal protein SA OS=Homo sapiens OX=9606 GN=RPSA PE=1 SV=4	0	190.48	57	16	194	16	1	295	32.8	4.87	595.36	16	0	2.195	1.952	1.553	1.321	1.46	1.5	High	High	High	High	High	High
FALSE	High	Master Protein	O60664	Perilipin-3 OS=Homo sapiens OX=9606 GN=PLIN3 PE=1 SV=3	0	190.47	55	20	135	20	1	434	47	5.44	377.69	20	0	1.814	2.196	1.836	1.736	1.563	1.651	High	High	High	High	High	High
FALSE	High	Master Protein	Q96GQ7	Probable ATP-dependent RNA helicase DDX27 OS=Homo sapiens OX=9606 GN=DDX27 PE=1 SV=2	0	190.443	39	31	100	31	1	796	89.8	9.28	302.17	31	0	2.661	2.42	2.758	3.225	2.888	3.184	High	High	High	High	High	High
FALSE	High	Master Protein	O60488	Long-chain-fatty-acid--CoA ligase 4 OS=Homo sapiens OX=9606 GN=ACSL4 PE=1 SV=2	0	190.347	43	28	114	25	1	711	79.1	8.38	319.11	28	0	2.047	1.986	2.072	1.866	2.512	1.883	High	High	High	High	High	High
FALSE	High	Master Protein	Q9Y266	Nuclear migration protein nudC OS=Homo sapiens OX=9606 GN=NUDC PE=1 SV=1	0	190.011	61	22	133	21	1	331	38.2	5.38	371.71	22	0	1.219	1.658	1.294	1.254	1.224	1.315	High	High	High	High	High	High
FALSE	High	Master Protein	P42167	Lamina-associated polypeptide 2, isoforms beta/gamma OS=Homo sapiens OX=9606 GN=TMPO PE=1 SV=2	0	189.908	54	20	154	12	1	454	50.6	9.38	459.94	20	0	1.703	1.437	1.714	2.201	2.002	2.137	High	High	High	High	High	High
FALSE	High	Master Protein	Q9BZZ5	Apoptosis inhibitor 5 OS=Homo sapiens OX=9606 GN=API5 PE=1 SV=3	0	189.905	50	26	194	26	1	524	59	7.34	529.23	26	0	1.923	1.849	1.794	2.106	2.383	1.991	High	High	High	High	High	High
FALSE	High	Master Protein	Q58FF7	Putative heat shock protein HSP 90-beta-3 OS=Homo sapiens OX=9606 GN=HSP90AB3P PE=5 SV=1	0	189.896	26	22	459	1	1	597	68.3	4.79	1286.51	22	0	0.91	1.924	1.081	1.626	1.319	1.25	High	High	High	High	High	High
FALSE	High	Master Protein	Q9H089	Large subunit GTPase 1 homolog OS=Homo sapiens OX=9606 GN=LSG1 PE=1 SV=2	0	189.633	54	31	138	31	1	658	75.2	6.38	376.66	31	0	2.186	2.003	2.268	2.327	2.827	2.32	High	High	High	High	High	High
FALSE	High	Master Protein	Q96Q89	Kinesin-like protein KIF20B OS=Homo sapiens OX=9606 GN=KIF20B PE=1 SV=3	0	189.528	28	49	74	49	1	1820	210.5	5.67	200.34	49	0	2.397	2.259	2.547	2.377	2.235	2.468	High	High	High	High	High	High
FALSE	High	Master Protein	Q6NXG1	Epithelial splicing regulatory protein 1 OS=Homo sapiens OX=9606 GN=ESRP1 PE=1 SV=2	0	189.131	44	27	112	26	1	681	75.5	6.68	309.91	27	2	2.236	2.253	2.245	2.446	2.207	2.424	High	High	High	High	High	High
FALSE	High	Master Protein	P47895	Aldehyde dehydrogenase family 1 member A3 OS=Homo sapiens OX=9606 GN=ALDH1A3 PE=1 SV=2	0	188.943	56	29	118	25	1	512	56.1	7.25	350.44	29	4	1.618	2.088	1.695	1.289	1.104	1.3	High	High	High	High	High	High
FALSE	High	Master Protein	Q9UKJ3	G patch domain-containing protein 8 OS=Homo sapiens OX=9606 GN=GPATCH8 PE=1 SV=2	0	188.728	25	34	77	34	1	1502	164.1	8.66	232.43	34	0	2.525	2.258	2.366	2.123	3.579	1.944	High	High	High	High	High	High
FALSE	High	Master Protein	Q14435	Polypeptide N-acetylgalactosaminyltransferase 3 OS=Homo sapiens OX=9606 GN=GALNT3 PE=1 SV=2	0	188.583	42	24	108	21	1	633	72.6	7.99	345.11	24	4	2.34	2.249	2.333	2.673	2.544	2.266	High	High	High	High	High	High
FALSE	High	Master Protein	Q8WUM0	Nuclear pore complex protein Nup133 OS=Homo sapiens OX=9606 GN=NUP133 PE=1 SV=2	0	188.562	32	35	114	35	1	1156	128.9	5.1	327.17	35	0	1.838	1.712	1.878	2.007	1.798	1.945	High	High	High	High	High	High
FALSE	High	Master Protein	P61221	ATP-binding cassette sub-family E member 1 OS=Homo sapiens OX=9606 GN=ABCE1 PE=1 SV=1	0	188.537	41	26	120	26	1	599	67.3	8.34	361.89	26	0	0.97	1.306	1.059	0.911	0.831	0.886	High	High	High	High	High	High
FALSE	High	Master Protein	Q9NXV6	CDKN2A-interacting protein OS=Homo sapiens OX=9606 GN=CDKN2AIP PE=1 SV=3	0	187.922	51	23	73	23	1	580	61.1	9.01	239.65	23	0	1.458	1.326	1.414	1.715	1.593	1.713	High	High	High	High	High	High
FALSE	High	Master Protein	Q15181	Inorganic pyrophosphatase OS=Homo sapiens OX=9606 GN=PPA1 PE=1 SV=2	0	187.768	76	17	141	16	1	289	32.6	5.86	417.48	17	0	0.785	1.014	0.827	0.949	0.799	0.877	High	High	High	High	High	High
FALSE	High	Master Protein	Q05639	Elongation factor 1-alpha 2 OS=Homo sapiens OX=9606 GN=EEF1A2 PE=1 SV=1	0	187.557	59	23	310	12	1	463	50.4	9.03	871.78	23	0	2.243	3.03	2.448	2.007	2.237	2.215	High	High	High	High	High	High
FALSE	High	Master Protein	Q9Y4W2	Ribosomal biogenesis protein LAS1L OS=Homo sapiens OX=9606 GN=LAS1L PE=1 SV=2	0	187.465	40	24	83	24	1	734	83	4.73	270.8	24	0	6.166	5.585	5.807	3.556	8.992	4.312	High	High	High	High	High	High
FALSE	High	Master Protein	Q7Z5K2	Wings apart-like protein homolog OS=Homo sapiens OX=9606 GN=WAPL PE=1 SV=1	0	187.232	32	39	77	39	1	1190	132.9	5.44	230.48	39	0	2.418	2.103	2.422	2.756	2.576	2.727	High	High	High	High	High	High
FALSE	High	Master Protein	Q14BN4	Sarcolemmal membrane-associated protein OS=Homo sapiens OX=9606 GN=SLMAP PE=1 SV=1	0	187.205	46	40	83	39	1	828	95.1	5.47	214.39	40	1	0.402	0.362	0.411	0.422	0.392	0.451	High	High	High	High	High	High
FALSE	High	Master Protein	O75367	Core histone macro-H2A.1 OS=Homo sapiens OX=9606 GN=H2AFY PE=1 SV=4	0	187.158	52	17	221	15	1	372	39.6	9.79	780.07	17	4	1.292	1.154	1.34	1.43	1.274	1.391	High	High	High	High	High	High
FALSE	High	Master Protein	Q01970	1-phosphatidylinositol 4,5-bisphosphate phosphodiesterase beta-3 OS=Homo sapiens OX=9606 GN=PLCB3 PE=1 SV=2	0	187.11	34	39	97	39	1	1234	138.7	5.9	286.7	39	0	1.874	2.238	2.01	1.785	1.668	1.716	High	High	High	High	High	High
FALSE	High	Master Protein	P01130	Low-density lipoprotein receptor OS=Homo sapiens OX=9606 GN=LDLR PE=1 SV=1	0	186.925	34	25	126	25	1	860	95.3	5.05	380.75	25	0	1.155	1.052	1.221	2.388	2.119	2.348	High	High	High	High	High	High
FALSE	High	Master Protein	Q96L91	E1A-binding protein p400 OS=Homo sapiens OX=9606 GN=EP400 PE=1 SV=4	0	186.855	17	40	69	40	1	3159	343.3	9.19	194.25	40	0	1.327	1.252	1.416	1.494	1.412	1.546	High	High	High	High	High	High	Acetyl [N-Term]
FALSE	High	Master Protein	Q9NVI1	Fanconi anemia group I protein OS=Homo sapiens OX=9606 GN=FANCI PE=1 SV=4	0	186.472	32	39	76	39	1	1328	149.2	6.74	226.4	39	0	2.61	2.562	2.325	2.746	2.486	2.557	High	High	High	High	High	High
FALSE	High	Master Protein	O14578	Citron Rho-interacting kinase OS=Homo sapiens OX=9606 GN=CIT PE=1 SV=2	0	186.382	25	55	82	55	1	2027	231.3	6.57	221.83	55	0	0.988	1.026	1.067	0.921	0.881	0.954	High	High	High	High	High	High
FALSE	High	Master Protein	Q9H4L5	Oxysterol-binding protein-related protein 3 OS=Homo sapiens OX=9606 GN=OSBPL3 PE=1 SV=1	0	186.31	37	28	84	28	1	887	101.2	6.87	245.24	28	0	1.877	2.021	1.969	2.529	2.332	2.506	High	High	High	High	High	High
FALSE	High	Master Protein	P02679	Fibrinogen gamma chain OS=Homo sapiens OX=9606 GN=FGG PE=1 SV=3	0	186.245	53	20	130	20	1	453	51.5	5.62	245.33	20	0	0.027	0.027	0.03	0.03	0.027	0.056	High	High	High	High	High	High
FALSE	High	Master Protein	O75083	WD repeat-containing protein 1 OS=Homo sapiens OX=9606 GN=WDR1 PE=1 SV=4	0	186.209	48	23	145	23	1	606	66.2	6.65	422.93	23	0	0.401	0.507	0.442	0.378	0.343	0.388	High	High	High	High	High	High
FALSE	High	Master Protein	O00231	26S proteasome non-ATPase regulatory subunit 11 OS=Homo sapiens OX=9606 GN=PSMD11 PE=1 SV=3	0	186.134	53	23	148	23	1	422	47.4	6.48	433.16	23	0	1.321	1.413	1.383	1.503	1.365	1.459	High	High	High	High	High	High
FALSE	High	Master Protein	O95163	Elongator complex protein 1 OS=Homo sapiens OX=9606 GN=ELP1 PE=1 SV=3	0	186.005	29	32	82	32	1	1332	150.2	5.94	239.73	32	0	1.605	2.219	1.713	1.586	1.382	1.548	High	High	High	High	High	High
FALSE	High	Master Protein	Q8IWS0	PHD finger protein 6 OS=Homo sapiens OX=9606 GN=PHF6 PE=1 SV=1	0	185.725	49	19	164	19	1	365	41.3	8.68	396.95	19	0	2.035	1.909	1.942	2.103	1.874	1.921	High	High	High	High	High	High
FALSE	High	Master Protein	O14776	Transcription elongation regulator 1 OS=Homo sapiens OX=9606 GN=TCERG1 PE=1 SV=2	0	185.498	30	37	144	36	1	1098	123.8	8.65	385.79	37	1	1.868	1.612	1.882	1.989	1.927	2.055	High	High	High	High	High	High
FALSE	High	Master Protein	P26196	Probable ATP-dependent RNA helicase DDX6 OS=Homo sapiens OX=9606 GN=DDX6 PE=1 SV=2	0	185.295	53	22	123	22	1	483	54.4	8.66	371.61	22	0	1.368	1.548	1.361	1.189	1.306	1.339	High	High	High	High	High	High
FALSE	High	Master Protein	P42356	Phosphatidylinositol 4-kinase alpha OS=Homo sapiens OX=9606 GN=PI4KA PE=1 SV=4	0	184.86	20	38	63	38	1	2102	236.7	7.06	181.72	38	0	0.944	0.93	1.009	0.955	0.875	0.993	High	High	High	High	High	High
FALSE	High	Master Protein	P17480	Nucleolar transcription factor 1 OS=Homo sapiens OX=9606 GN=UBTF PE=1 SV=1	0	184.632	40	33	123	33	1	764	89.4	5.81	330.21	33	0	2.813	2.479	2.723	2.389	4.768	2.654	High	High	High	High	High	High
FALSE	High	Master Protein	Q8TCS8	Polyribonucleotide nucleotidyltransferase 1, mitochondrial OS=Homo sapiens OX=9606 GN=PNPT1 PE=1 SV=2	0	184.56	41	30	110	30	1	783	85.9	7.77	305.54	30	0	1.932	1.796	1.846	1.465	2.322	1.621	High	High	High	High	High	High
FALSE	High	Master Protein	P40227	T-complex protein 1 subunit zeta OS=Homo sapiens OX=9606 GN=CCT6A PE=1 SV=3	0	184.393	48	22	206	22	1	531	58	6.68	614.75	22	0	1.851	1.888	1.816	1.41	1.357	1.42	High	High	High	High	High	High
FALSE	High	Master Protein	Q9UHB9	Signal recognition particle subunit SRP68 OS=Homo sapiens OX=9606 GN=SRP68 PE=1 SV=2	0	184.069	46	28	125	28	1	627	70.7	8.56	391.84	28	0	1.847	2.154	1.889	1.924	1.883	1.946	High	High	High	High	High	High
FALSE	High	Master Protein	Q5JTV8	Torsin-1A-interacting protein 1 OS=Homo sapiens OX=9606 GN=TOR1AIP1 PE=1 SV=2	0	183.983	40	20	151	19	1	583	66.2	8.18	428.86	20	2	2.072	1.743	2.085	2.262	2.227	2.181	High	High	High	High	High	High
FALSE	High	Master Protein	O14672	Disintegrin and metalloproteinase domain-containing protein 10 OS=Homo sapiens OX=9606 GN=ADAM10 PE=1 SV=1	0	183.958	44	29	98	29	1	748	84.1	7.77	251.64	29	0	2.003	1.876	1.867	1.8	2.212	1.846	High	High	High	High	High	High
FALSE	High	Master Protein	O94901	SUN domain-containing protein 1 OS=Homo sapiens OX=9606 GN=SUN1 PE=1 SV=3	0	183.957	40	26	98	25	1	812	90	7.08	291.22	26	1	1.582	1.436	1.595	1.807	1.636	1.813	High	High	High	High	High	High
FALSE	High	Master Protein	O00148	ATP-dependent RNA helicase DDX39A OS=Homo sapiens OX=9606 GN=DDX39A PE=1 SV=2	0	183.802	54	21	205	8	1	427	49.1	5.68	608.48	21	19	1.735	1.58	1.771	2.12	1.923	2.086	High	High	High	High	High	High
FALSE	High	Master Protein	Q5BKZ1	DBIRD complex subunit ZNF326 OS=Homo sapiens OX=9606 GN=ZNF326 PE=1 SV=2	0	183.721	44	22	156	22	1	582	65.6	5.15	424.13	22	0	2.302	2.045	2.33	2.544	2.256	2.39	High	High	High	High	High	High
FALSE	High	Master Protein	O60832	H/ACA ribonucleoprotein complex subunit 4 OS=Homo sapiens OX=9606 GN=DKC1 PE=1 SV=3	0	183.665	57	30	161	30	1	514	57.6	9.42	493.42	30	0	2.453	2.199	2.41	1.899	3.77	2.087	High	High	High	High	High	High
FALSE	High	Master Protein	Q86V48	Leucine zipper protein 1 OS=Homo sapiens OX=9606 GN=LUZP1 PE=1 SV=2	0	183.518	41	38	68	38	1	1076	120.2	8.5	190.16	38	0	1.127	1.093	1.144	1.128	1.017	1.127	High	High	High	High	High	High
FALSE	High	Master Protein	O95613	Pericentrin OS=Homo sapiens OX=9606 GN=PCNT PE=1 SV=4	0	183.35	15	50	70	49	1	3336	377.8	5.55	179.64	50	1	1.389	1.363	1.457	2.017	1.805	1.991	High	High	High	High	High	High
FALSE	High	Master Protein	Q9UNX4	WD repeat-containing protein 3 OS=Homo sapiens OX=9606 GN=WDR3 PE=1 SV=1	0	182.906	42	34	96	34	1	943	106	6.64	280.88	34	0	2.333	2.129	2.402	2.699	2.402	2.571	High	High	High	High	High	High
FALSE	High	Master Protein	P09429	High mobility group protein B1 OS=Homo sapiens OX=9606 GN=HMGB1 PE=1 SV=3	0	182.696	58	12	214	5	1	215	24.9	5.74	604.16	12	17	1.018	1.182	0.97	1.569	1.285	1.461	High	High	High	High	High	High
FALSE	High	Master Protein	Q9Y277	Voltage-dependent anion-selective channel protein 3 OS=Homo sapiens OX=9606 GN=VDAC3 PE=1 SV=1	0	182.448	62	15	252	14	1	283	30.6	8.66	705.51	15	0	1.892	1.652	1.939	1.939	2.53	1.816	High	High	High	High	High	High
FALSE	High	Master Protein	P12830	Cadherin-1 OS=Homo sapiens OX=9606 GN=CDH1 PE=1 SV=3	0	182.248	33	23	181	21	1	882	97.4	4.73	526.9	23	3	1.664	1.458	1.699	1.863	1.649	1.844	High	High	High	High	High	High
FALSE	High	Master Protein	Q9Y3F4	Serine-threonine kinase receptor-associated protein OS=Homo sapiens OX=9606 GN=STRAP PE=1 SV=1	0	181.678	75	20	136	20	1	350	38.4	5.12	421.34	20	0	1.448	1.602	1.079	0.937	1.543	1.106	High	High	High	High	High	High
FALSE	High	Master Protein	Q9UKV8	Protein argonaute-2 OS=Homo sapiens OX=9606 GN=AGO2 PE=1 SV=3	0	181.611	36	27	99	19	1	859	97.1	9.19	285.24	27	2	1.574	1.584	1.623	1.606	1.507	1.576	High	High	High	High	High	High
FALSE	High	Master Protein	P52789	Hexokinase-2 OS=Homo sapiens OX=9606 GN=HK2 PE=1 SV=2	0	181.538	36	29	85	26	1	917	102.3	6.05	253.24	29	0	1.306	1.445	1.388	0.983	0.92	0.962	High	High	High	High	High	High
FALSE	High	Master Protein	Q92576	PHD finger protein 3 OS=Homo sapiens OX=9606 GN=PHF3 PE=1 SV=3	0	181.243	25	46	82	45	1	2039	229.3	6.96	196.2	46	0	2.879	2.568	2.912	3.053	3.004	3.044	High	High	High	High	High	High
FALSE	High	Master Protein	Q5T8P6	RNA-binding protein 26 OS=Homo sapiens OX=9606 GN=RBM26 PE=1 SV=3	0	181.14	30	30	109	29	1	1007	113.5	9.16	303.65	30	2	1.867	1.653	1.814	2.03	1.806	2.002	High	High	High	High	High	High
FALSE	High	Master Protein	Q9Y2H6	Fibronectin type-III domain-containing protein 3A OS=Homo sapiens OX=9606 GN=FNDC3A PE=1 SV=4	0	181.054	30	31	92	31	1	1198	131.8	6.71	256.52	31	0	1.773	1.632	1.787	2.02	1.848	1.954	High	High	High	High	High	High
FALSE	High	Master Protein	Q9H2P0	Activity-dependent neuroprotector homeobox protein OS=Homo sapiens OX=9606 GN=ADNP PE=1 SV=1	0	180.895	32	32	98	32	1	1102	123.5	7.34	278.87	32	0	2.001	1.863	2.013	2.22	1.957	2.123	High	High	High	High	High	High
FALSE	High	Master Protein	Q14258	E3 ubiquitin/ISG15 ligase TRIM25 OS=Homo sapiens OX=9606 GN=TRIM25 PE=1 SV=2	0	180.631	46	27	132	27	1	630	70.9	8.09	382.1	27	0	1.133	1.448	1.217	1.22	1.095	1.204	High	High	High	High	High	High
FALSE	High	Master Protein	Q9UIA9	Exportin-7 OS=Homo sapiens OX=9606 GN=XPO7 PE=1 SV=3	0	180.517	40	39	101	39	1	1087	123.8	6.32	298.68	39	0	1.234	1.563	1.287	1.263	1.161	1.237	High	High	High	High	High	High
FALSE	High	Master Protein	Q9H6Z4	Ran-binding protein 3 OS=Homo sapiens OX=9606 GN=RANBP3 PE=1 SV=1	0	180.294	50	22	90	22	1	567	60.2	4.78	284.21	22	0	1.408	1.263	1.252	1.762	1.568	1.688	High	High	High	High	High	High
FALSE	High	Master Protein	Q93052	Lipoma-preferred partner OS=Homo sapiens OX=9606 GN=LPP PE=1 SV=1	0	179.847	54	22	111	22	1	612	65.7	7.37	272.35	22	0	0.182	0.225	0.198	0.18	0.165	0.208	High	High	High	High	High	High
FALSE	High	Master Protein	P40222	Alpha-taxilin OS=Homo sapiens OX=9606 GN=TXLNA PE=1 SV=3	0	179.772	48	26	98	26	1	546	61.9	6.52	308.71	26	0	1.376	1.903	1.245	1.228	1.155	1.224	High	High	High	High	High	High
FALSE	High	Master Protein	O15371	Eukaryotic translation initiation factor 3 subunit D OS=Homo sapiens OX=9606 GN=EIF3D PE=1 SV=1	0	179.615	40	17	123	17	1	548	63.9	6.05	370.88	17	0	3.238	2.97	2.263	1.894	2.031	2.019	High	High	High	High	High	High
FALSE	High	Master Protein	Q5VZK9	F-actin-uncapping protein LRRC16A OS=Homo sapiens OX=9606 GN=CARMIL1 PE=1 SV=1	0	179.59	31	40	65	40	1	1371	151.5	7.85	187.26	40	0	1.585	1.987	1.752	1.476	1.297	1.397	High	High	High	High	High	High
FALSE	High	Master Protein	Q10713	Mitochondrial-processing peptidase subunit alpha OS=Homo sapiens OX=9606 GN=PMPCA PE=1 SV=2	0	179.522	47	22	143	22	1	525	58.2	6.92	423.51	22	0	3.01	2.549	3.09	3.478	3.177	3.365	High	High	High	High	High	High
FALSE	High	Master Protein	Q27J81	Inverted formin-2 OS=Homo sapiens OX=9606 GN=INF2 PE=1 SV=2	0	179.489	30	29	73	28	1	1249	135.5	5.38	216.65	29	1	1.376	1.322	1.419	1.556	1.403	1.506	High	High	High	High	High	High
FALSE	High	Master Protein	Q9Y262	Eukaryotic translation initiation factor 3 subunit L OS=Homo sapiens OX=9606 GN=EIF3L PE=1 SV=1	0	179.274	45	24	135	24	1	564	66.7	6.34	396.18	24	0	1.743	2.01	1.797	1.76	1.535	1.652	High	High	High	High	High	High
FALSE	High	Master Protein	P20042	Eukaryotic translation initiation factor 2 subunit 2 OS=Homo sapiens OX=9606 GN=EIF2S2 PE=1 SV=2	0	178.844	67	25	146	25	1	333	38.4	5.8	432.98	25	0	2.22	2.754	2.18	2.021	2.876	1.989	High	High	High	High	High	High
FALSE	High	Master Protein	Q13616	Cullin-1 OS=Homo sapiens OX=9606 GN=CUL1 PE=1 SV=2	0	178.838	44	33	97	33	1	776	89.6	8	259.55	33	0	1.353	1.427	1.355	1.502	1.371	1.518	High	High	High	High	High	High
FALSE	High	Master Protein	Q96N67	Dedicator of cytokinesis protein 7 OS=Homo sapiens OX=9606 GN=DOCK7 PE=1 SV=4	0	178.675	23	46	94	41	1	2140	242.4	6.8	241.54	46	5	1.469	1.682	1.575	1.695	1.483	1.647	High	High	High	High	High	High
FALSE	High	Master Protein	Q9UIW2	Plexin-A1 OS=Homo sapiens OX=9606 GN=PLXNA1 PE=1 SV=3	0	178.535	25	47	77	36	1	1896	210.9	6.92	205.45	47	9	1.662	1.507	1.724	1.771	1.648	1.786	High	High	High	High	High	High
FALSE	High	Master Protein	P52732	Kinesin-like protein KIF11 OS=Homo sapiens OX=9606 GN=KIF11 PE=1 SV=2	0	178.528	41	42	82	42	1	1056	119.1	5.64	230.2	42	0	1.392	2.011	1.517	1.432	1.259	1.387	High	High	High	High	High	High
FALSE	High	Master Protein	Q13443	Disintegrin and metalloproteinase domain-containing protein 9 OS=Homo sapiens OX=9606 GN=ADAM9 PE=1 SV=1	0	178.388	36	25	92	25	1	819	90.5	7.52	273.39	25	0	1.194	1.065	1.208	1.295	1.202	1.297	High	High	High	High	High	High
FALSE	High	Master Protein	P07195	L-lactate dehydrogenase B chain OS=Homo sapiens OX=9606 GN=LDHB PE=1 SV=2	0	178.33	46	14	319	13	1	334	36.6	6.05	915.15	14	0	1.059	1.348	1.133	1.003	0.965	1.072	High	High	High	High	High	High
FALSE	High	Master Protein	Q8NI36	WD repeat-containing protein 36 OS=Homo sapiens OX=9606 GN=WDR36 PE=1 SV=1	0	178.276	33	27	115	27	1	951	105.3	7.53	299.94	27	0	0.798	0.711	0.82	0.923	0.824	0.924	High	High	High	High	High	High
FALSE	High	Master Protein	Q15061	WD repeat-containing protein 43 OS=Homo sapiens OX=9606 GN=WDR43 PE=1 SV=3	0	178.201	41	24	114	24	1	677	74.8	5.57	339.12	24	0	3.069	2.83	3.149	3.178	3.649	3.253	High	High	High	High	High	High
FALSE	High	Master Protein	Q13111	Chromatin assembly factor 1 subunit A OS=Homo sapiens OX=9606 GN=CHAF1A PE=1 SV=2	0	177.947	30	32	73	32	1	956	106.9	5.94	211.03	32	0	4.651	4.027	4.649	4.418	4.053	4.255	High	High	High	High	High	High
FALSE	High	Master Protein	Q9NXF1	Testis-expressed protein 10 OS=Homo sapiens OX=9606 GN=TEX10 PE=1 SV=2	0	177.841	42	35	95	35	1	929	105.6	9.36	274.71	35	0	1.986	1.817	2.066	2.292	2.115	2.347	High	High	High	High	High	High
FALSE	High	Master Protein	Q13206	Probable ATP-dependent RNA helicase DDX10 OS=Homo sapiens OX=9606 GN=DDX10 PE=1 SV=2	0	177.813	41	34	93	34	1	875	100.8	8.63	281.18	34	0	2.146	1.859	2.219	2.554	2.439	2.676	High	High	High	High	High	High
FALSE	High	Master Protein	P52907	F-actin-capping protein subunit alpha-1 OS=Homo sapiens OX=9606 GN=CAPZA1 PE=1 SV=3	0	177.418	72	14	182	11	1	286	32.9	5.69	521.26	14	4	1.502	1.124	1.311	1.043	1.443	1.225	High	High	High	High	High	High
FALSE	High	Master Protein	Q06830	Peroxiredoxin-1 OS=Homo sapiens OX=9606 GN=PRDX1 PE=1 SV=1	0	177.399	73	16	302	12	1	199	22.1	8.13	790.67	16	5	1.011	1.233	1.038	0.866	1.134	0.866	High	High	High	High	High	High
FALSE	High	Master Protein	O60934	Nibrin OS=Homo sapiens OX=9606 GN=NBN PE=1 SV=1	0	177.295	51	32	82	32	1	754	84.9	6.9	240.69	32	0	1.863	1.645	1.911	2.131	1.92	2.136	High	High	High	High	High	High
FALSE	High	Master Protein	Q9HCK8	Chromodomain-helicase-DNA-binding protein 8 OS=Homo sapiens OX=9606 GN=CHD8 PE=1 SV=5	0	176.779	19	42	69	33	1	2581	290.3	6.47	186.68	42	9	2.43	2.06	2.414	2.396	2.308	2.483	High	High	High	High	High	High
FALSE	High	Master Protein	P11413	Glucose-6-phosphate 1-dehydrogenase OS=Homo sapiens OX=9606 GN=G6PD PE=1 SV=4	0	176.747	59	27	122	27	1	515	59.2	6.84	359.68	27	0	0.861	1.149	0.918	0.936	0.858	0.935	High	High	High	High	High	High
FALSE	High	Master Protein	Q9UBU9	Nuclear RNA export factor 1 OS=Homo sapiens OX=9606 GN=NXF1 PE=1 SV=1	0	176.536	50	27	86	27	1	619	70.1	8.51	254.98	27	0	2.003	1.865	2.066	2.376	2.461	2.605	High	High	High	High	High	High
FALSE	High	Master Protein	O14617	AP-3 complex subunit delta-1 OS=Homo sapiens OX=9606 GN=AP3D1 PE=1 SV=1	0	176.48	31	34	78	34	1	1153	130.1	8.48	223.75	34	0	0.816	1.114	0.87	0.753	0.644	0.705	High	High	High	High	High	High
FALSE	High	Master Protein	Q96J02	E3 ubiquitin-protein ligase Itchy homolog OS=Homo sapiens OX=9606 GN=ITCH PE=1 SV=2	0	176.347	36	26	93	24	1	903	102.7	6.3	278.88	26	2	1.648	1.861	1.702	1.729	1.586	1.639	High	High	High	High	High	High
FALSE	High	Master Protein	Q9BXJ9	N-alpha-acetyltransferase 15, NatA auxiliary subunit OS=Homo sapiens OX=9606 GN=NAA15 PE=1 SV=1	0	176.326	35	37	138	29	1	866	101.2	7.42	365.74	37	9	2.08	3.212	1.736	1.324	1.771	1.73	High	High	High	High	High	High
FALSE	High	Master Protein	P07384	Calpain-1 catalytic subunit OS=Homo sapiens OX=9606 GN=CAPN1 PE=1 SV=1	0	176.294	36	26	135	26	1	714	81.8	5.67	366.85	26	0	0.697	0.944	0.748	0.61	0.542	0.626	High	High	High	High	High	High
FALSE	High	Master Protein	Q9BTE3	Mini-chromosome maintenance complex-binding protein OS=Homo sapiens OX=9606 GN=MCMBP PE=1 SV=2	0	176.013	45	26	94	26	1	642	72.9	5.87	274.71	26	0	1.978	1.92	1.87	2.069	1.887	1.976	High	High	High	High	High	High
FALSE	High	Master Protein	P18669	Phosphoglycerate mutase 1 OS=Homo sapiens OX=9606 GN=PGAM1 PE=1 SV=2	0	176.002	58	13	244	13	1	254	28.8	7.18	686.13	13	0	0.58	0.765	0.598	0.587	0.513	0.59	High	High	High	High	High	High
FALSE	High	Master Protein	P51149	Ras-related protein Rab-7a OS=Homo sapiens OX=9606 GN=RAB7A PE=1 SV=1	0	175.983	80	16	173	16	1	207	23.5	6.7	475.59	16	0	1.444	1.396	1.485	1.624	1.481	1.566	High	High	High	High	High	High
FALSE	High	Master Protein	Q8TDD1	ATP-dependent RNA helicase DDX54 OS=Homo sapiens OX=9606 GN=DDX54 PE=1 SV=2	0	175.878	44	35	106	34	1	881	98.5	10.02	299.99	35	1	2.836	2.69	2.858	2.65	4.021	2.582	High	High	High	High	High	High
FALSE	High	Master Protein	Q15154	Pericentriolar material 1 protein OS=Homo sapiens OX=9606 GN=PCM1 PE=1 SV=4	0	175.764	23	42	74	41	1	2024	228.4	5.02	198.98	42	0	1.459	1.464	1.506	1.5	1.34	1.478	High	High	High	High	High	High
FALSE	High	Master Protein	Q6P1M0	Long-chain fatty acid transport protein 4 OS=Homo sapiens OX=9606 GN=SLC27A4 PE=1 SV=1	0	175.43	46	28	86	25	1	643	72	8.47	256.05	28	4	1.904	1.711	1.979	2.286	2.156	2.292	High	High	High	High	High	High
FALSE	High	Master Protein	P50416	Carnitine O-palmitoyltransferase 1, liver isoform OS=Homo sapiens OX=9606 GN=CPT1A PE=1 SV=2	0	175.395	39	28	104	28	1	773	88.3	8.65	274.36	28	0	2.414	2.222	2.342	2.249	3.522	2.323	High	High	High	High	High	High
FALSE	High	Master Protein	Q9UBW7	Zinc finger MYM-type protein 2 OS=Homo sapiens OX=9606 GN=ZMYM2 PE=1 SV=1	0	175.065	28	37	86	36	1	1377	154.8	6.34	228.86	37	1	2.4	2.123	2.438	2.29	2.102	2.281	High	High	High	High	High	High
FALSE	High	Master Protein	Q96RQ3	Methylcrotonoyl-CoA carboxylase subunit alpha, mitochondrial OS=Homo sapiens OX=9606 GN=MCCC1 PE=1 SV=3	0	175.055	41	20	82	20	1	725	80.4	7.78	247.98	20	0	2.814	2.803	3.058	1.844	4.031	1.912	High	High	High	High	High	High
FALSE	High	Master Protein	P00390	Glutathione reductase, mitochondrial OS=Homo sapiens OX=9606 GN=GSR PE=1 SV=2	0	174.901	52	18	116	18	1	522	56.2	8.5	328.95	18	0	1.033	1.225	0.939	0.908	1.238	0.877	High	High	High	High	High	High
FALSE	High	Master Protein	Q9Y5S2	Serine/threonine-protein kinase MRCK beta OS=Homo sapiens OX=9606 GN=CDC42BPB PE=1 SV=2	0	174.786	27	46	72	37	1	1711	194.2	6.37	194.65	46	8	0.667	0.722	0.695	0.631	0.565	0.632	High	High	High	High	High	High
FALSE	High	Master Protein	P31150	Rab GDP dissociation inhibitor alpha OS=Homo sapiens OX=9606 GN=GDI1 PE=1 SV=2	0	174.728	60	22	119	14	1	447	50.6	5.14	338.75	22	0	0.443	0.608	0.491	0.401	0.383	0.439	High	High	High	High	High	High
FALSE	High	Master Protein	Q14137	Ribosome biogenesis protein BOP1 OS=Homo sapiens OX=9606 GN=BOP1 PE=1 SV=2	0	174.636	45	30	112	30	1	746	83.6	6.19	318.08	30	0	3.732	3.383	3.675	2.917	2.644	2.964	High	High	High	High	High	High
FALSE	High	Master Protein	Q8WUF5	RelA-associated inhibitor OS=Homo sapiens OX=9606 GN=PPP1R13L PE=1 SV=4	0	174.517	47	30	91	30	1	828	89	6.81	273.86	30	0	1.114	1.528	1.147	1.067	0.914	1.006	High	High	High	High	High	High
FALSE	High	Master Protein	P62937	Peptidyl-prolyl cis-trans isomerase A OS=Homo sapiens OX=9606 GN=PPIA PE=1 SV=2	0	174.418	62	10	435	7	1	165	18	7.81	1074.67	10	6	1.204	1.413	0.874	0.699	1.489	0.656	High	High	High	High	High	High
FALSE	High	Master Protein	Q07864	DNA polymerase epsilon catalytic subunit A OS=Homo sapiens OX=9606 GN=POLE PE=1 SV=5	0	174.385	19	42	62	42	1	2286	261.4	6.39	182.66	42	0	3.138	2.982	3.12	2.344	2.118	2.392	High	High	High	High	High	High
FALSE	High	Master Protein	Q92887	Canalicular multispecific organic anion transporter 1 OS=Homo sapiens OX=9606 GN=ABCC2 PE=1 SV=3	0	174.311	23	35	85	34	1	1545	174.1	8.32	226.99	35	1	2.351	2.148	2.363	1.908	2.471	1.951	High	High	High	High	High	High
FALSE	High	Master Protein	P13796	Plastin-2 OS=Homo sapiens OX=9606 GN=LCP1 PE=1 SV=6	0	174.308	46	24	104	17	1	627	70.2	5.43	254.59	24	0	0.036	0.036	0.04	0.038	0.034	0.064	High	High	High	High	High	High
FALSE	High	Master Protein	Q9UPN9	E3 ubiquitin-protein ligase TRIM33 OS=Homo sapiens OX=9606 GN=TRIM33 PE=1 SV=3	0	174.302	33	31	74	29	1	1127	122.5	6.67	197.51	31	3	2.651	2.369	2.711	2.964	2.712	2.931	High	High	High	High	High	High
FALSE	High	Master Protein	Q8TEM1	Nuclear pore membrane glycoprotein 210 OS=Homo sapiens OX=9606 GN=NUP210 PE=1 SV=3	0	174.012	22	36	95	36	1	1887	205	6.81	252.96	36	0	1.153	1.063	1.181	1.266	1.114	1.294	High	High	High	High	High	High
FALSE	High	Master Protein	Q15648	Mediator of RNA polymerase II transcription subunit 1 OS=Homo sapiens OX=9606 GN=MED1 PE=1 SV=4	0	173.921	28	36	71	36	1	1581	168.4	8.73	196.31	36	0	2.165	1.961	2.22	2.556	2.294	2.524	High	High	High	High	High	High
FALSE	High	Master Protein	Q5T3I0	G patch domain-containing protein 4 OS=Homo sapiens OX=9606 GN=GPATCH4 PE=1 SV=2	0	173.492	50	24	65	24	1	446	50.4	9.63	197.3	24	0	2.937	2.546	2.999	3.969	3.556	3.703	High	High	High	High	High	High
FALSE	High	Master Protein	Q70CQ2	Ubiquitin carboxyl-terminal hydrolase 34 OS=Homo sapiens OX=9606 GN=USP34 PE=1 SV=2	0	173.475	13	45	68	45	1	3546	404	5.82	171.86	45	0	1.616	1.467	1.677	1.769	1.698	1.879	High	High	High	High	High	High
FALSE	High	Master Protein	Q99615	DnaJ homolog subfamily C member 7 OS=Homo sapiens OX=9606 GN=DNAJC7 PE=1 SV=2	0	173.415	49	28	99	28	1	494	56.4	6.96	272.03	28	0	1.65	1.929	1.611	2.101	1.848	2.012	High	High	High	High	High	High
FALSE	High	Master Protein	Q7Z417	Nuclear fragile X mental retardation-interacting protein 2 OS=Homo sapiens OX=9606 GN=NUFIP2 PE=1 SV=1	0	173.378	45	23	98	23	1	695	76.1	8.7	295.42	23	0	2.13	2.374	2.258	2.237	2.105	2.179	High	High	High	High	High	High
FALSE	High	Master Protein	P25786	Proteasome subunit alpha type-1 OS=Homo sapiens OX=9606 GN=PSMA1 PE=1 SV=1	0	173.223	68	18	151	18	1	263	29.5	6.61	441.61	18	0	1.604	1.694	1.663	1.694	1.695	1.834	High	High	High	High	High	High
FALSE	High	Master Protein	O43823	A-kinase anchor protein 8 OS=Homo sapiens OX=9606 GN=AKAP8 PE=1 SV=1	0	173.207	38	26	75	26	1	692	76.1	5.15	252.78	26	0	2.342	2.047	2.455	2.927	2.557	2.653	High	High	High	High	High	High
FALSE	High	Master Protein	P78332	RNA-binding protein 6 OS=Homo sapiens OX=9606 GN=RBM6 PE=1 SV=5	0	173.096	35	46	93	43	1	1123	128.6	6.32	230.29	46	3	2.292	2.047	2.316	2.526	2.467	2.378	High	High	High	High	High	High
FALSE	High	Master Protein	P30084	Enoyl-CoA hydratase, mitochondrial OS=Homo sapiens OX=9606 GN=ECHS1 PE=1 SV=4	0	172.967	59	17	162	17	1	290	31.4	8.07	486.28	17	0	2.148	1.928	2.244	2.254	2.087	2.188	High	High	High	High	High	High
FALSE	High	Master Protein	Q9Y2Z0	Protein SGT1 homolog OS=Homo sapiens OX=9606 GN=SUGT1 PE=1 SV=3	0	172.833	59	20	93	20	1	365	41	5.16	257.53	20	0	1.378	1.656	1.412	1.533	1.431	1.482	High	High	High	High	High	High
FALSE	High	Master Protein	Q9Y3P9	Rab GTPase-activating protein 1 OS=Homo sapiens OX=9606 GN=RABGAP1 PE=1 SV=3	0	172.688	33	34	83	31	1	1069	121.7	5.25	232.49	34	3	1.03	1.24	1.099	1.108	0.973	1.089	High	High	High	High	High	High
FALSE	High	Master Protein	P13489	Ribonuclease inhibitor OS=Homo sapiens OX=9606 GN=RNH1 PE=1 SV=2	0	172.674	66	22	124	22	1	461	49.9	4.82	344.32	22	0	0.555	0.674	0.567	0.602	0.514	0.591	High	High	High	High	High	High
FALSE	High	Master Protein	Q16181	Septin-7 OS=Homo sapiens OX=9606 GN=SEPT7 PE=1 SV=2	0	172.532	55	23	138	21	1	437	50.6	8.63	378.85	23	2	0.567	0.66	0.598	0.528	0.473	0.544	High	High	High	High	High	High
FALSE	High	Master Protein	Q96AY3	Peptidyl-prolyl cis-trans isomerase FKBP10 OS=Homo sapiens OX=9606 GN=FKBP10 PE=1 SV=1	0	172.471	44	23	127	22	1	582	64.2	5.62	393.46	23	1	1.42	1.265	1.438	1.38	1.383	1.492	High	High	High	High	High	High
FALSE	High	Master Protein	Q03468	DNA excision repair protein ERCC-6 OS=Homo sapiens OX=9606 GN=ERCC6 PE=1 SV=1	0	172.41	31	42	65	30	1	1493	168.3	8.09	207.08	42	14	2.259	2.017	2.259	2.742	2.427	2.664	High	High	High	High	High	High
FALSE	High	Master Protein	O95235	Kinesin-like protein KIF20A OS=Homo sapiens OX=9606 GN=KIF20A PE=1 SV=1	0	172.381	42	30	68	30	1	890	100.2	6.92	173.84	30	0	2.644	2.555	2.605	1.678	1.518	1.675	High	High	High	High	High	High
FALSE	High	Master Protein	Q96JH7	Deubiquitinating protein VCIP135 OS=Homo sapiens OX=9606 GN=VCPIP1 PE=1 SV=2	0	172.255	35	37	66	37	1	1222	134.2	7.2	193.89	37	0	1.461	1.725	1.489	1.413	1.261	1.384	High	High	High	High	High	High
FALSE	High	Master Protein	Q1ED39	Lysine-rich nucleolar protein 1 OS=Homo sapiens OX=9606 GN=KNOP1 PE=1 SV=1	0	171.898	57	24	69	24	1	458	51.6	9.86	208.71	24	0	3.415	2.974	3.544	4.092	4.224	3.913	High	High	High	High	High	High
FALSE	High	Master Protein	P22087	rRNA 2'-O-methyltransferase fibrillarin OS=Homo sapiens OX=9606 GN=FBL PE=1 SV=2	0	171.894	50	19	170	19	1	321	33.8	10.18	571.66	19	0	2.383	2.091	2.509	2.329	2.629	2.442	High	High	High	High	High	High
FALSE	High	Master Protein	O60231	Pre-mRNA-splicing factor ATP-dependent RNA helicase DHX16 OS=Homo sapiens OX=9606 GN=DHX16 PE=1 SV=2	0	171.816	31	32	98	30	1	1041	119.2	6.8	278.8	32	1	1.765	1.638	1.768	1.824	1.823	1.76	High	High	High	High	High	High
FALSE	High	Master Protein	O00151	PDZ and LIM domain protein 1 OS=Homo sapiens OX=9606 GN=PDLIM1 PE=1 SV=4	0	171.791	67	17	140	17	1	329	36	7.02	435.21	17	0	0.865	1.097	0.873	0.764	0.89	0.743	High	High	High	High	High	High
FALSE	High	Master Protein	A2RRP1	Neuroblastoma-amplified sequence OS=Homo sapiens OX=9606 GN=NBAS PE=1 SV=2	0	171.676	19	43	71	43	1	2371	268.4	5.96	190.83	43	0	1.357	1.282	1.379	1.389	1.259	1.384	High	High	High	High	High	High
FALSE	High	Master Protein	O75400	Pre-mRNA-processing factor 40 homolog A OS=Homo sapiens OX=9606 GN=PRPF40A PE=1 SV=2	0	171.613	33	32	108	32	1	957	108.7	7.56	297.06	32	0	2.379	2.114	2.301	1.842	2.969	1.928	High	High	High	High	High	High
FALSE	High	Master Protein	P43686	26S proteasome regulatory subunit 6B OS=Homo sapiens OX=9606 GN=PSMC4 PE=1 SV=2	0	171.613	55	25	101	24	1	418	47.3	5.21	310.45	25	0	1.387	1.505	1.46	1.618	1.367	1.511	High	High	High	High	High	High
FALSE	High	Master Protein	P42566	Epidermal growth factor receptor substrate 15 OS=Homo sapiens OX=9606 GN=EPS15 PE=1 SV=2	0	171.562	41	32	84	32	1	896	98.6	4.64	248.62	32	0	1.3	1.495	1.349	1.404	1.253	1.35	High	High	High	High	High	High
FALSE	High	Master Protein	P49006	MARCKS-related protein OS=Homo sapiens OX=9606 GN=MARCKSL1 PE=1 SV=2	0	171.432	82	9	106	8	1	195	19.5	4.67	382.72	9	0	1.647	1.726	1.803	2.392	2.19	2.391	High	High	High	High	High	High
FALSE	High	Master Protein	Q96HE7	ERO1-like protein alpha OS=Homo sapiens OX=9606 GN=ERO1A PE=1 SV=2	0	171.39	51	21	102	21	1	468	54.4	5.68	326.18	21	0	1.192	1.045	1.189	1.11	1.029	1.115	High	High	High	High	High	High
FALSE	High	Master Protein	P08237	ATP-dependent 6-phosphofructokinase, muscle type OS=Homo sapiens OX=9606 GN=PFKM PE=1 SV=2	0	171.389	38	25	89	22	1	780	85.1	7.99	277.51	25	1	0.865	1.187	0.941	0.705	0.655	0.735	High	High	High	High	High	High
FALSE	High	Master Protein	Q14671	Pumilio homolog 1 OS=Homo sapiens OX=9606 GN=PUM1 PE=1 SV=3	0	171.009	27	27	89	21	1	1186	126.4	6.84	250.7	27	9	1.914	2.113	1.952	1.793	1.607	1.738	High	High	High	High	High	High
FALSE	High	Master Protein	Q9H0B6	Kinesin light chain 2 OS=Homo sapiens OX=9606 GN=KLC2 PE=1 SV=1	0	170.876	58	31	72	23	1	622	68.9	7.15	217.51	31	10	1.166	1.448	1.261	1.229	1.045	1.206	High	High	High	High	High	High
FALSE	High	Master Protein	O15294	UDP-N-acetylglucosamine--peptide N-acetylglucosaminyltransferase 110 kDa subunit OS=Homo sapiens OX=9606 GN=OGT PE=1 SV=3	0	170.868	33	30	81	30	1	1046	116.9	6.7	237.13	30	0	1.286	1.426	1.324	1.572	1.405	1.497	High	High	High	High	High	High
FALSE	High	Master Protein	P08069	Insulin-like growth factor 1 receptor OS=Homo sapiens OX=9606 GN=IGF1R PE=1 SV=1	0	170.358	27	35	95	32	1	1367	154.7	5.8	233.86	35	4	3.639	3.334	3.632	3.84	3.436	3.653	High	High	High	High	High	High
FALSE	High	Master Protein	Q16513	Serine/threonine-protein kinase N2 OS=Homo sapiens OX=9606 GN=PKN2 PE=1 SV=1	0	170.309	43	36	79	32	1	984	112	6.3	243.74	36	4	2.421	2.999	2.075	1.683	2.005	1.977	High	High	High	High	High	High
FALSE	High	Master Protein	Q9P0K7	Ankycorbin OS=Homo sapiens OX=9606 GN=RAI14 PE=1 SV=2	0	170.293	40	40	67	40	1	980	110	6.21	192.49	40	0	0.827	0.752	0.85	0.908	0.861	0.942	High	High	High	High	High	High
FALSE	High	Master Protein	Q15746	Myosin light chain kinase, smooth muscle OS=Homo sapiens OX=9606 GN=MYLK PE=1 SV=4	0	169.693	17	27	78	26	1	1914	210.6	6.15	154.35	27	1	0.034	0.036	0.039	0.037	0.033	0.066	High	High	High	High	High	High
FALSE	High	Master Protein	P08621	U1 small nuclear ribonucleoprotein 70 kDa OS=Homo sapiens OX=9606 GN=SNRNP70 PE=1 SV=2	0	169.627	41	20	210	20	1	437	51.5	9.94	578.56	20	0	2.252	1.863	2.225	2.654	2.358	2.494	High	High	High	High	High	High
FALSE	High	Master Protein	P50552	Vasodilator-stimulated phosphoprotein OS=Homo sapiens OX=9606 GN=VASP PE=1 SV=3	0	169.504	44	19	99	19	1	380	39.8	8.94	309.64	19	0	1.042	1.2	1.084	1.056	1.002	1.055	High	High	High	High	High	High
FALSE	High	Master Protein	O95819	Mitogen-activated protein kinase kinase kinase kinase 4 OS=Homo sapiens OX=9606 GN=MAP4K4 PE=1 SV=2	0	169.424	27	35	72	21	1	1239	142	7.46	220.31	35	12	1.529	1.612	1.652	1.561	1.512	1.519	High	High	High	High	High	High
FALSE	High	Master Protein	P28370	Probable global transcription activator SNF2L1 OS=Homo sapiens OX=9606 GN=SMARCA1 PE=1 SV=2	0	169.419	35	43	132	27	1	1054	122.5	8.09	347.13	43	0	1.366	1.215	1.369	1.327	1.184	1.325	High	High	High	High	High	High
FALSE	High	Master Protein	Q14562	ATP-dependent RNA helicase DHX8 OS=Homo sapiens OX=9606 GN=DHX8 PE=1 SV=1	0	169.403	30	35	73	32	1	1220	139.2	8.32	203.26	35	0	1.742	1.588	1.781	1.59	1.506	1.635	High	High	High	High	High	High
FALSE	High	Master Protein	P61158	Actin-related protein 3 OS=Homo sapiens OX=9606 GN=ACTR3 PE=1 SV=3	0	169.397	59	21	182	17	1	418	47.3	5.88	558.66	21	5	0.753	0.797	0.81	0.732	0.666	0.767	High	High	High	High	High	High
FALSE	High	Master Protein	O76031	ATP-dependent Clp protease ATP-binding subunit clpX-like, mitochondrial OS=Homo sapiens OX=9606 GN=CLPX PE=1 SV=2	0	169.392	43	24	96	24	1	633	69.2	7.58	290.63	24	0	2.24	2.007	2.398	2.194	1.983	2.14	High	High	High	High	High	High
FALSE	High	Master Protein	Q9BVP2	Guanine nucleotide-binding protein-like 3 OS=Homo sapiens OX=9606 GN=GNL3 PE=1 SV=2	0	169.32	47	28	112	27	1	549	62	9.16	304.35	28	1	2.508	2.239	2.601	3.054	2.769	3.016	High	High	High	High	High	High
FALSE	High	Master Protein	Q96A33	Coiled-coil domain-containing protein 47 OS=Homo sapiens OX=9606 GN=CCDC47 PE=1 SV=1	0	169.305	40	19	112	19	1	483	55.8	4.87	307.31	19	0	1.857	1.67	1.946	2.409	2.182	2.311	High	High	High	High	High	High
FALSE	High	Master Protein	Q709C8	Vacuolar protein sorting-associated protein 13C OS=Homo sapiens OX=9606 GN=VPS13C PE=1 SV=1	0	169.271	14	51	65	50	1	3753	422.1	6.83	145.86	51	1	0.682	0.802	0.716	0.65	0.606	0.664	High	High	High	High	High	High
FALSE	High	Master Protein	P53992	Protein transport protein Sec24C OS=Homo sapiens OX=9606 GN=SEC24C PE=1 SV=3	0	169.124	31	28	93	27	1	1094	118.2	7.06	262.3	28	1	0.991	1.116	0.963	0.96	0.912	0.826	High	High	High	High	High	High
FALSE	High	Master Protein	Q9C0C9	(E3-independent) E2 ubiquitin-conjugating enzyme OS=Homo sapiens OX=9606 GN=UBE2O PE=1 SV=3	0	169.105	34	37	68	37	1	1292	141.2	5.12	195.44	37	0	1.025	1.446	1.099	0.884	0.801	0.852	High	High	High	High	High	High
FALSE	High	Master Protein	Q12849	G-rich sequence factor 1 OS=Homo sapiens OX=9606 GN=GRSF1 PE=1 SV=3	0	168.994	52	21	130	21	1	480	53.1	6.19	380.8	21	0	2.118	2.074	2.254	2.848	2.562	2.411	High	High	High	High	High	High
FALSE	High	Master Protein	Q9P0L0	Vesicle-associated membrane protein-associated protein A OS=Homo sapiens OX=9606 GN=VAPA PE=1 SV=3	0	168.951	57	18	288	17	1	249	27.9	8.62	817.01	18	2	2.203	2.036	2.272	2.402	2.147	2.319	High	High	High	High	High	High
FALSE	High	Master Protein	O94973	AP-2 complex subunit alpha-2 OS=Homo sapiens OX=9606 GN=AP2A2 PE=1 SV=2	0	168.94	35	32	86	22	1	939	103.9	6.96	253.07	32	0	0.77	0.765	0.826	0.889	0.773	0.905	High	High	High	High	High	High
FALSE	High	Master Protein	Q969V3	Nicalin OS=Homo sapiens OX=9606 GN=NCLN PE=1 SV=2	0	168.832	38	20	99	20	1	563	62.9	6.89	291.15	20	0	1.398	1.297	1.423	1.294	1.615	1.287	High	High	High	High	High	High
FALSE	High	Master Protein	Q15042	Rab3 GTPase-activating protein catalytic subunit OS=Homo sapiens OX=9606 GN=RAB3GAP1 PE=1 SV=3	0	168.656	34	32	73	32	1	981	110.5	5.55	213.22	32	0	0.997	1.247	1.098	1.048	0.972	1.049	High	High	High	High	High	High
FALSE	High	Master Protein	Q14498	RNA-binding protein 39 OS=Homo sapiens OX=9606 GN=RBM39 PE=1 SV=2	0	168.627	37	18	148	15	1	530	59.3	10.1	444.93	18	5	2.231	2.158	2.223	3.474	3.271	3.101	High	High	High	High	High	High
FALSE	High	Master Protein	Q6NUK1	Calcium-binding mitochondrial carrier protein SCaMC-1 OS=Homo sapiens OX=9606 GN=SLC25A24 PE=1 SV=2	0	168.626	57	25	117	25	1	477	53.3	6.33	320.68	25	0	1.691	1.595	1.762	2.012	1.816	1.95	High	High	High	High	High	High
FALSE	High	Master Protein	P55011	Solute carrier family 12 member 2 OS=Homo sapiens OX=9606 GN=SLC12A2 PE=1 SV=1	0	168.534	29	30	61	30	1	1212	131.4	6.4	196.01	30	0	1.466	1.288	1.5	1.48	1.381	1.461	High	High	High	High	High	High
FALSE	High	Master Protein	Q9C0B5	Palmitoyltransferase ZDHHC5 OS=Homo sapiens OX=9606 GN=ZDHHC5 PE=1 SV=2	0	168.493	41	23	92	21	1	715	77.5	9.01	305.64	23	2	2.463	2.182	2.511	2.984	2.666	2.885	High	High	High	High	High	High
FALSE	High	Master Protein	Q7Z3K3	Pogo transposable element with ZNF domain OS=Homo sapiens OX=9606 GN=POGZ PE=1 SV=2	0	168.47	26	32	80	32	1	1410	155.2	7.4	233.88	32	0	2.439	2.137	2.535	2.594	2.425	2.625	High	High	High	High	High	High
FALSE	High	Master Protein	Q99714	3-hydroxyacyl-CoA dehydrogenase type-2 OS=Homo sapiens OX=9606 GN=HSD17B10 PE=1 SV=3	0	168.468	66	13	101	13	1	261	26.9	7.78	334.08	13	0	0.804	0.78	0.865	0.937	0.818	0.924	High	High	High	High	High	High
FALSE	High	Master Protein	P50748	Kinetochore-associated protein 1 OS=Homo sapiens OX=9606 GN=KNTC1 PE=1 SV=1	0	168.4	18	40	72	39	1	2209	250.6	5.97	178.61	40	1	1.224	1.581	1.355	1.237	1.136	1.204	High	High	High	High	High	High
FALSE	High	Master Protein	Q9Y6D9	Mitotic spindle assembly checkpoint protein MAD1 OS=Homo sapiens OX=9606 GN=MAD1L1 PE=1 SV=2	0	168.387	47	32	81	32	1	718	83	5.92	229.08	32	0	1.576	1.537	1.635	1.536	1.758	1.817	High	High	High	High	High	High
FALSE	High	Master Protein	P48444	Coatomer subunit delta OS=Homo sapiens OX=9606 GN=ARCN1 PE=1 SV=1	0	168.382	46	26	109	26	1	511	57.2	6.21	299.33	26	0	0.732	0.947	0.775	0.71	0.653	0.708	High	High	High	High	High	High
FALSE	High	Master Protein	P04040	Catalase OS=Homo sapiens OX=9606 GN=CAT PE=1 SV=3	0	168.365	52	24	110	24	1	527	59.7	7.39	294.62	24	0	0.76	0.693	0.773	0.744	0.673	0.73	High	High	High	High	High	High
FALSE	High	Master Protein	Q96HP0	Dedicator of cytokinesis protein 6 OS=Homo sapiens OX=9606 GN=DOCK6 PE=1 SV=3	0	168.358	21	42	79	38	1	2047	229.4	6.74	210.16	42	0	1.884	1.95	2.014	2.11	1.896	2.038	High	High	High	High	High	High
FALSE	High	Master Protein	Q8IWA4	Mitofusin-1 OS=Homo sapiens OX=9606 GN=MFN1 PE=1 SV=2	0	168.353	40	29	74	28	1	741	84	6.25	214.92	29	1	1.382	1.212	1.419	1.927	1.73	1.655	High	High	High	High	High	High
FALSE	High	Master Protein	Q9BUF5	Tubulin beta-6 chain OS=Homo sapiens OX=9606 GN=TUBB6 PE=1 SV=1	0	168.16	42	17	271	6	1	446	49.8	4.88	635.06	17	0	0.494	0.64	0.541	0.446	0.377	0.418	High	High	High	High	High	High
FALSE	High	Master Protein	O15446	DNA-directed RNA polymerase I subunit RPA34 OS=Homo sapiens OX=9606 GN=CD3EAP PE=1 SV=1	0	168.155	62	18	93	18	1	510	55	8.51	282.49	18	0	1.971	1.78	2.099	2.453	2.192	2.31	High	High	High	High	High	High
FALSE	High	Master Protein	Q68D10	Protein SPT2 homolog OS=Homo sapiens OX=9606 GN=SPTY2D1 PE=1 SV=3	0	167.833	48	35	82	35	1	685	75.6	9.79	229.74	35	0	2.956	2.644	3.007	3.468	3.289	3.49	High	High	High	High	High	High
FALSE	High	Master Protein	O00443	Phosphatidylinositol 4-phosphate 3-kinase C2 domain-containing subunit alpha OS=Homo sapiens OX=9606 GN=PIK3C2A PE=1 SV=2	0	167.792	26	42	73	41	1	1686	190.6	8.02	196.08	42	1	1.812	1.886	1.905	1.834	1.613	1.776	High	High	High	High	High	High
FALSE	High	Master Protein	Q8TBA6	Golgin subfamily A member 5 OS=Homo sapiens OX=9606 GN=GOLGA5 PE=1 SV=3	0	167.418	52	33	70	33	1	731	83	5.83	212.7	33	0	1.623	1.477	1.625	1.703	1.6	1.665	High	High	High	High	High	High
FALSE	High	Master Protein	P16435	NADPH--cytochrome P450 reductase OS=Homo sapiens OX=9606 GN=POR PE=1 SV=2	0	167.417	45	29	128	29	1	677	76.6	5.58	328.39	29	0	1.285	1.221	1.289	1.317	1.617	1.247	High	High	High	High	High	High
FALSE	High	Master Protein	Q16881	Thioredoxin reductase 1, cytoplasmic OS=Homo sapiens OX=9606 GN=TXNRD1 PE=1 SV=3	0	167.324	37	20	86	19	1	649	70.9	7.39	279.81	20	2	1.746	2.12	1.828	2.67	2.445	2.656	High	High	High	High	High	High
FALSE	High	Master Protein	P68400	Casein kinase II subunit alpha OS=Homo sapiens OX=9606 GN=CSNK2A1 PE=1 SV=1	0	166.947	48	15	93	14	1	391	45.1	7.74	294.79	15	1	1.419	1.519	1.52	1.782	1.628	1.746	High	High	High	High	High	High
FALSE	High	Master Protein	P04844	Dolichyl-diphosphooligosaccharide--protein glycosyltransferase subunit 2 OS=Homo sapiens OX=9606 GN=RPN2 PE=1 SV=3	0	166.927	39	17	125	17	1	631	69.2	5.69	397.64	17	0	1.285	1.284	1.299	1.569	1.271	1.121	High	High	High	High	High	High
FALSE	High	Master Protein	O43395	U4/U6 small nuclear ribonucleoprotein Prp3 OS=Homo sapiens OX=9606 GN=PRPF3 PE=1 SV=2	0	166.427	48	33	128	33	1	683	77.5	9.5	316.95	33	0	2.034	1.771	2.025	2.341	2.204	2.379	High	High	High	High	High	High
FALSE	High	Master Protein	Q5H9R7	Serine/threonine-protein phosphatase 6 regulatory subunit 3 OS=Homo sapiens OX=9606 GN=PPP6R3 PE=1 SV=2	0	166.399	39	30	88	30	1	873	97.6	4.6	236.55	30	0	1.165	1.431	1.245	1.26	1.079	1.188	High	High	High	High	High	High
FALSE	High	Master Protein	Q9UHN6	Cell surface hyaluronidase OS=Homo sapiens OX=9606 GN=TMEM2 PE=1 SV=1	0	166.262	27	37	77	37	1	1383	154.3	8.15	219.77	37	0	2.038	1.901	2.142	2.321	2.167	2.282	High	High	High	High	High	High
FALSE	High	Master Protein	Q96QK1	Vacuolar protein sorting-associated protein 35 OS=Homo sapiens OX=9606 GN=VPS35 PE=1 SV=2	0	166.077	31	26	124	26	1	796	91.6	5.49	316.95	26	0	1.384	1.777	1.464	1.293	1.289	1.349	High	High	High	High	High	High
FALSE	High	Master Protein	O95453	Poly(A)-specific ribonuclease PARN OS=Homo sapiens OX=9606 GN=PARN PE=1 SV=1	0	165.943	40	25	109	25	1	639	73.4	6.2	273	25	0	1.965	1.765	2.054	2.18	1.983	2.171	High	High	High	High	High	High
FALSE	High	Master Protein	Q13347	Eukaryotic translation initiation factor 3 subunit I OS=Homo sapiens OX=9606 GN=EIF3I PE=1 SV=1	0	165.653	58	15	130	15	1	325	36.5	5.64	383.97	15	0	1.659	1.892	1.699	1.621	1.42	1.576	High	High	High	High	High	High
FALSE	High	Master Protein	Q96Q15	Serine/threonine-protein kinase SMG1 OS=Homo sapiens OX=9606 GN=SMG1 PE=1 SV=3	0	165.59	13	47	67	47	1	3661	410.2	6.46	180.09	47	0	1.594	1.94	1.669	1.678	1.534	1.658	High	High	High	High	High	High
FALSE	High	Master Protein	Q7KZI7	Serine/threonine-protein kinase MARK2 OS=Homo sapiens OX=9606 GN=MARK2 PE=1 SV=2	0	165.49	41	32	82	27	1	788	87.9	9.72	237.65	32	6	1.163	1.364	1.267	1.139	1.107	1.207	High	High	High	High	High	High
FALSE	High	Master Protein	Q6ISB3	Grainyhead-like protein 2 homolog OS=Homo sapiens OX=9606 GN=GRHL2 PE=1 SV=1	0	165.332	43	25	68	25	1	625	71.1	6.44	228.82	25	0	1.811	1.566	1.82	1.525	1.477	1.615	High	High	High	High	High	High
FALSE	High	Master Protein	O76021	Ribosomal L1 domain-containing protein 1 OS=Homo sapiens OX=9606 GN=RSL1D1 PE=1 SV=3	0	165.313	41	21	194	21	1	490	54.9	10.13	567.47	21	0	5.148	4.25	5.075	3.398	6.906	3.977	High	High	High	High	High	High
FALSE	High	Master Protein	Q15003	Condensin complex subunit 2 OS=Homo sapiens OX=9606 GN=NCAPH PE=1 SV=3	0	165.277	40	25	78	25	1	741	82.5	5.06	205.65	25	0	1.521	1.747	1.585	1.671	1.475	1.602	High	High	High	High	High	High
FALSE	High	Master Protein	Q9HCG8	Pre-mRNA-splicing factor CWC22 homolog OS=Homo sapiens OX=9606 GN=CWC22 PE=1 SV=3	0	165.21	31	33	114	33	1	908	105.4	7.03	303.6	33	0	2.429	2.14	2.417	2.807	2.576	2.746	High	High	High	High	High	High
FALSE	High	Master Protein	Q13547	Histone deacetylase 1 OS=Homo sapiens OX=9606 GN=HDAC1 PE=1 SV=1	0	164.987	42	18	146	13	1	482	55.1	5.48	393.73	18	10	2.623	2.415	2.671	2.736	2.494	2.574	High	High	High	High	High	High
FALSE	High	Master Protein	P62136	Serine/threonine-protein phosphatase PP1-alpha catalytic subunit OS=Homo sapiens OX=9606 GN=PPP1CA PE=1 SV=1	0	164.892	63	18	185	5	1	330	37.5	6.33	553.58	18	21	2.492	2.51	2.512	2.33	2.737	2.334	High	High	High	High	High	High
FALSE	High	Master Protein	Q96PC5	Melanoma inhibitory activity protein 2 OS=Homo sapiens OX=9606 GN=MIA2 PE=1 SV=4	0	164.761	24	32	73	32	1	1412	159.7	4.69	219.53	32	0	1.562	1.446	1.59	1.712	2.08	1.633	High	High	High	High	High	High
FALSE	High	Master Protein	Q15334	Lethal(2) giant larvae protein homolog 1 OS=Homo sapiens OX=9606 GN=LLGL1 PE=1 SV=3	0	164.746	34	28	77	28	1	1064	115.3	6.29	206.96	28	0	1.639	1.734	1.736	1.518	1.41	1.532	High	High	High	High	High	High
FALSE	High	Master Protein	P12004	Proliferating cell nuclear antigen OS=Homo sapiens OX=9606 GN=PCNA PE=1 SV=1	0	164.438	66	15	184	15	1	261	28.8	4.69	540.21	15	0	2.21	2.019	2.001	2.339	2.046	2.16	High	High	High	High	High	High
FALSE	High	Master Protein	Q8N8S7	Protein enabled homolog OS=Homo sapiens OX=9606 GN=ENAH PE=1 SV=2	0	164.437	39	24	124	24	1	591	66.5	6.93	389.11	24	0	1.722	2.173	1.546	1.418	1.409	1.439	High	High	High	High	High	High
FALSE	High	Master Protein	P12109	Collagen alpha-1(VI) chain OS=Homo sapiens OX=9606 GN=COL6A1 PE=1 SV=3	0	164.356	27	24	131	24	1	1028	108.5	5.43	290.6	24	0	0.046	0.042	0.051	0.049	0.046	0.079	High	High	High	High	High	High
FALSE	High	Master Protein	Q5T200	Zinc finger CCCH domain-containing protein 13 OS=Homo sapiens OX=9606 GN=ZC3H13 PE=1 SV=1	0	164.272	21	41	83	41	1	1668	196.5	9.42	231.31	41	0	1.904	1.646	1.881	2.158	1.923	2.105	High	High	High	High	High	High
FALSE	High	Master Protein	Q9NX02	NACHT, LRR and PYD domains-containing protein 2 OS=Homo sapiens OX=9606 GN=NLRP2 PE=1 SV=1	0	164.13	32	34	94	34	1	1062	120.4	6.07	251.91	34	0	2.102	3.118	2.16	2.173	1.911	2.123	High	High	High	High	High	High
FALSE	High	Master Protein	Q15262	Receptor-type tyrosine-protein phosphatase kappa OS=Homo sapiens OX=9606 GN=PTPRK PE=1 SV=2	0	164.055	25	30	78	29	1	1439	162	5.9	217.93	30	2	1.591	1.492	1.615	1.72	1.525	1.491	High	High	High	High	High	High
FALSE	High	Master Protein	O95793	Double-stranded RNA-binding protein Staufen homolog 1 OS=Homo sapiens OX=9606 GN=STAU1 PE=1 SV=2	0	163.932	43	25	99	22	1	577	63.1	9.44	272.2	25	6	1.222	1.329	1.284	1.204	1.172	1.229	High	High	High	High	High	High
FALSE	High	Master Protein	O95140	Mitofusin-2 OS=Homo sapiens OX=9606 GN=MFN2 PE=1 SV=3	0	163.754	40	29	81	28	1	757	86.3	6.98	217.07	29	0	1.658	1.474	1.675	1.892	1.697	1.874	High	High	High	High	High	High
FALSE	High	Master Protein	Q9UJV9	Probable ATP-dependent RNA helicase DDX41 OS=Homo sapiens OX=9606 GN=DDX41 PE=1 SV=2	0	163.753	57	33	75	33	1	622	69.8	6.84	213.26	33	0	1.691	1.586	1.649	1.655	1.613	1.733	High	High	High	High	High	High
FALSE	High	Master Protein	P00338	L-lactate dehydrogenase A chain OS=Homo sapiens OX=9606 GN=LDHA PE=1 SV=2	0	163.747	52	16	333	15	1	332	36.7	8.27	889.17	16	2	1.049	1.385	0.984	0.828	0.844	0.907	High	High	High	High	High	High
FALSE	High	Master Protein	Q9NSD9	Phenylalanine--tRNA ligase beta subunit OS=Homo sapiens OX=9606 GN=FARSB PE=1 SV=3	0	163.733	47	28	125	28	1	589	66.1	6.84	323.81	28	0	1.511	1.803	1.57	1.418	1.271	1.397	High	High	High	High	High	High
FALSE	High	Master Protein	P0DOX5	Immunoglobulin gamma-1 heavy chain OS=Homo sapiens OX=9606 PE=1 SV=1	0	163.725	43	15	314	8	1	449	49.3	8.72	602.16	15	12	0.024	0.022	0.026	0.024	0.023	0.054	High	High	High	High	High	High
FALSE	High	Master Protein	P62714	Serine/threonine-protein phosphatase 2A catalytic subunit beta isoform OS=Homo sapiens OX=9606 GN=PPP2CB PE=1 SV=1	0	163.66	59	15	111	2	1	309	35.6	5.43	320.22	15	25	1.39	1.756	1.507	1.342	1.276	1.364	High	High	High	High	High	High
FALSE	High	Master Protein	P41250	Glycine--tRNA ligase OS=Homo sapiens OX=9606 GN=GARS PE=1 SV=3	0	163.656	39	26	146	26	1	739	83.1	7.03	382.19	26	0	2.535	2.091	2.265	1.891	1.772	1.911	High	High	High	High	High	High
FALSE	High	Master Protein	Q01995	Transgelin OS=Homo sapiens OX=9606 GN=TAGLN PE=1 SV=4	0	163.594	73	18	143	18	1	201	22.6	8.84	215.52	18	0	0.037	0.031	0.041	0.037	0.035	0.075	High	High	High	High	High	High
FALSE	High	Master Protein	P18754	Regulator of chromosome condensation OS=Homo sapiens OX=9606 GN=RCC1 PE=1 SV=1	0	163.415	54	17	125	17	1	421	44.9	7.52	380.54	17	0	1.975	1.616	1.964	2.603	2.023	2.434	High	High	High	High	High	High
FALSE	High	Master Protein	Q9H3U1	Protein unc-45 homolog A OS=Homo sapiens OX=9606 GN=UNC45A PE=1 SV=1	0	163.226	37	33	90	33	1	944	103	6.07	231.03	33	0	1.383	1.693	1.369	1.163	1.301	1.344	High	High	High	High	High	High
FALSE	High	Master Protein	Q9H2U1	ATP-dependent RNA helicase DHX36 OS=Homo sapiens OX=9606 GN=DHX36 PE=1 SV=2	0	163.095	33	28	71	27	1	1008	114.7	7.68	216.58	28	1	1.524	1.641	1.569	1.725	1.628	1.709	High	High	High	High	High	High
FALSE	High	Master Protein	Q8TDM6	Disks large homolog 5 OS=Homo sapiens OX=9606 GN=DLG5 PE=1 SV=4	0	163.091	22	44	71	44	1	1919	213.7	7.42	200.38	44	0	1.567	1.485	1.571	1.955	1.816	1.945	High	High	High	High	High	High
FALSE	High	Master Protein	Q9H6R4	Nucleolar protein 6 OS=Homo sapiens OX=9606 GN=NOL6 PE=1 SV=2	0	163.053	28	31	93	31	1	1146	127.5	7.64	272.4	31	0	2.829	2.613	2.936	3.058	3.04	3.118	High	High	High	High	High	High
FALSE	High	Master Protein	Q7Z2T5	TRMT1-like protein OS=Homo sapiens OX=9606 GN=TRMT1L PE=1 SV=2	0	162.95	41	27	83	27	1	733	81.7	7.88	207.84	27	0	2.882	2.615	2.501	2.447	2.522	2.451	High	High	High	High	High	High
FALSE	High	Master Protein	P06400	Retinoblastoma-associated protein OS=Homo sapiens OX=9606 GN=RB1 PE=1 SV=2	0	162.924	35	34	80	34	1	928	106.1	7.94	224.42	34	0	2.383	2.24	2.061	2.976	2.605	2.868	High	High	High	High	High	High
FALSE	High	Master Protein	P16989	Y-box-binding protein 3 OS=Homo sapiens OX=9606 GN=YBX3 PE=1 SV=4	0	162.918	62	16	175	13	1	372	40.1	9.77	575.04	16	0	1.484	1.814	1.553	1.542	1.316	1.326	High	High	High	High	High	High
FALSE	High	Master Protein	Q8WXF1	Paraspeckle component 1 OS=Homo sapiens OX=9606 GN=PSPC1 PE=1 SV=1	0	162.782	64	28	86	25	1	523	58.7	6.67	236.31	28	0	2.228	1.985	2.237	2.405	2.183	2.328	High	High	High	High	High	High
FALSE	High	Master Protein	Q9Y6N5	Sulfide:quinone oxidoreductase, mitochondrial OS=Homo sapiens OX=9606 GN=SQOR PE=1 SV=1	0	162.697	55	25	73	25	1	450	49.9	9.11	210.88	25	0	0.875	0.797	0.9	0.772	0.763	0.831	High	High	High	High	High	High
FALSE	High	Master Protein	Q8IVT2	Mitotic interactor and substrate of PLK1 OS=Homo sapiens OX=9606 GN=MISP PE=1 SV=1	0	162.638	47	29	110	29	1	679	75.3	6.83	321.44	29	0	3.273	2.838	3.437	4.001	4.28	4.244	High	High	High	High	High	High
FALSE	High	Master Protein	Q16787	Laminin subunit alpha-3 OS=Homo sapiens OX=9606 GN=LAMA3 PE=1 SV=2	0	162.56	13	36	61	35	1	3333	366.4	7.24	152.87	36	0	0.463	0.419	0.517	0.661	0.591	0.77	High	High	High	High	High	High
FALSE	High	Master Protein	Q9NTZ6	RNA-binding protein 12 OS=Homo sapiens OX=9606 GN=RBM12 PE=1 SV=1	0	162.303	27	22	126	22	1	932	97.3	8.63	366.26	22	0	2.086	1.832	1.801	2.667	2.379	2.627	High	High	High	High	High	High
FALSE	High	Master Protein	P31946	14-3-3 protein beta/alpha OS=Homo sapiens OX=9606 GN=YWHAB PE=1 SV=3	0	162.297	61	13	359	6	1	246	28.1	4.83	1019.88	13	0	0.458	0.602	0.501	0.527	0.469	0.512	High	High	High	High	High	High
FALSE	High	Master Protein	Q8N4C8	Misshapen-like kinase 1 OS=Homo sapiens OX=9606 GN=MINK1 PE=1 SV=2	0	162.255	25	33	81	21	1	1332	149.7	7.85	221.49	33	0	2.384	2.506	2.496	2.151	2.08	2.104	High	High	High	High	High	High
FALSE	High	Master Protein	Q15436	Protein transport protein Sec23A OS=Homo sapiens OX=9606 GN=SEC23A PE=1 SV=2	0	161.983	34	22	109	19	1	765	86.1	7.08	306.49	22	3	0.779	0.846	0.773	0.739	0.678	0.72	High	High	High	High	High	High
FALSE	High	Master Protein	O00232	26S proteasome non-ATPase regulatory subunit 12 OS=Homo sapiens OX=9606 GN=PSMD12 PE=1 SV=3	0	161.62	45	21	141	21	1	456	52.9	7.65	391.21	21	0	1.255	1.311	1.307	1.427	1.266	1.404	High	High	High	High	High	High
FALSE	High	Master Protein	Q8N1G0	Zinc finger protein 687 OS=Homo sapiens OX=9606 GN=ZNF687 PE=1 SV=1	0	161.551	29	30	62	30	1	1237	129.4	8.19	173.78	30	0	2.886	2.395	2.911	3.065	3.769	2.299	High	High	High	High	High	High
FALSE	High	Master Protein	Q99623	Prohibitin-2 OS=Homo sapiens OX=9606 GN=PHB2 PE=1 SV=2	0	161.457	73	23	227	23	1	299	33.3	9.83	638.39	23	0	4.829	2.67	4.495	3.238	3.351	3.086	High	High	High	High	High	High
FALSE	High	Master Protein	Q92888	Rho guanine nucleotide exchange factor 1 OS=Homo sapiens OX=9606 GN=ARHGEF1 PE=1 SV=2	0	161.439	39	32	79	32	1	912	102.4	5.66	215.55	32	0	0.948	1.201	1.016	0.893	0.842	0.904	High	High	High	High	High	High
FALSE	High	Master Protein	Q14684	Ribosomal RNA processing protein 1 homolog B OS=Homo sapiens OX=9606 GN=RRP1B PE=1 SV=3	0	161.284	39	27	108	27	1	758	84.4	9.76	315.03	27	0	2.117	1.998	2.177	2.41	2.205	2.274	High	High	High	High	High	High
FALSE	High	Master Protein	A0MZ66	Shootin-1 OS=Homo sapiens OX=9606 GN=SHTN1 PE=1 SV=4	0	161.117	49	28	68	28	1	631	71.6	5.33	186.19	28	0	0.743	0.937	0.794	0.712	0.677	0.738	High	High	High	High	High	High
FALSE	High	Master Protein	O43172	U4/U6 small nuclear ribonucleoprotein Prp4 OS=Homo sapiens OX=9606 GN=PRPF4 PE=1 SV=2	0	160.974	49	21	88	21	1	522	58.4	7.42	263.31	21	0	2.455	2.282	2.455	2.641	2.367	2.54	High	High	High	High	High	High
FALSE	High	Master Protein	Q9Y6M5	Zinc transporter 1 OS=Homo sapiens OX=9606 GN=SLC30A1 PE=1 SV=3	0	160.961	46	16	75	16	1	507	55.3	6.48	250.38	16	0	1.858	1.714	1.906	2.161	3.435	2.045	High	High	High	High	High	High
FALSE	High	Master Protein	Q14692	Ribosome biogenesis protein BMS1 homolog OS=Homo sapiens OX=9606 GN=BMS1 PE=1 SV=1	0	160.893	26	33	96	33	1	1282	145.7	6.44	239.36	33	0	2.484	2.247	2.498	3.112	2.809	3.043	High	High	High	High	High	High
FALSE	High	Master Protein	Q9P2I0	Cleavage and polyadenylation specificity factor subunit 2 OS=Homo sapiens OX=9606 GN=CPSF2 PE=1 SV=2	0	160.73	43	28	80	28	1	782	88.4	5.11	243.36	28	0	1.837	1.622	1.897	1.986	1.833	1.956	High	High	High	High	High	High
FALSE	High	Master Protein	Q9H2U2	Inorganic pyrophosphatase 2, mitochondrial OS=Homo sapiens OX=9606 GN=PPA2 PE=1 SV=2	0	160.516	55	17	123	16	1	334	37.9	7.39	357.26	17	2	1.646	1.483	1.505	1.504	1.808	1.193	High	High	High	High	High	High
FALSE	High	Master Protein	A8K2U0	Alpha-2-macroglobulin-like protein 1 OS=Homo sapiens OX=9606 GN=A2ML1 PE=1 SV=3	0	160.288	21	28	78	28	1	1454	161	5.73	133.62	28	0	0.045	0.044	0.048	0.044	0.04	0.075	High	High	High	High	High	High
FALSE	High	Master Protein	Q96JM3	Chromosome alignment-maintaining phosphoprotein 1 OS=Homo sapiens OX=9606 GN=CHAMP1 PE=1 SV=2	0	160.054	50	38	82	38	1	812	89	8.44	225.36	38	0	2.124	1.907	2.167	2.556	2.388	2.421	High	High	High	High	High	High
FALSE	High	Master Protein	A0FGR8	Extended synaptotagmin-2 OS=Homo sapiens OX=9606 GN=ESYT2 PE=1 SV=1	0	160.047	33	28	87	28	1	921	102.3	9.26	279.08	28	0	0.974	0.95	1.01	1.148	1.009	1.108	High	High	High	High	High	High
FALSE	High	Master Protein	P23786	Carnitine O-palmitoyltransferase 2, mitochondrial OS=Homo sapiens OX=9606 GN=CPT2 PE=1 SV=2	0	159.974	45	28	87	28	1	658	73.7	8.18	243.45	28	0	2.167	1.944	2.238	2.18	1.999	2.145	High	High	High	High	High	High
FALSE	High	Master Protein	O15031	Plexin-B2 OS=Homo sapiens OX=9606 GN=PLXNB2 PE=1 SV=3	0	159.898	19	31	69	30	1	1838	205	6.24	195.19	31	1	0.803	0.711	0.79	0.922	0.789	0.887	High	High	High	High	High	High
FALSE	High	Master Protein	Q9UGI8	Testin OS=Homo sapiens OX=9606 GN=TES PE=1 SV=1	0	159.83	57	21	79	21	1	421	48	7.68	222.06	21	0	0.576	0.771	0.61	0.664	0.59	0.677	High	High	High	High	High	High
FALSE	High	Master Protein	Q15269	Periodic tryptophan protein 2 homolog OS=Homo sapiens OX=9606 GN=PWP2 PE=2 SV=2	0	159.707	28	25	77	25	1	919	102.4	6.15	253.97	25	0	2.531	2.224	2.63	3.026	2.767	2.95	High	High	High	High	High	High
FALSE	High	Master Protein	P23193	Transcription elongation factor A protein 1 OS=Homo sapiens OX=9606 GN=TCEA1 PE=1 SV=2	0	159.661	58	18	101	15	1	301	33.9	8.38	289.85	18	5	1.799	1.947	1.622	2.691	2.207	2.459	High	High	High	High	High	High
FALSE	High	Master Protein	Q92805	Golgin subfamily A member 1 OS=Homo sapiens OX=9606 GN=GOLGA1 PE=1 SV=3	0	159.506	44	31	69	31	1	767	88.1	5.27	199.69	31	0	1.727	1.624	1.775	1.801	1.663	1.712	High	High	High	High	High	High
FALSE	High	Master Protein	P46777	60S ribosomal protein L5 OS=Homo sapiens OX=9606 GN=RPL5 PE=1 SV=3	0	159.464	45	14	267	14	1	297	34.3	9.72	676.46	14	0	1.123	1.266	1.154	1.165	1.076	1.14	High	High	High	High	High	High
FALSE	High	Master Protein	O95155	Ubiquitin conjugation factor E4 B OS=Homo sapiens OX=9606 GN=UBE4B PE=1 SV=1	0	159.302	30	32	68	31	1	1302	146.1	6.55	189.51	32	1	1.271	1.344	1.323	1.34	1.22	1.361	High	High	High	High	High	High
FALSE	High	Master Protein	O75746	Calcium-binding mitochondrial carrier protein Aralar1 OS=Homo sapiens OX=9606 GN=SLC25A12 PE=1 SV=2	0	159.264	44	28	131	20	1	678	74.7	8.38	341	28	12	1.472	1.32	1.517	1.466	1.354	1.481	High	High	High	High	High	High
FALSE	High	Master Protein	P62191	26S proteasome regulatory subunit 4 OS=Homo sapiens OX=9606 GN=PSMC1 PE=1 SV=1	0	159.232	52	25	167	23	1	440	49.2	6.21	482.82	25	0	2.369	2.481	2.231	2.209	2.59	2.141	High	High	High	High	High	High
FALSE	High	Master Protein	P62701	40S ribosomal protein S4, X isoform OS=Homo sapiens OX=9606 GN=RPS4X PE=1 SV=2	0	159.159	64	19	204	19	1	263	29.6	10.15	548.68	19	0	1.207	1.434	1.24	1.076	1.015	1.067	High	High	High	High	High	High
FALSE	High	Master Protein	Q9NZW5	MAGUK p55 subfamily member 6 OS=Homo sapiens OX=9606 GN=MPP6 PE=1 SV=2	0	159.139	58	30	103	28	1	540	61.1	6.18	272.44	30	0	1.746	1.588	1.827	1.846	1.754	1.81	High	High	High	High	High	High
FALSE	High	Master Protein	Q86YP4	Transcriptional repressor p66-alpha OS=Homo sapiens OX=9606 GN=GATAD2A PE=1 SV=1	0	159.096	57	31	76	29	1	633	68	9.94	210.53	31	2	1.884	1.677	1.917	1.913	1.682	1.844	High	High	High	High	High	High
FALSE	High	Master Protein	Q09472	Histone acetyltransferase p300 OS=Homo sapiens OX=9606 GN=EP300 PE=1 SV=2	0	158.965	16	35	72	19	1	2414	264	8.5	209.86	35	0	1.573	1.336	1.57	2.142	2.036	2.148	High	High	High	High	High	High
FALSE	High	Master Protein	Q9H501	ESF1 homolog OS=Homo sapiens OX=9606 GN=ESF1 PE=1 SV=1	0	158.928	32	29	81	29	1	851	98.7	5.11	233.98	29	0	2.148	1.811	2.143	2.69	2.393	2.54	High	High	High	High	High	High
FALSE	High	Master Protein	P09972	Fructose-bisphosphate aldolase C OS=Homo sapiens OX=9606 GN=ALDOC PE=1 SV=2	0	158.621	42	16	257	8	1	364	39.4	6.87	797.46	16	0	0.082	0.081	0.078	0.067	0.06	0.101	High	High	High	High	High	High
FALSE	High	Master Protein	P11177	Pyruvate dehydrogenase E1 component subunit beta, mitochondrial OS=Homo sapiens OX=9606 GN=PDHB PE=1 SV=3	0	158.494	53	16	86	16	1	359	39.2	6.65	255.36	16	0	1.738	1.527	1.76	1.324	1.926	1.341	High	High	High	High	High	High
FALSE	High	Master Protein	P16070	CD44 antigen OS=Homo sapiens OX=9606 GN=CD44 PE=1 SV=3	0	158.481	20	15	174	15	1	742	81.5	5.33	549.24	15	0	1.783	1.661	1.898	2.011	1.836	1.913	High	High	High	High	High	High
FALSE	High	Master Protein	P24752	Acetyl-CoA acetyltransferase, mitochondrial OS=Homo sapiens OX=9606 GN=ACAT1 PE=1 SV=1	0	158.354	58	20	106	20	1	427	45.2	8.85	317.36	20	0	1.306	1.185	1.291	1.416	1.238	1.146	High	High	High	High	High	High
FALSE	High	Master Protein	O14745	Na(+)/H(+) exchange regulatory cofactor NHE-RF1 OS=Homo sapiens OX=9606 GN=SLC9A3R1 PE=1 SV=4	0	158.351	62	20	119	20	1	358	38.8	5.77	344.94	20	0	0.657	0.794	0.667	0.62	0.57	0.612	High	High	High	High	High	High
FALSE	High	Master Protein	Q9BVJ6	U3 small nucleolar RNA-associated protein 14 homolog A OS=Homo sapiens OX=9606 GN=UTP14A PE=1 SV=1	0	158.093	40	29	75	29	1	771	87.9	7.87	225.27	29	0	2	1.781	2.048	2.475	2.328	2.489	High	High	High	High	High	High
FALSE	High	Master Protein	Q9BW92	Threonine--tRNA ligase, mitochondrial OS=Homo sapiens OX=9606 GN=TARS2 PE=1 SV=1	0	158.087	42	27	78	27	1	718	81	7.3	219.1	27	0	3.128	2.852	3.002	2.241	2.74	2.233	High	High	High	High	High	High
FALSE	High	Master Protein	Q86VM9	Zinc finger CCCH domain-containing protein 18 OS=Homo sapiens OX=9606 GN=ZC3H18 PE=1 SV=2	0	158.036	37	31	104	31	1	953	106.3	8.32	289.51	31	0	2.984	2.509	2.925	3.62	3.552	3.71	High	High	High	High	High	High
FALSE	High	Master Protein	Q6WKZ4	Rab11 family-interacting protein 1 OS=Homo sapiens OX=9606 GN=RAB11FIP1 PE=1 SV=3	0	157.67	28	31	68	31	1	1283	137.1	5.43	199.15	31	0	0.784	0.722	0.81	0.913	0.798	0.904	High	High	High	High	High	High
FALSE	High	Master Protein	Q7Z3B4	Nucleoporin p54 OS=Homo sapiens OX=9606 GN=NUP54 PE=1 SV=2	0	157.633	53	23	74	23	1	507	55.4	7.02	215.85	23	0	2.151	1.959	2.232	2.427	2.262	2.413	High	High	High	High	High	High
FALSE	High	Master Protein	Q9Y383	Putative RNA-binding protein Luc7-like 2 OS=Homo sapiens OX=9606 GN=LUC7L2 PE=1 SV=2	0	157.576	42	19	136	13	1	392	46.5	10.01	397.78	19	10	1.335	1.313	1.17	1.828	1.572	1.756	High	High	High	High	High	High
FALSE	High	Master Protein	Q9UJF2	Ras GTPase-activating protein nGAP OS=Homo sapiens OX=9606 GN=RASAL2 PE=1 SV=2	0	157.565	33	38	64	30	1	1139	128.5	8.24	178.24	38	8	1.89	2.031	1.964	1.887	1.697	1.862	High	High	High	High	High	High
FALSE	High	Master Protein	P51991	Heterogeneous nuclear ribonucleoprotein A3 OS=Homo sapiens OX=9606 GN=HNRNPA3 PE=1 SV=2	0	157.264	57	21	295	17	1	378	39.6	9.01	960.97	21	0	3.105	2.723	3.081	3.186	3.208	3.239	High	High	High	High	High	High	Acetyl [N-Term]
FALSE	High	Master Protein	P34896	Serine hydroxymethyltransferase, cytosolic OS=Homo sapiens OX=9606 GN=SHMT1 PE=1 SV=1	0	157.256	46	20	131	18	1	483	53	7.71	329.4	20	0	1.026	1.287	1.074	0.931	0.847	0.914	High	High	High	High	High	High
FALSE	High	Master Protein	P61981	14-3-3 protein gamma OS=Homo sapiens OX=9606 GN=YWHAG PE=1 SV=2	0	157.16	59	14	306	9	1	247	28.3	4.89	859.61	14	1	2.053	2.587	2.153	2.064	1.861	1.894	High	High	High	High	High	High
FALSE	High	Master Protein	Q9H0H5	Rac GTPase-activating protein 1 OS=Homo sapiens OX=9606 GN=RACGAP1 PE=1 SV=1	0	157.148	43	27	85	27	1	632	71	8.88	242.4	27	0	4.329	4.181	4.494	4.485	4.411	4.656	High	High	High	High	High	High
FALSE	High	Master Protein	O94832	Unconventional myosin-Id OS=Homo sapiens OX=9606 GN=MYO1D PE=1 SV=2	0	156.982	34	32	85	32	1	1006	116.1	9.39	223.86	32	0	0.795	0.759	0.789	0.763	0.773	0.693	High	High	High	High	High	High
FALSE	High	Master Protein	Q9UNM6	26S proteasome non-ATPase regulatory subunit 13 OS=Homo sapiens OX=9606 GN=PSMD13 PE=1 SV=2	0	156.876	69	24	123	24	1	376	42.9	5.81	344.57	24	0	1.659	1.746	1.739	1.843	1.633	1.775	High	High	High	High	High	High
FALSE	High	Master Protein	P62140	Serine/threonine-protein phosphatase PP1-beta catalytic subunit OS=Homo sapiens OX=9606 GN=PPP1CB PE=1 SV=3	0	156.647	51	15	178	5	1	327	37.2	6.19	529.57	15	0	0.541	0.581	0.563	0.575	0.495	0.641	High	High	High	High	High	High
FALSE	High	Master Protein	O94915	Protein furry homolog-like OS=Homo sapiens OX=9606 GN=FRYL PE=1 SV=2	0	156.602	13	42	68	42	1	3013	339.4	5.58	179.19	42	0	1.096	1.439	1.167	1.134	0.996	1.175	High	High	High	High	High	High
FALSE	High	Master Protein	P49257	Protein ERGIC-53 OS=Homo sapiens OX=9606 GN=LMAN1 PE=1 SV=2	0	156.573	44	18	126	17	1	510	57.5	6.77	341.66	18	0	1.304	1.229	1.35	1.231	1.156	1.251	High	High	High	High	High	High
FALSE	High	Master Protein	Q05397	Focal adhesion kinase 1 OS=Homo sapiens OX=9606 GN=PTK2 PE=1 SV=2	0	156.564	31	31	76	30	1	1052	119.2	6.62	197.5	31	1	1.614	2.111	1.701	1.461	1.311	1.53	High	High	High	High	High	High
FALSE	High	Master Protein	P67775	Serine/threonine-protein phosphatase 2A catalytic subunit alpha isoform OS=Homo sapiens OX=9606 GN=PPP2CA PE=1 SV=1	0	156.432	59	15	111	2	1	309	35.6	5.54	313.02	15	0	2.828	3.363	2.805	2.55	2.064	2.385	High	High	High	High	High	High
FALSE	High	Master Protein	Q96JM2	Zinc finger protein 462 OS=Homo sapiens OX=9606 GN=ZNF462 PE=1 SV=3	0	156.256	19	43	61	43	1	2506	284.5	7.58	162.58	43	0	2.902	2.57	2.866	2.536	2.469	2.601	High	High	High	High	High	High
FALSE	High	Master Protein	A6ND36	Protein FAM83G OS=Homo sapiens OX=9606 GN=FAM83G PE=1 SV=2	0	156.256	36	29	90	29	1	823	90.8	6.39	244.12	29	0	1.599	1.645	1.611	2.067	1.893	2.002	High	High	High	High	High	High
FALSE	High	Master Protein	Q9Y3T9	Nucleolar complex protein 2 homolog OS=Homo sapiens OX=9606 GN=NOC2L PE=1 SV=4	0	156.197	32	23	108	23	1	749	84.9	5.62	320.44	23	0	2.648	2.398	2.727	3.217	3.093	3.335	High	High	High	High	High	High
FALSE	High	Master Protein	P45974	Ubiquitin carboxyl-terminal hydrolase 5 OS=Homo sapiens OX=9606 GN=USP5 PE=1 SV=2	0	156.091	37	28	105	28	1	858	95.7	5.03	273.74	28	0	0.923	1.104	0.883	1.231	1.038	1.141	High	High	High	High	High	High
FALSE	High	Master Protein	O43660	Pleiotropic regulator 1 OS=Homo sapiens OX=9606 GN=PLRG1 PE=1 SV=1	0	155.831	63	29	115	29	1	514	57.2	9.17	353.02	29	0	2.419	2.183	2.47	2.895	3.041	2.352	High	High	High	High	High	High
FALSE	High	Master Protein	Q14146	Unhealthy ribosome biogenesis protein 2 homolog OS=Homo sapiens OX=9606 GN=URB2 PE=2 SV=2	0	155.522	22	33	85	33	1	1524	170.4	7.31	235.09	33	0	2.195	2.031	2.312	2.515	2.345	2.516	High	High	High	High	High	High
FALSE	High	Master Protein	Q6PD62	RNA polymerase-associated protein CTR9 homolog OS=Homo sapiens OX=9606 GN=CTR9 PE=1 SV=1	0	155.496	28	31	95	31	1	1173	133.4	6.77	276.55	31	0	1.774	1.605	1.874	1.832	1.93	1.732	High	High	High	High	High	High
FALSE	High	Master Protein	Q14004	Cyclin-dependent kinase 13 OS=Homo sapiens OX=9606 GN=CDK13 PE=1 SV=2	0	155.393	21	30	76	26	1	1512	164.8	9.69	225.77	30	4	1.67	1.547	1.719	1.927	1.695	1.89	High	High	High	High	High	High
FALSE	High	Master Protein	Q8N1G4	Leucine-rich repeat-containing protein 47 OS=Homo sapiens OX=9606 GN=LRRC47 PE=1 SV=1	0	155.378	49	26	93	26	1	583	63.4	8.28	266.71	26	0	1.224	1.537	1.304	1.312	1.156	1.255	High	High	High	High	High	High
FALSE	High	Master Protein	Q9ULV4	Coronin-1C OS=Homo sapiens OX=9606 GN=CORO1C PE=1 SV=1	0	155.222	37	22	149	21	1	474	53.2	7.08	399.16	22	1	1.017	0.962	1.047	1.044	0.929	0.997	High	High	High	High	High	High
FALSE	High	Master Protein	Q9P275	Ubiquitin carboxyl-terminal hydrolase 36 OS=Homo sapiens OX=9606 GN=USP36 PE=1 SV=3	0	155.165	35	40	66	40	1	1121	122.6	9.67	185.06	40	0	2.651	2.453	2.74	3.311	3.266	3.474	High	High	High	High	High	High
FALSE	High	Master Protein	O15042	U2 snRNP-associated SURP motif-containing protein OS=Homo sapiens OX=9606 GN=U2SURP PE=1 SV=2	0	155.121	25	27	137	27	1	1029	118.2	8.47	392.55	27	0	1.984	1.792	2.033	2.406	2.23	2.4	High	High	High	High	High	High
FALSE	High	Master Protein	O43815	Striatin OS=Homo sapiens OX=9606 GN=STRN PE=1 SV=4	0	154.899	45	27	57	26	1	780	86.1	5.27	168.98	27	1	1.203	1.23	1.244	1.273	1.151	1.239	High	High	High	High	High	High	Acetyl [N-Term]
FALSE	High	Master Protein	Q9UBB9	Tuftelin-interacting protein 11 OS=Homo sapiens OX=9606 GN=TFIP11 PE=1 SV=1	0	154.672	39	31	69	31	1	837	96.8	5.67	178.09	31	0	2.643	2.488	2.666	2.88	2.606	2.824	High	High	High	High	High	High
FALSE	High	Master Protein	Q6NZY4	Zinc finger CCHC domain-containing protein 8 OS=Homo sapiens OX=9606 GN=ZCCHC8 PE=1 SV=2	0	154.6	46	25	77	25	1	707	78.5	4.87	228.14	25	0	2.006	1.713	2.068	2.533	2.236	2.453	High	High	High	High	High	High
FALSE	High	Master Protein	Q6XZF7	Dynamin-binding protein OS=Homo sapiens OX=9606 GN=DNMBP PE=1 SV=1	0	154.505	26	37	63	37	1	1577	177.2	5.39	184.69	37	0	1.357	1.823	1.447	1.688	1.487	1.556	High	High	High	High	High	High
FALSE	High	Master Protein	O60341	Lysine-specific histone demethylase 1A OS=Homo sapiens OX=9606 GN=KDM1A PE=1 SV=2	0	154.464	41	25	84	25	1	852	92.8	6.52	238.85	25	0	2.548	2.199	2.43	1.973	2.686	2.016	High	High	High	High	High	High
FALSE	High	Master Protein	P49916	DNA ligase 3 OS=Homo sapiens OX=9606 GN=LIG3 PE=1 SV=2	0	154.452	35	35	69	35	1	1009	112.8	9.01	197.54	35	0	1.87	1.701	1.827	2.129	2.179	1.877	High	High	High	High	High	High
FALSE	High	Master Protein	Q9UJC3	Protein Hook homolog 1 OS=Homo sapiens OX=9606 GN=HOOK1 PE=1 SV=2	0	154.422	42	30	62	30	1	728	84.6	5.15	187.77	30	0	1.432	2.112	1.289	1.294	1.181	1.288	High	High	High	High	High	High
FALSE	High	Master Protein	Q12873	Chromodomain-helicase-DNA-binding protein 3 OS=Homo sapiens OX=9606 GN=CHD3 PE=1 SV=3	0	154.37	18	36	97	21	1	2000	226.5	7.3	267.91	36	0	1.801	1.585	1.876	2.068	1.89	2.091	High	High	High	High	High	High
FALSE	High	Master Protein	P62424	60S ribosomal protein L7a OS=Homo sapiens OX=9606 GN=RPL7A PE=1 SV=2	0	154.17	41	12	172	12	1	266	30	10.61	493.19	12	0	1.118	1.238	1.174	1.119	1.07	1.106	High	High	High	High	High	High
FALSE	High	Master Protein	P68871	Hemoglobin subunit beta OS=Homo sapiens OX=9606 GN=HBB PE=1 SV=2	0	154.121	78	10	277	6	1	147	16	7.28	700.23	10	0	0.023	0.022	0.025	0.024	0.021	0.058	High	High	High	High	High	High
FALSE	High	Master Protein	Q68CQ4	Digestive organ expansion factor homolog OS=Homo sapiens OX=9606 GN=DIEXF PE=1 SV=2	0	153.99	36	27	82	27	1	756	87	5.88	224.99	27	0	2.522	2.35	2.524	2.541	2.686	2.853	High	High	High	High	High	High
FALSE	High	Master Protein	Q9NZT2	Opioid growth factor receptor OS=Homo sapiens OX=9606 GN=OGFR PE=1 SV=3	0	153.946	52	21	66	21	1	677	73.3	4.84	225.05	21	0	1.493	1.533	1.405	1.827	1.557	1.682	High	High	High	High	High	High
FALSE	High	Master Protein	P48147	Prolyl endopeptidase OS=Homo sapiens OX=9606 GN=PREP PE=1 SV=2	0	153.931	50	30	80	30	1	710	80.6	5.86	219.99	30	0	0.934	1.201	0.974	1.06	0.904	1.027	High	High	High	High	High	High
FALSE	High	Master Protein	P22307	Non-specific lipid-transfer protein OS=Homo sapiens OX=9606 GN=SCP2 PE=1 SV=2	0	153.91	31	20	115	20	1	547	59	6.89	304.37	20	0	1.791	1.546	1.825	1.732	1.537	1.661	High	High	High	High	High	High
FALSE	High	Master Protein	Q12996	Cleavage stimulation factor subunit 3 OS=Homo sapiens OX=9606 GN=CSTF3 PE=1 SV=1	0	153.854	39	23	117	23	1	717	82.9	8.12	290.79	23	0	1.321	1.13	1.342	1.353	1.242	1.348	High	High	High	High	High	High
FALSE	High	Master Protein	Q14651	Plastin-1 OS=Homo sapiens OX=9606 GN=PLS1 PE=1 SV=2	0	153.599	36	23	91	18	1	629	70.2	5.41	260.08	23	0	1.627	2.128	1.741	1.354	1.303	1.424	High	High	High	High	High	High
FALSE	High	Master Protein	Q05086	Ubiquitin-protein ligase E3A OS=Homo sapiens OX=9606 GN=UBE3A PE=1 SV=4	0	153.275	32	26	65	26	1	875	100.6	5.22	202.91	26	0	1.502	1.61	1.512	1.781	1.652	1.771	High	High	High	High	High	High
FALSE	High	Master Protein	P23396	40S ribosomal protein S3 OS=Homo sapiens OX=9606 GN=RPS3 PE=1 SV=2	0	153.022	80	19	240	19	1	243	26.7	9.66	682.36	19	0	1.099	1.275	1.117	0.925	0.911	0.962	High	High	High	High	High	High
FALSE	High	Master Protein	Q92766	Ras-responsive element-binding protein 1 OS=Homo sapiens OX=9606 GN=RREB1 PE=1 SV=3	0	152.951	22	33	56	33	1	1687	181.3	6.98	160.93	33	0	1.58	1.416	1.625	1.84	1.695	1.851	High	High	High	High	High	High
FALSE	High	Master Protein	O94880	PHD finger protein 14 OS=Homo sapiens OX=9606 GN=PHF14 PE=1 SV=2	0	152.944	38	29	93	29	1	888	100	5.33	266.63	29	0	2.503	2.185	2.505	2.747	2.528	2.635	High	High	High	High	High	High
FALSE	High	Master Protein	P37802	Transgelin-2 OS=Homo sapiens OX=9606 GN=TAGLN2 PE=1 SV=3	0	152.894	81	15	114	15	1	199	22.4	8.25	268.33	15	0	0.21	0.247	0.202	0.162	0.139	0.178	High	High	High	High	High	High
FALSE	High	Master Protein	Q8WVM7	Cohesin subunit SA-1 OS=Homo sapiens OX=9606 GN=STAG1 PE=1 SV=3	0	152.889	25	32	83	24	1	1258	144.3	5.59	222.81	32	0	1.853	1.657	1.902	2.363	2.137	2.343	High	High	High	High	High	High
FALSE	High	Master Protein	P42858	Huntingtin OS=Homo sapiens OX=9606 GN=HTT PE=1 SV=2	0	152.832	15	44	57	44	1	3142	347.4	6.2	157	44	0	1.128	1.388	1.239	0.858	0.803	0.871	High	High	High	High	High	High
FALSE	High	Master Protein	Q8TAT6	Nuclear protein localization protein 4 homolog OS=Homo sapiens OX=9606 GN=NPLOC4 PE=1 SV=3	0	152.821	44	22	81	22	1	608	68.1	6.38	239.77	22	0	1.203	1.274	1.184	1.199	1.09	1.133	High	High	High	High	High	High
FALSE	High	Master Protein	Q08945	FACT complex subunit SSRP1 OS=Homo sapiens OX=9606 GN=SSRP1 PE=1 SV=1	0	152.807	41	24	132	24	1	709	81	6.87	346.92	24	0	1.033	0.962	0.992	1.185	1.064	1.175	High	High	High	High	High	High
FALSE	High	Master Protein	Q9HD20	Manganese-transporting ATPase 13A1 OS=Homo sapiens OX=9606 GN=ATP13A1 PE=1 SV=2	0	152.799	31	32	68	32	1	1204	132.9	8.13	205.87	32	0	0.847	0.778	0.856	0.965	0.896	0.979	High	High	High	High	High	High
FALSE	High	Master Protein	Q9H582	Zinc finger protein 644 OS=Homo sapiens OX=9606 GN=ZNF644 PE=1 SV=2	0	152.613	26	29	61	29	1	1327	149.5	8.16	157.09	29	0	1.747	1.596	1.832	2.047	1.872	2.091	High	High	High	High	High	High
FALSE	High	Master Protein	Q9NRY4	Rho GTPase-activating protein 35 OS=Homo sapiens OX=9606 GN=ARHGAP35 PE=1 SV=3	0	152.458	25	34	59	33	1	1499	170.4	6.64	167.16	34	0	1.436	1.803	1.487	1.273	1.165	1.259	High	High	High	High	High	High
FALSE	High	Master Protein	P61106	Ras-related protein Rab-14 OS=Homo sapiens OX=9606 GN=RAB14 PE=1 SV=4	0	152.451	86	17	148	15	1	215	23.9	6.21	455.09	17	2	3.668	2.77	2.86	1.796	5.393	1.991	High	High	High	High	High	High
FALSE	High	Master Protein	P35613	Basigin OS=Homo sapiens OX=9606 GN=BSG PE=1 SV=2	0	152.425	36	11	148	11	1	385	42.2	5.66	398.47	11	0	2.318	2.362	2.498	3.033	2.729	2.937	High	High	High	High	High	High
FALSE	High	Master Protein	Q9Y618	Nuclear receptor corepressor 2 OS=Homo sapiens OX=9606 GN=NCOR2 PE=1 SV=2	0	152.377	18	39	63	34	1	2525	274.6	7.59	182.09	39	0	1.51	1.328	1.444	1.268	1.149	1.248	High	High	High	High	High	High
FALSE	High	Master Protein	Q2TAY7	WD40 repeat-containing protein SMU1 OS=Homo sapiens OX=9606 GN=SMU1 PE=1 SV=2	0	152.315	46	20	96	20	1	513	57.5	7.18	264.74	20	0	2.926	2.441	2.953	2.483	3.023	3.044	High	High	High	High	High	High
FALSE	High	Master Protein	Q2NL82	Pre-rRNA-processing protein TSR1 homolog OS=Homo sapiens OX=9606 GN=TSR1 PE=1 SV=1	0	152.285	35	26	79	26	1	804	91.8	7.42	217.66	26	0	2.655	2.638	2.585	3.457	3.064	3.321	High	High	High	High	High	High
FALSE	High	Master Protein	Q9NQC3	Reticulon-4 OS=Homo sapiens OX=9606 GN=RTN4 PE=1 SV=2	0	152.275	20	14	212	14	1	1192	129.9	4.5	603.66	14	0	1.447	1.341	1.527	1.746	1.532	1.647	High	High	High	High	High	High
FALSE	High	Master Protein	P06493	Cyclin-dependent kinase 1 OS=Homo sapiens OX=9606 GN=CDK1 PE=1 SV=3	0	152.182	67	19	127	17	1	297	34.1	8.4	365	19	1	1.907	2.363	1.959	1.781	1.579	1.723	High	High	High	High	High	High
FALSE	High	Master Protein	P26232	Catenin alpha-2 OS=Homo sapiens OX=9606 GN=CTNNA2 PE=1 SV=5	0	152.123	18	17	114	3	1	953	105.2	5.71	322.07	17	0	24.962	25.129	30.618	7.228	8.474	7.662	High	High	High	High	High	High
FALSE	High	Master Protein	Q96KQ7	Histone-lysine N-methyltransferase EHMT2 OS=Homo sapiens OX=9606 GN=EHMT2 PE=1 SV=3	0	151.956	30	33	78	32	1	1210	132.3	5.45	225.87	33	0	2.773	2.602	2.734	3.043	2.718	2.441	High	High	High	High	High	High
FALSE	High	Master Protein	Q969Z0	FAST kinase domain-containing protein 4 OS=Homo sapiens OX=9606 GN=TBRG4 PE=1 SV=1	0	151.946	40	20	86	20	1	631	70.7	7.42	266.88	20	0	3.024	2.853	3.141	3.059	2.75	3.017	High	High	High	High	High	High
FALSE	High	Master Protein	O75955	Flotillin-1 OS=Homo sapiens OX=9606 GN=FLOT1 PE=1 SV=3	0	151.731	60	23	73	23	1	427	47.3	7.49	214.49	23	0	1.052	0.973	1.09	1.013	0.917	1.035	High	High	High	High	High	High
FALSE	High	Master Protein	Q14677	Clathrin interactor 1 OS=Homo sapiens OX=9606 GN=CLINT1 PE=1 SV=1	0	151.553	35	22	84	22	1	625	68.2	6.42	253.24	22	0	0.601	0.724	0.612	0.639	0.548	0.613	High	High	High	High	High	High
FALSE	High	Master Protein	P82094	TATA element modulatory factor OS=Homo sapiens OX=9606 GN=TMF1 PE=1 SV=2	0	151.54	37	35	49	35	1	1093	122.8	4.92	143.05	35	0	1.75	1.562	1.796	1.794	1.566	1.734	High	High	High	High	High	High
FALSE	High	Master Protein	P36957	Dihydrolipoyllysine-residue succinyltransferase component of 2-oxoglutarate dehydrogenase complex, mitochondrial OS=Homo sapiens OX=9606 GN=DLST PE=1 SV=4	0	151.493	48	18	96	18	1	453	48.7	8.95	295.66	18	0	1.185	1.052	1.196	1.283	1.151	1.256	High	High	High	High	High	High
FALSE	High	Master Protein	O00299	Chloride intracellular channel protein 1 OS=Homo sapiens OX=9606 GN=CLIC1 PE=1 SV=4	0	151.479	74	12	165	12	1	241	26.9	5.17	505.52	12	0	1.141	1.113	1.022	0.864	0.834	1.105	High	High	High	High	High	High
FALSE	High	Master Protein	Q5VUA4	Zinc finger protein 318 OS=Homo sapiens OX=9606 GN=ZNF318 PE=1 SV=2	0	151.431	20	42	62	42	1	2279	251	7.2	171.83	42	0	3.244	2.742	3.2	2.546	2.437	2.656	High	High	High	High	High	High
FALSE	High	Master Protein	Q9UN86	Ras GTPase-activating protein-binding protein 2 OS=Homo sapiens OX=9606 GN=G3BP2 PE=1 SV=2	0	151.431	48	22	130	21	1	482	54.1	5.55	334.81	22	1	1.763	1.915	1.828	1.747	1.644	1.696	High	High	High	High	High	High
FALSE	High	Master Protein	P17655	Calpain-2 catalytic subunit OS=Homo sapiens OX=9606 GN=CAPN2 PE=1 SV=6	0	151.406	33	20	110	20	1	700	79.9	4.98	338.19	20	0	0.694	0.961	0.757	0.644	0.567	0.646	High	High	High	High	High	High
FALSE	High	Master Protein	Q96SB4	SRSF protein kinase 1 OS=Homo sapiens OX=9606 GN=SRPK1 PE=1 SV=2	0	151.246	39	23	87	19	1	655	74.3	6.16	231.65	23	5	2.075	2.412	2.071	1.941	1.743	1.885	High	High	High	High	High	High
FALSE	High	Master Protein	P53675	Clathrin heavy chain 2 OS=Homo sapiens OX=9606 GN=CLTCL1 PE=1 SV=2	0	151.034	11	19	128	1	1	1640	186.9	5.85	376.06	19	0	3.855	4.902	4.539	41.067	4.232	4.693	High	High	High	High	High	High
FALSE	High	Master Protein	Q9UKY7	Protein CDV3 homolog OS=Homo sapiens OX=9606 GN=CDV3 PE=1 SV=1	0	150.825	69	13	74	13	1	258	27.3	6.4	261.96	13	0	1.341	1.78	1.453	1.507	1.323	1.399	High	High	High	High	High	High
FALSE	High	Master Protein	Q7Z3E2	Coiled-coil domain-containing protein 186 OS=Homo sapiens OX=9606 GN=CCDC186 PE=1 SV=2	0	150.825	40	33	59	32	1	898	103.6	6.27	155.27	33	1	1.313	1.486	1.405	1.395	1.253	1.331	High	High	High	High	High	High
FALSE	High	Master Protein	Q02818	Nucleobindin-1 OS=Homo sapiens OX=9606 GN=NUCB1 PE=1 SV=4	0	150.776	48	20	82	20	1	461	53.8	5.25	240.37	20	0	1.873	1.722	1.932	1.542	1.445	1.561	High	High	High	High	High	High
FALSE	High	Master Protein	Q8IXT5	RNA-binding protein 12B OS=Homo sapiens OX=9606 GN=RBM12B PE=1 SV=2	0	150.615	46	42	124	42	1	1001	118	6.81	294.51	42	0	3.229	2.921	3.334	2.803	3.338	2.738	High	High	High	High	High	High
FALSE	High	Master Protein	Q04917	14-3-3 protein eta OS=Homo sapiens OX=9606 GN=YWHAH PE=1 SV=4	0	150.558	67	15	273	11	1	246	28.2	4.84	736.86	15	0	0.586	0.754	0.626	0.625	0.61	0.655	High	High	High	High	High	High
FALSE	High	Master Protein	P12110	Collagen alpha-2(VI) chain OS=Homo sapiens OX=9606 GN=COL6A2 PE=1 SV=4	0	150.509	21	19	93	19	1	1019	108.5	6.21	196.91	19	0	0.04	0.036	0.043	0.04	0.036	0.071	High	High	High	High	High	High
FALSE	High	Master Protein	P17812	CTP synthase 1 OS=Homo sapiens OX=9606 GN=CTPS1 PE=1 SV=2	0	150.503	48	25	91	23	1	591	66.6	6.46	282.57	25	3	1.328	1.928	1.49	1.284	1.204	1.299	High	High	High	High	High	High
FALSE	High	Master Protein	Q9HBR0	Putative sodium-coupled neutral amino acid transporter 10 OS=Homo sapiens OX=9606 GN=SLC38A10 PE=1 SV=2	0	150.443	35	31	65	31	1	1119	119.7	5.73	191.56	31	0	1.869	1.724	1.916	1.815	1.734	1.902	High	High	High	High	High	High
FALSE	High	Master Protein	Q7L0Y3	tRNA methyltransferase 10 homolog C OS=Homo sapiens OX=9606 GN=TRMT10C PE=1 SV=2	0	150.297	48	20	103	20	1	403	47.3	9.36	291.3	20	0	2.059	1.885	2.173	2.413	2.131	2.331	High	High	High	High	High	High
FALSE	High	Master Protein	O60568	Procollagen-lysine,2-oxoglutarate 5-dioxygenase 3 OS=Homo sapiens OX=9606 GN=PLOD3 PE=1 SV=1	0	150.285	34	25	110	25	1	738	84.7	6.05	325.8	25	0	2.336	2.137	2.306	1.899	2.475	1.925	High	High	High	High	High	High
FALSE	High	Master Protein	Q9ULM3	YEATS domain-containing protein 2 OS=Homo sapiens OX=9606 GN=YEATS2 PE=1 SV=2	0	150.266	29	33	62	32	1	1422	150.7	8.98	181.68	33	0	2.803	2.445	2.823	2.53	2.395	2.65	High	High	High	High	High	High
FALSE	High	Master Protein	P55795	Heterogeneous nuclear ribonucleoprotein H2 OS=Homo sapiens OX=9606 GN=HNRNPH2 PE=1 SV=1	0	150.255	44	17	247	9	1	449	49.2	6.3	731.07	17	0	1.612	1.451	1.676	1.837	1.651	1.796	High	High	High	High	High	High
FALSE	High	Master Protein	Q96CS3	FAS-associated factor 2 OS=Homo sapiens OX=9606 GN=FAF2 PE=1 SV=2	0	150.126	43	18	130	18	1	445	52.6	5.62	415.11	18	0	2.365	2.185	2.458	2.719	2.74	2.944	High	High	High	High	High	High
FALSE	High	Master Protein	Q99567	Nuclear pore complex protein Nup88 OS=Homo sapiens OX=9606 GN=NUP88 PE=1 SV=2	0	150.1	35	26	88	26	1	741	83.5	5.69	283.67	26	0	2.372	2.303	2.446	2.699	2.466	2.681	High	High	High	High	High	High
FALSE	High	Master Protein	P08240	Signal recognition particle receptor subunit alpha OS=Homo sapiens OX=9606 GN=SRPRA PE=1 SV=2	0	150.066	43	26	83	26	1	638	69.8	8.95	242.04	26	0	1.499	1.386	1.586	1.674	1.527	1.664	High	High	High	High	High	High
FALSE	High	Master Protein	P35269	General transcription factor IIF subunit 1 OS=Homo sapiens OX=9606 GN=GTF2F1 PE=1 SV=2	0	150.055	34	18	82	18	1	517	58.2	7.49	256.07	18	0	2.742	2.518	2.425	3.719	3.275	3.48	High	High	High	High	High	High
FALSE	High	Master Protein	P05198	Eukaryotic translation initiation factor 2 subunit 1 OS=Homo sapiens OX=9606 GN=EIF2S1 PE=1 SV=3	0	149.954	65	20	126	20	1	315	36.1	5.08	371.66	20	0	1.309	1.555	1.366	1.368	1.206	1.325	High	High	High	High	High	High
FALSE	High	Master Protein	Q8IWZ3	Ankyrin repeat and KH domain-containing protein 1 OS=Homo sapiens OX=9606 GN=ANKHD1 PE=1 SV=1	0	149.745	13	31	67	20	1	2542	269.3	5.73	195.46	31	0	1.412	1.719	1.518	1.372	1.239	1.424	High	High	High	High	High	High
FALSE	High	Master Protein	Q96P70	Importin-9 OS=Homo sapiens OX=9606 GN=IPO9 PE=1 SV=3	0	149.739	30	29	67	29	1	1041	115.9	4.81	209.67	29	0	1.323	1.809	1.448	1.288	1.22	1.363	High	High	High	High	High	High
FALSE	High	Master Protein	P04792	Heat shock protein beta-1 OS=Homo sapiens OX=9606 GN=HSPB1 PE=1 SV=2	0	149.705	76	14	222	14	1	205	22.8	6.4	520.15	14	0	0.13	0.163	0.144	0.118	0.108	0.144	High	High	High	High	High	High
FALSE	High	Master Protein	Q8WVV9	Heterogeneous nuclear ribonucleoprotein L-like OS=Homo sapiens OX=9606 GN=HNRNPLL PE=1 SV=1	0	149.689	44	22	74	21	1	542	60	7.72	227.61	22	0	1.947	1.805	1.82	2.526	2.199	2.43	High	High	High	High	High	High
FALSE	High	Master Protein	P13804	Electron transfer flavoprotein subunit alpha, mitochondrial OS=Homo sapiens OX=9606 GN=ETFA PE=1 SV=1	0	149.681	63	16	144	16	1	333	35.1	8.38	441.02	16	0	2.745	2.492	2.659	1.972	3.181	1.866	High	High	High	High	High	High
FALSE	High	Master Protein	P52888	Thimet oligopeptidase OS=Homo sapiens OX=9606 GN=THOP1 PE=1 SV=2	0	149.572	46	31	113	31	1	689	78.8	6.05	295.35	31	0	1.282	1.414	1.223	1.519	1.316	1.474	High	High	High	High	High	High
FALSE	High	Master Protein	P10316	HLA class I histocompatibility antigen, A-69 alpha chain OS=Homo sapiens OX=9606 GN=HLA-A PE=1 SV=2	0	149.529	50	15	93	3	1	365	41	6.9	251.24	15	19	0.297	0.284	0.319	0.27	0.244	0.29	High	High	High	High	High	High
FALSE	High	Master Protein	Q9NP81	Serine--tRNA ligase, mitochondrial OS=Homo sapiens OX=9606 GN=SARS2 PE=1 SV=1	0	149.512	42	18	78	18	1	518	58.2	8.13	227.67	18	0	1.543	1.367	1.58	1.703	1.51	1.663	High	High	High	High	High	High
FALSE	High	Master Protein	Q8WXI9	Transcriptional repressor p66-beta OS=Homo sapiens OX=9606 GN=GATAD2B PE=1 SV=1	0	149.281	50	24	83	22	1	593	65.2	9.7	235.23	24	0	3.21	2.773	3.17	3.368	3.006	3.299	High	High	High	High	High	High
FALSE	High	Master Protein	Q9UHI6	Probable ATP-dependent RNA helicase DDX20 OS=Homo sapiens OX=9606 GN=DDX20 PE=1 SV=2	0	149.157	33	22	85	22	1	824	92.2	6.95	217.64	22	0	1.369	1.583	1.456	1.681	1.483	1.607	High	High	High	High	High	High
FALSE	High	Master Protein	P31947	14-3-3 protein sigma OS=Homo sapiens OX=9606 GN=SFN PE=1 SV=1	0	149.02	72	17	315	13	1	248	27.8	4.74	825.93	17	0	0.243	0.316	0.261	0.213	0.204	0.24	High	High	High	High	High	High
FALSE	High	Master Protein	Q5VT52	Regulation of nuclear pre-mRNA domain-containing protein 2 OS=Homo sapiens OX=9606 GN=RPRD2 PE=1 SV=1	0	148.932	28	33	62	33	1	1461	155.9	7.42	168.76	33	0	2.155	1.917	2.103	2.379	2.143	2.343	High	High	High	High	High	High
FALSE	High	Master Protein	Q86U86	Protein polybromo-1 OS=Homo sapiens OX=9606 GN=PBRM1 PE=1 SV=1	0	148.924	26	41	78	41	1	1689	192.8	6.89	207.22	41	0	1.363	1.179	1.373	1.483	1.376	1.534	High	High	High	High	High	High
FALSE	High	Master Protein	P46531	Neurogenic locus notch homolog protein 1 OS=Homo sapiens OX=9606 GN=NOTCH1 PE=1 SV=4	0	148.914	15	31	66	28	1	2555	272.3	5.12	169.68	31	3	2.477	2.219	2.494	2.441	2.403	2.551	High	High	High	High	High	High
FALSE	High	Master Protein	Q9HCC0	Methylcrotonoyl-CoA carboxylase beta chain, mitochondrial OS=Homo sapiens OX=9606 GN=MCCC2 PE=1 SV=1	0	148.877	39	19	96	19	1	563	61.3	7.68	287.54	19	0	1.434	1.329	1.481	1.529	1.345	1.523	High	High	High	High	High	High
FALSE	High	Master Protein	P61019	Ras-related protein Rab-2A OS=Homo sapiens OX=9606 GN=RAB2A PE=1 SV=1	0	148.867	71	14	166	6	1	212	23.5	6.54	450.1	14	12	1.779	1.357	1.762	1.788	1.45	1.681	High	High	High	High	High	High
FALSE	High	Master Protein	Q92925	SWI/SNF-related matrix-associated actin-dependent regulator of chromatin subfamily D member 2 OS=Homo sapiens OX=9606 GN=SMARCD2 PE=1 SV=3	0	148.816	44	21	67	20	1	531	58.9	9.64	200.71	21	1	1.761	1.561	1.845	1.936	1.783	1.873	High	High	High	High	High	High
FALSE	High	Master Protein	Q5GLZ8	Probable E3 ubiquitin-protein ligase HERC4 OS=Homo sapiens OX=9606 GN=HERC4 PE=1 SV=1	0	148.737	27	26	71	26	1	1057	118.5	6.19	204.62	26	0	1.123	1.406	1.165	1.029	0.922	1.031	High	High	High	High	High	High
FALSE	High	Master Protein	Q9P0J1	[Pyruvate dehydrogenase [acetyl-transferring]]-phosphatase 1, mitochondrial OS=Homo sapiens OX=9606 GN=PDP1 PE=1 SV=3	0	148.716	43	18	72	18	1	537	61	6.67	231	18	0	1.447	1.406	1.429	1.386	1.328	1.298	High	High	High	High	High	High
FALSE	High	Master Protein	Q06210	Glutamine--fructose-6-phosphate aminotransferase [isomerizing] 1 OS=Homo sapiens OX=9606 GN=GFPT1 PE=1 SV=3	0	148.352	43	29	83	29	1	699	78.8	7.11	251.24	29	0	1.013	1.536	0.901	0.806	0.897	0.983	High	High	High	High	High	High
FALSE	High	Master Protein	Q6KB66	Keratin, type II cytoskeletal 80 OS=Homo sapiens OX=9606 GN=KRT80 PE=1 SV=2	0	148.095	64	32	103	31	1	452	50.5	5.67	301.97	32	0	1.927	2.222	1.638	1.221	1.26	1.405	High	High	High	High	High	High
FALSE	High	Master Protein	Q15084	Protein disulfide-isomerase A6 OS=Homo sapiens OX=9606 GN=PDIA6 PE=1 SV=1	0	147.987	43	15	175	15	1	440	48.1	5.08	561.57	15	0	1.967	1.746	2.039	2.065	2.023	2.183	High	High	High	High	High	High
FALSE	High	Master Protein	Q15057	Arf-GAP with coiled-coil, ANK repeat and PH domain-containing protein 2 OS=Homo sapiens OX=9606 GN=ACAP2 PE=1 SV=3	0	147.924	40	28	67	27	1	778	88	6.8	189.76	28	2	1.07	1.424	1.143	0.99	0.948	1.025	High	High	High	High	High	High
FALSE	High	Master Protein	P22223	Cadherin-3 OS=Homo sapiens OX=9606 GN=CDH3 PE=1 SV=2	0	147.909	37	23	78	21	1	829	91.4	4.75	241.87	23	0	1.984	1.786	2.031	1.338	2.534	1.5	High	High	High	High	High	High
FALSE	High	Master Protein	Q03164	Histone-lysine N-methyltransferase 2A OS=Homo sapiens OX=9606 GN=KMT2A PE=1 SV=5	0	147.883	12	44	64	41	1	3969	431.5	9.09	149.52	44	2	2.248	2.044	2.344	2.315	2.243	2.439	High	High	High	High	High	High
FALSE	High	Master Protein	Q9UBS4	DnaJ homolog subfamily B member 11 OS=Homo sapiens OX=9606 GN=DNAJB11 PE=1 SV=1	0	147.852	38	14	146	14	1	358	40.5	6.18	420.96	14	0	1.753	1.632	1.847	2.048	1.936	1.792	High	High	High	High	High	High
FALSE	High	Master Protein	Q9UKS6	Protein kinase C and casein kinase substrate in neurons protein 3 OS=Homo sapiens OX=9606 GN=PACSIN3 PE=1 SV=2	0	147.801	56	18	84	18	1	424	48.5	6.18	266.62	18	0	2.299	2.229	2.44	2.07	1.922	1.958	High	High	High	High	High	High
FALSE	High	Master Protein	Q86Y56	Dynein assembly factor 5, axonemal OS=Homo sapiens OX=9606 GN=DNAAF5 PE=1 SV=4	0	147.744	36	27	80	27	1	855	93.5	6.42	218.42	27	0	2.22	2.64	2.245	2.233	2.016	2.126	High	High	High	High	High	High
FALSE	High	Master Protein	Q9NXG2	THUMP domain-containing protein 1 OS=Homo sapiens OX=9606 GN=THUMPD1 PE=1 SV=2	0	147.536	61	20	74	20	1	353	39.3	7.88	205.87	20	0	1.341	1.165	1.179	1.846	1.575	1.738	High	High	High	High	High	High
FALSE	High	Master Protein	O75475	PC4 and SFRS1-interacting protein OS=Homo sapiens OX=9606 GN=PSIP1 PE=1 SV=1	0	147.434	47	28	103	27	1	530	60.1	9.13	267.8	28	1	2.113	1.894	2.033	1.937	2.382	1.93	High	High	High	High	High	High
FALSE	High	Master Protein	O14686	Histone-lysine N-methyltransferase 2D OS=Homo sapiens OX=9606 GN=KMT2D PE=1 SV=2	0	147.42	8	38	53	37	1	5537	593	5.58	143.25	38	1	2.468	2.207	2.473	2.461	2.226	2.411	High	High	High	High	High	High
FALSE	High	Master Protein	P48637	Glutathione synthetase OS=Homo sapiens OX=9606 GN=GSS PE=1 SV=1	0	147.255	57	26	79	26	1	474	52.4	5.92	221.21	26	0	1.583	1.984	1.656	1.709	1.516	1.579	High	High	High	High	High	High
FALSE	High	Master Protein	Q9BWU0	Kanadaptin OS=Homo sapiens OX=9606 GN=SLC4A1AP PE=1 SV=1	0	147.247	44	28	60	28	1	796	88.8	5.19	190.33	28	0	2.056	1.877	1.947	2.485	2.49	2.049	High	High	High	High	High	High
FALSE	High	Master Protein	P23921	Ribonucleoside-diphosphate reductase large subunit OS=Homo sapiens OX=9606 GN=RRM1 PE=1 SV=1	0	147.18	39	27	87	27	1	792	90	7.15	245.17	27	0	1.781	2.582	1.961	1.445	1.371	1.462	High	High	High	High	High	High
FALSE	High	Master Protein	Q7L2J0	7SK snRNA methylphosphate capping enzyme OS=Homo sapiens OX=9606 GN=MEPCE PE=1 SV=1	0	147.147	37	22	95	22	1	689	74.3	9.57	334.58	22	0	1.849	1.662	1.839	2.049	2.011	2.183	High	High	High	High	High	High
FALSE	High	Master Protein	Q8NBJ4	Golgi membrane protein 1 OS=Homo sapiens OX=9606 GN=GOLM1 PE=1 SV=1	0	147.117	52	22	74	22	1	401	45.3	4.97	222.55	22	0	1.701	1.563	1.725	1.372	1.255	1.356	High	High	High	High	High	High
FALSE	High	Master Protein	Q6UN15	Pre-mRNA 3'-end-processing factor FIP1 OS=Homo sapiens OX=9606 GN=FIP1L1 PE=1 SV=1	0	147.117	32	16	90	16	1	594	66.5	5.59	273.66	16	0	2.665	2.345	2.696	3.12	2.799	3.012	High	High	High	High	High	High
FALSE	High	Master Protein	Q8IYB8	ATP-dependent RNA helicase SUPV3L1, mitochondrial OS=Homo sapiens OX=9606 GN=SUPV3L1 PE=1 SV=1	0	147.036	35	24	70	24	1	786	87.9	7.99	211.32	24	0	2.281	2.102	2.367	2.671	2.519	2.635	High	High	High	High	High	High
FALSE	High	Master Protein	P0C0L5	Complement C4-B OS=Homo sapiens OX=9606 GN=C4B PE=1 SV=2	0	146.993	21	35	62	35	1	1744	192.6	7.27	116.42	35	0	0.056	0.05	0.058	0.054	0.048	0.08	High	High	High	High	High	High
FALSE	High	Master Protein	Q9H9B1	Histone-lysine N-methyltransferase EHMT1 OS=Homo sapiens OX=9606 GN=EHMT1 PE=1 SV=4	0	146.973	30	35	84	34	1	1298	141.4	5.76	240.4	35	1	4.958	2.424	3.751	3.118	5.719	3.168	High	High	High	High	High	High
FALSE	High	Master Protein	P52209	6-phosphogluconate dehydrogenase, decarboxylating OS=Homo sapiens OX=9606 GN=PGD PE=1 SV=3	0	146.937	41	18	114	18	1	483	53.1	7.23	335.2	18	0	0.31	0.391	0.316	0.357	0.307	0.377	High	High	High	High	High	High
FALSE	High	Master Protein	Q6NZI2	Caveolae-associated protein 1 OS=Homo sapiens OX=9606 GN=CAVIN1 PE=1 SV=1	0	146.907	41	14	155	14	1	390	43.5	5.6	506.36	14	0	1.56	0.9	1.026	0.883	0.851	0.971	High	High	High	High	High	High
FALSE	High	Master Protein	Q9Y4D1	Disheveled-associated activator of morphogenesis 1 OS=Homo sapiens OX=9606 GN=DAAM1 PE=1 SV=2	0	146.697	30	35	66	35	1	1078	123.4	7.23	179.72	35	0	1.547	1.391	1.596	1.794	1.658	1.807	High	High	High	High	High	High
FALSE	High	Master Protein	Q7L1W4	Volume-regulated anion channel subunit LRRC8D OS=Homo sapiens OX=9606 GN=LRRC8D PE=1 SV=1	0	146.565	34	26	61	25	1	858	98.1	7.72	169.94	26	1	1.754	1.616	1.872	1.72	1.558	1.694	High	High	High	High	High	High
FALSE	High	Master Protein	P00738	Haptoglobin OS=Homo sapiens OX=9606 GN=HP PE=1 SV=1	0	146.561	45	18	86	18	1	406	45.2	6.58	162.73	18	0	0.027	0.025	0.029	0.031	0.028	0.062	High	High	High	High	High	High
FALSE	High	Master Protein	Q9UL18	Protein argonaute-1 OS=Homo sapiens OX=9606 GN=AGO1 PE=1 SV=3	0	146.424	32	23	63	9	1	857	97.2	9.16	188.21	23	0	2.267	2.349	2.418	2.063	3.29	1.655	High	High	High	High	High	High
FALSE	High	Master Protein	P07602	Prosaposin OS=Homo sapiens OX=9606 GN=PSAP PE=1 SV=2	0	146.399	47	24	136	24	1	524	58.1	5.17	340.24	24	0	1.452	1.339	1.487	1.311	1.139	1.229	High	High	High	High	High	High
FALSE	High	Master Protein	Q7L5N7	Lysophosphatidylcholine acyltransferase 2 OS=Homo sapiens OX=9606 GN=LPCAT2 PE=1 SV=1	0	146.311	48	23	94	23	1	544	60.2	6.55	274.42	23	0	2.291	2.069	2.359	2.488	2.288	2.041	High	High	High	High	High	High
FALSE	High	Master Protein	Q9NVM9	Integrator complex subunit 13 OS=Homo sapiens OX=9606 GN=INTS13 PE=1 SV=2	0	146.309	45	30	80	30	1	706	80.2	6.7	209.38	30	0	1.55	1.426	1.544	1.55	1.431	1.55	High	High	High	High	High	High
FALSE	High	Master Protein	Q9H4A4	Aminopeptidase B OS=Homo sapiens OX=9606 GN=RNPEP PE=1 SV=2	0	146.292	40	22	79	22	1	650	72.5	5.74	238.79	22	0	0.816	1.042	0.836	0.884	0.762	0.85	High	High	High	High	High	High
FALSE	High	Master Protein	Q13823	Nucleolar GTP-binding protein 2 OS=Homo sapiens OX=9606 GN=GNL2 PE=1 SV=1	0	146.265	38	27	79	27	1	731	83.6	9.25	225.97	27	0	4.27	3.782	4.29	4.708	5.971	4.687	High	High	High	High	High	High
FALSE	High	Master Protein	Q96PZ0	Pseudouridylate synthase 7 homolog OS=Homo sapiens OX=9606 GN=PUS7 PE=1 SV=2	0	146.006	45	26	65	26	1	661	75	6.37	187.45	26	0	1.809	1.617	1.607	2.186	1.858	2.008	High	High	High	High	High	High
FALSE	High	Master Protein	P09012	U1 small nuclear ribonucleoprotein A OS=Homo sapiens OX=9606 GN=SNRPA PE=1 SV=3	0	145.926	42	10	189	8	1	282	31.3	9.83	638.93	10	0	2.577	2.214	2.555	2.805	3.091	2.826	High	High	High	High	High	High
FALSE	High	Master Protein	Q96EE3	Nucleoporin SEH1 OS=Homo sapiens OX=9606 GN=SEH1L PE=1 SV=3	0	145.829	69	19	74	19	1	360	39.6	8.09	200.88	19	0	2.406	2.382	2.456	2.563	2.367	2.541	High	High	High	High	High	High
FALSE	High	Master Protein	Q12904	Aminoacyl tRNA synthase complex-interacting multifunctional protein 1 OS=Homo sapiens OX=9606 GN=AIMP1 PE=1 SV=2	0	145.757	59	16	107	15	1	312	34.3	8.43	297.39	16	0	1.303	1.567	1.409	1.392	1.177	1.294	High	High	High	High	High	High
FALSE	High	Master Protein	O75821	Eukaryotic translation initiation factor 3 subunit G OS=Homo sapiens OX=9606 GN=EIF3G PE=1 SV=2	0	145.447	49	17	96	17	1	320	35.6	6.13	285.59	17	0	1.232	1.424	1.272	1.27	1.079	1.163	High	High	High	High	High	High
FALSE	High	Master Protein	Q9UPY3	Endoribonuclease Dicer OS=Homo sapiens OX=9606 GN=DICER1 PE=1 SV=3	0	145.322	21	38	57	38	1	1922	218.5	5.68	137.1	38	0	0.932	1.165	1	0.922	0.793	0.922	High	High	High	High	High	High
FALSE	High	Master Protein	Q15008	26S proteasome non-ATPase regulatory subunit 6 OS=Homo sapiens OX=9606 GN=PSMD6 PE=1 SV=1	0	145.301	50	22	97	22	1	389	45.5	5.62	282.18	22	0	1.408	1.499	1.489	1.683	1.52	1.661	High	High	High	High	High	High
FALSE	High	Master Protein	O15067	Phosphoribosylformylglycinamidine synthase OS=Homo sapiens OX=9606 GN=PFAS PE=1 SV=4	0	145.259	23	26	69	26	1	1338	144.6	5.76	201.32	26	0	1.682	2.055	1.696	2.177	1.918	2.019	High	High	High	High	High	High
FALSE	High	Master Protein	P60900	Proteasome subunit alpha type-6 OS=Homo sapiens OX=9606 GN=PSMA6 PE=1 SV=1	0	145.186	67	15	124	15	1	246	27.4	6.76	361.11	15	0	1.449	1.549	1.497	1.699	1.478	1.577	High	High	High	High	High	High
FALSE	High	Master Protein	Q5JSH3	WD repeat-containing protein 44 OS=Homo sapiens OX=9606 GN=WDR44 PE=1 SV=1	0	145.144	36	29	58	29	1	913	101.3	5.45	176.97	29	0	0.973	1.228	1.089	1.143	1.023	1.098	High	High	High	High	High	High
FALSE	High	Master Protein	Q9NQS7	Inner centromere protein OS=Homo sapiens OX=9606 GN=INCENP PE=1 SV=3	0	145.138	34	32	75	32	1	918	105.4	9.44	212.88	32	0	3.416	3.152	3.489	3.818	3.789	3.998	High	High	High	High	High	High
FALSE	High	Master Protein	O00629	Importin subunit alpha-3 OS=Homo sapiens OX=9606 GN=KPNA4 PE=1 SV=1	0	145.029	50	18	81	11	1	521	57.9	4.96	259.87	18	9	1.359	1.411	1.443	1.506	1.365	1.426	High	High	High	High	High	High
FALSE	High	Master Protein	Q8IWT6	Volume-regulated anion channel subunit LRRC8A OS=Homo sapiens OX=9606 GN=LRRC8A PE=1 SV=1	0	144.985	36	26	79	24	1	810	94.1	7.94	236.05	26	1	1.029	0.988	1.056	0.921	1.068	1.113	High	High	High	High	High	High
FALSE	High	Master Protein	Q6YN16	Hydroxysteroid dehydrogenase-like protein 2 OS=Homo sapiens OX=9606 GN=HSDL2 PE=1 SV=1	0	144.97	66	24	87	24	1	418	45.4	7.99	259.32	24	0	1.508	1.371	1.57	1.653	1.529	1.64	High	High	High	High	High	High
FALSE	High	Master Protein	Q13011	Delta(3,5)-Delta(2,4)-dienoyl-CoA isomerase, mitochondrial OS=Homo sapiens OX=9606 GN=ECH1 PE=1 SV=2	0	144.442	63	16	131	16	1	328	35.8	8	402.04	16	0	1.699	1.504	1.731	1.622	1.492	1.629	High	High	High	High	High	High
FALSE	High	Master Protein	P31689	DnaJ homolog subfamily A member 1 OS=Homo sapiens OX=9606 GN=DNAJA1 PE=1 SV=2	0	144.429	42	16	77	16	1	397	44.8	7.08	248.17	16	0	1.187	1.437	1.087	1.074	1.391	1.107	High	High	High	High	High	High
FALSE	High	Master Protein	P35637	RNA-binding protein FUS OS=Homo sapiens OX=9606 GN=FUS PE=1 SV=1	0	144.287	23	10	156	8	1	526	53.4	9.36	520.86	10	0	2.092	1.817	1.998	2.556	2.337	2.519	High	High	High	High	High	High
FALSE	High	Master Protein	P37837	Transaldolase OS=Homo sapiens OX=9606 GN=TALDO1 PE=1 SV=2	0	144.249	51	20	135	20	1	337	37.5	6.81	371.07	20	0	1.04	1.118	0.903	1.402	1.175	1.311	High	High	High	High	High	High
FALSE	High	Master Protein	P51572	B-cell receptor-associated protein 31 OS=Homo sapiens OX=9606 GN=BCAP31 PE=1 SV=3	0	144.218	43	16	163	16	1	246	28	8.44	420.28	16	0	2.525	2.127	2.506	2.414	2.694	2.496	High	High	High	High	High	High
FALSE	High	Master Protein	Q13153	Serine/threonine-protein kinase PAK 1 OS=Homo sapiens OX=9606 GN=PAK1 PE=1 SV=2	0	144.079	44	18	70	11	1	545	60.6	5.76	190.62	18	2	1.237	1.54	1.362	0.818	1.275	1.159	High	High	High	High	High	High
FALSE	High	Master Protein	Q8TDY2	RB1-inducible coiled-coil protein 1 OS=Homo sapiens OX=9606 GN=RB1CC1 PE=1 SV=3	0	143.899	22	34	54	34	1	1594	183	5.41	138.68	34	0	1.399	1.725	1.546	1.495	1.326	1.495	High	High	High	High	High	High
FALSE	High	Master Protein	Q15437	Protein transport protein Sec23B OS=Homo sapiens OX=9606 GN=SEC23B PE=1 SV=2	0	143.796	35	21	105	18	1	767	86.4	6.89	279.53	21	0	0.844	1.034	0.894	0.964	0.844	0.932	High	High	High	High	High	High
FALSE	High	Master Protein	Q9BT78	COP9 signalosome complex subunit 4 OS=Homo sapiens OX=9606 GN=COPS4 PE=1 SV=1	0	143.739	54	20	81	20	1	406	46.2	5.83	262.32	20	0	0.777	0.816	0.836	0.887	0.805	0.882	High	High	High	High	High	High
FALSE	High	Master Protein	Q9BWF3	RNA-binding protein 4 OS=Homo sapiens OX=9606 GN=RBM4 PE=1 SV=1	0	143.603	53	18	120	3	1	364	40.3	7.08	317.85	18	23	2.15	1.982	2.199	2.137	1.961	2.002	High	High	High	High	High	High
FALSE	High	Master Protein	Q07954	Prolow-density lipoprotein receptor-related protein 1 OS=Homo sapiens OX=9606 GN=LRP1 PE=1 SV=2	0	143.518	9	37	53	37	1	4544	504.3	5.39	109.87	37	0	0.371	0.351	0.38	0.291	0.265	0.304	High	High	High	High	High	High
FALSE	High	Master Protein	Q5K651	Sterile alpha motif domain-containing protein 9 OS=Homo sapiens OX=9606 GN=SAMD9 PE=1 SV=1	0	143.476	21	31	66	31	1	1589	184.2	7.83	166.05	31	0	0.717	0.889	0.759	0.64	0.562	0.632	High	High	High	High	High	High
FALSE	High	Master Protein	P38159	RNA-binding motif protein, X chromosome OS=Homo sapiens OX=9606 GN=RBMX PE=1 SV=3	0	143.476	64	30	503	9	1	391	42.3	10.05	1214.35	30	25	4.892	3.724	4.703	4.901	5.599	5.365	High	High	High	High	High	High
FALSE	High	Master Protein	Q9P2D1	Chromodomain-helicase-DNA-binding protein 7 OS=Homo sapiens OX=9606 GN=CHD7 PE=1 SV=3	0	143.473	14	41	54	28	1	2997	335.7	6.34	144.57	41	6	2.808	2.524	2.923	2.728	2.482	2.656	High	High	High	High	High	High
FALSE	High	Master Protein	Q6UB35	Monofunctional C1-tetrahydrofolate synthase, mitochondrial OS=Homo sapiens OX=9606 GN=MTHFD1L PE=1 SV=1	0	143.309	34	32	72	31	1	978	105.7	8.06	198.5	32	0	2.284	2.189	2.293	2.295	2.596	2.436	High	High	High	High	High	High
FALSE	High	Master Protein	Q8WVM8	Sec1 family domain-containing protein 1 OS=Homo sapiens OX=9606 GN=SCFD1 PE=1 SV=4	0	143.307	42	22	78	22	1	642	72.3	6.27	249.07	22	0	0.998	0.937	0.987	0.915	1.013	0.98	High	High	High	High	High	High
FALSE	High	Master Protein	Q96AG4	Leucine-rich repeat-containing protein 59 OS=Homo sapiens OX=9606 GN=LRRC59 PE=1 SV=1	0	143.299	53	15	129	15	1	307	34.9	9.57	368.92	15	0	2.359	2.095	2.465	2.763	2.61	2.832	High	High	High	High	High	High
FALSE	High	Master Protein	P54132	Bloom syndrome protein OS=Homo sapiens OX=9606 GN=BLM PE=1 SV=1	0	143.214	24	35	59	34	1	1417	158.9	7.49	164.69	35	1	2.26	2.154	2.344	2.487	2.277	2.46	High	High	High	High	High	High
FALSE	High	Master Protein	Q68E01	Integrator complex subunit 3 OS=Homo sapiens OX=9606 GN=INTS3 PE=1 SV=1	0	142.85	35	29	73	29	1	1043	118	5.8	218.4	29	0	2.197	1.992	2.296	2.308	2.035	2.284	High	High	High	High	High	High
FALSE	High	Master Protein	P36873	Serine/threonine-protein phosphatase PP1-gamma catalytic subunit OS=Homo sapiens OX=9606 GN=PPP1CC PE=1 SV=1	0	142.809	57	15	170	3	1	323	37	6.54	515.63	15	0	1.662	1.625	1.71	1.723	1.552	1.735	High	High	High	High	High	High
FALSE	High	Master Protein	Q9Y617	Phosphoserine aminotransferase OS=Homo sapiens OX=9606 GN=PSAT1 PE=1 SV=2	0	142.77	45	16	100	16	1	370	40.4	7.66	272.71	16	0	1.259	1.588	1.334	1.861	1.617	1.771	High	High	High	High	High	High
FALSE	High	Master Protein	Q13029	PR domain zinc finger protein 2 OS=Homo sapiens OX=9606 GN=PRDM2 PE=1 SV=3	0	142.726	23	33	58	33	1	1718	188.8	7.31	162.39	33	0	2.287	2.073	2.373	2.543	2.381	2.626	High	High	High	High	High	High
FALSE	High	Master Protein	P13861	cAMP-dependent protein kinase type II-alpha regulatory subunit OS=Homo sapiens OX=9606 GN=PRKAR2A PE=1 SV=2	0	142.647	57	21	77	18	1	404	45.5	5.07	233.92	21	6	1.766	1.983	1.782	1.462	1.667	1.713	High	High	High	High	High	High
FALSE	High	Master Protein	O14646	Chromodomain-helicase-DNA-binding protein 1 OS=Homo sapiens OX=9606 GN=CHD1 PE=1 SV=2	0	142.569	21	36	71	28	1	1710	196.6	7.14	194.59	36	0	2.467	2.199	2.366	2.021	3.041	2.325	High	High	High	High	High	High
FALSE	High	Master Protein	Q14195	Dihydropyrimidinase-related protein 3 OS=Homo sapiens OX=9606 GN=DPYSL3 PE=1 SV=1	0	142.557	42	18	70	14	1	570	61.9	6.49	166.06	18	0	0.083	0.086	0.087	0.087	0.085	0.122	High	High	High	High	High	High
FALSE	High	Master Protein	P61289	Proteasome activator complex subunit 3 OS=Homo sapiens OX=9606 GN=PSME3 PE=1 SV=1	0	142.349	54	13	138	13	1	254	29.5	5.95	419.41	13	0	1.862	1.684	1.815	2.255	2.009	2.189	High	High	High	High	High	High
FALSE	High	Master Protein	Q13948	Protein CASP OS=Homo sapiens OX=9606 GN=CUX1 PE=1 SV=2	0	142.311	45	35	59	9	1	678	77.4	5.44	169.01	35	0	1.519	1.378	1.581	1.225	1.198	1.333	High	High	High	High	High	High
FALSE	High	Master Protein	P14735	Insulin-degrading enzyme OS=Homo sapiens OX=9606 GN=IDE PE=1 SV=4	0	142.131	29	30	68	30	1	1019	117.9	6.61	168.96	30	0	0.792	1.004	0.861	0.876	0.781	0.842	High	High	High	High	High	High
FALSE	High	Master Protein	Q9NY33	Dipeptidyl peptidase 3 OS=Homo sapiens OX=9606 GN=DPP3 PE=1 SV=2	0	142.068	43	26	77	26	1	737	82.5	5.1	227.65	26	0	0.761	1.023	0.694	0.689	0.881	0.614	High	High	High	High	High	High
FALSE	High	Master Protein	Q86UK7	E3 ubiquitin-protein ligase ZNF598 OS=Homo sapiens OX=9606 GN=ZNF598 PE=1 SV=1	0	142.02	34	27	64	27	1	904	98.6	8.4	192.02	27	0	2.033	2.26	2.099	1.94	1.872	1.919	High	High	High	High	High	High
FALSE	High	Master Protein	Q9ULV0	Unconventional myosin-Vb OS=Homo sapiens OX=9606 GN=MYO5B PE=1 SV=3	0	141.935	18	34	57	28	1	1848	213.5	7.2	159.31	34	0	1.147	1.148	1.243	1.131	1.064	1.18	High	High	High	High	High	High
FALSE	High	Master Protein	Q96G03	Phosphoglucomutase-2 OS=Homo sapiens OX=9606 GN=PGM2 PE=1 SV=4	0	141.93	46	26	88	26	1	612	68.2	6.73	240.02	26	0	0.821	0.911	0.802	1.022	0.881	0.951	High	High	High	High	High	High
FALSE	High	Master Protein	Q9NTK5	Obg-like ATPase 1 OS=Homo sapiens OX=9606 GN=OLA1 PE=1 SV=2	0	141.85	58	22	95	22	1	396	44.7	7.81	256.27	22	0	2.009	3.078	1.744	1.526	1.772	1.656	High	High	High	High	High	High
FALSE	High	Master Protein	O15381	Nuclear valosin-containing protein-like OS=Homo sapiens OX=9606 GN=NVL PE=1 SV=1	0	141.768	43	31	65	31	1	856	95	6.48	182.9	31	0	1.977	1.821	2.027	2.457	2.37	2.552	High	High	High	High	High	High
FALSE	High	Master Protein	P22059	Oxysterol-binding protein 1 OS=Homo sapiens OX=9606 GN=OSBP PE=1 SV=1	0	141.723	36	28	82	27	1	807	89.4	7.3	243.18	28	1	1.128	1.48	1.239	1.099	1.088	1.132	High	High	High	High	High	High
FALSE	High	Master Protein	Q92541	RNA polymerase-associated protein RTF1 homolog OS=Homo sapiens OX=9606 GN=RTF1 PE=1 SV=4	0	141.487	37	29	69	29	1	710	80.3	8.15	190.43	29	0	1.359	1.249	1.222	1.64	1.426	1.602	High	High	High	High	High	High
FALSE	High	Master Protein	P18615	Negative elongation factor E OS=Homo sapiens OX=9606 GN=NELFE PE=1 SV=3	0	141.476	56	17	69	17	1	380	43.2	9.33	202.62	17	0	2.142	1.866	2.084	2.425	2.16	2.383	High	High	High	High	High	High
FALSE	High	Master Protein	Q9UK61	Protein TASOR OS=Homo sapiens OX=9606 GN=FAM208A PE=1 SV=3	0	141.449	24	39	65	39	1	1670	188.9	5.8	168.91	39	0	1.633	1.49	1.621	1.785	1.628	1.798	High	High	High	High	High	High
FALSE	High	Master Protein	O75439	Mitochondrial-processing peptidase subunit beta OS=Homo sapiens OX=9606 GN=PMPCB PE=1 SV=2	0	141.316	50	20	104	19	1	489	54.3	6.83	322.59	20	1	2.623	1.236	2.393	1.594	1.281	1.564	High	High	High	High	High	High
FALSE	High	Master Protein	O60684	Importin subunit alpha-7 OS=Homo sapiens OX=9606 GN=KPNA6 PE=1 SV=1	0	141.24	35	18	102	10	1	536	60	4.98	282.32	18	0	1.284	1.522	1.296	1.442	1.323	1.371	High	High	High	High	High	High
FALSE	High	Master Protein	P55084	Trifunctional enzyme subunit beta, mitochondrial OS=Homo sapiens OX=9606 GN=HADHB PE=1 SV=3	0	141.221	46	19	119	19	1	474	51.3	9.41	299.91	19	0	1.797	1.331	1.622	1.342	1.281	1.237	High	High	High	High	High	High
FALSE	High	Master Protein	P56945	Breast cancer anti-estrogen resistance protein 1 OS=Homo sapiens OX=9606 GN=BCAR1 PE=1 SV=2	0	141.197	32	21	61	21	1	870	93.3	5.67	175.91	21	0	1.342	1.699	1.438	1.409	1.212	1.322	High	High	High	High	High	High
FALSE	High	Master Protein	Q13123	Protein Red OS=Homo sapiens OX=9606 GN=IK PE=1 SV=3	0	141.164	40	23	86	23	1	557	65.6	6.64	247.97	23	0	1.512	1.291	1.506	1.746	1.582	1.728	High	High	High	High	High	High
FALSE	High	Master Protein	P62906	60S ribosomal protein L10a OS=Homo sapiens OX=9606 GN=RPL10A PE=1 SV=2	0	141.089	43	10	216	10	1	217	24.8	9.94	607.43	10	0	1.798	2.007	1.901	1.852	1.707	1.829	High	High	High	High	High	High
FALSE	High	Master Protein	P52294	Importin subunit alpha-5 OS=Homo sapiens OX=9606 GN=KPNA1 PE=1 SV=3	0	141.062	33	18	99	10	1	538	60.2	5.01	283.43	18	16	1.533	1.806	1.664	1.657	1.518	1.609	High	High	High	High	High	High
FALSE	High	Master Protein	Q96T51	RUN and FYVE domain-containing protein 1 OS=Homo sapiens OX=9606 GN=RUFY1 PE=1 SV=2	0	140.978	40	27	66	25	1	708	79.8	5.74	167.16	27	2	1.09	1.137	1.095	1.146	1.072	1.112	High	High	High	High	High	High
FALSE	High	Master Protein	Q9H9Y6	DNA-directed RNA polymerase I subunit RPA2 OS=Homo sapiens OX=9606 GN=POLR1B PE=1 SV=2	0	140.96	26	30	67	30	1	1135	128.1	7.83	183.96	30	0	3.157	2.907	3.248	3.802	3.757	3.799	High	High	High	High	High	High
FALSE	High	Master Protein	Q6ZNB6	NF-X1-type zinc finger protein NFXL1 OS=Homo sapiens OX=9606 GN=NFXL1 PE=1 SV=2	0	140.833	38	30	64	30	1	911	101.3	8.41	144.67	30	0	2.008	1.852	2.1	2.099	2.118	2.328	High	High	High	High	High	High
FALSE	High	Master Protein	P08603	Complement factor H OS=Homo sapiens OX=9606 GN=CFH PE=1 SV=4	0	140.817	32	31	60	27	1	1231	139	6.61	103.44	31	4	0.058	0.06	0.066	0.066	0.06	0.097	High	High	High	High	High	High
FALSE	High	Master Protein	Q8TDN6	Ribosome biogenesis protein BRX1 homolog OS=Homo sapiens OX=9606 GN=BRIX1 PE=1 SV=2	0	140.794	56	24	112	24	1	353	41.4	9.92	312.94	24	0	3.304	3.16	3.468	3.759	3.647	3.974	High	High	High	High	High	High
FALSE	High	Master Protein	Q8WTT2	Nucleolar complex protein 3 homolog OS=Homo sapiens OX=9606 GN=NOC3L PE=1 SV=1	0	140.79	34	27	84	27	1	800	92.5	9.17	247.18	27	0	3.357	2.999	3.387	3.532	4.426	3.417	High	High	High	High	High	High
FALSE	High	Master Protein	Q8WVB6	Chromosome transmission fidelity protein 18 homolog OS=Homo sapiens OX=9606 GN=CHTF18 PE=1 SV=1	0	140.773	29	23	52	22	1	975	107.3	7.21	163	23	1	2.178	2.018	2.185	2.622	2.269	2.472	High	High	High	High	High	High
FALSE	High	Master Protein	Q8IU81	Interferon regulatory factor 2-binding protein 1 OS=Homo sapiens OX=9606 GN=IRF2BP1 PE=1 SV=1	0	140.763	51	26	68	26	1	584	61.6	8.18	221.84	26	0	2.936	2.615	2.804	3.168	2.923	3.093	High	High	High	High	High	High
FALSE	High	Master Protein	Q6NUQ4	Transmembrane protein 214 OS=Homo sapiens OX=9606 GN=TMEM214 PE=1 SV=2	0	140.684	35	24	74	24	1	689	77.1	9.14	207.17	24	0	1.941	1.835	2.007	2.094	1.925	2.084	High	High	High	High	High	High
FALSE	High	Master Protein	Q9NYV4	Cyclin-dependent kinase 12 OS=Homo sapiens OX=9606 GN=CDK12 PE=1 SV=2	0	140.652	22	29	74	25	1	1490	164.1	9.44	229.96	29	0	2.694	2.346	2.602	2.966	2.83	3.063	High	High	High	High	High	High
FALSE	High	Master Protein	Q8N766	ER membrane protein complex subunit 1 OS=Homo sapiens OX=9606 GN=EMC1 PE=1 SV=1	0	140.641	29	25	88	25	1	993	111.7	7.66	237.32	25	0	1.793	1.655	1.913	2.043	1.841	2.005	High	High	High	High	High	High
FALSE	High	Master Protein	Q8WX93	Palladin OS=Homo sapiens OX=9606 GN=PALLD PE=1 SV=3	0	140.554	21	26	64	25	1	1383	150.5	7.09	149.29	26	1	0.095	0.119	0.106	0.086	0.082	0.118	High	High	High	High	High	High
FALSE	High	Master Protein	P51116	Fragile X mental retardation syndrome-related protein 2 OS=Homo sapiens OX=9606 GN=FXR2 PE=1 SV=2	0	140.508	39	23	95	19	1	673	74.2	6.23	281.3	23	3	1.563	1.536	1.602	1.692	1.528	1.619	High	High	High	High	High	High
FALSE	High	Master Protein	P31153	S-adenosylmethionine synthase isoform type-2 OS=Homo sapiens OX=9606 GN=MAT2A PE=1 SV=1	0	140.503	50	17	151	17	1	395	43.6	6.48	431.34	17	0	1.912	2.085	1.762	2.428	2.291	2.26	High	High	High	High	High	High
FALSE	High	Master Protein	Q16401	26S proteasome non-ATPase regulatory subunit 5 OS=Homo sapiens OX=9606 GN=PSMD5 PE=1 SV=3	0	140.316	46	20	103	20	1	504	56.2	5.48	318.82	20	0	0.682	0.822	0.671	0.782	0.723	0.726	High	High	High	High	High	High
FALSE	High	Master Protein	O43592	Exportin-T OS=Homo sapiens OX=9606 GN=XPOT PE=1 SV=2	0	140.256	27	24	62	24	1	962	109.9	5.39	183.13	24	0	1.717	2.425	1.822	1.898	1.902	1.771	High	High	High	High	High	High
FALSE	High	Master Protein	Q07866	Kinesin light chain 1 OS=Homo sapiens OX=9606 GN=KLC1 PE=1 SV=2	0	140.056	51	30	74	20	1	573	65.3	6.2	211.52	30	3	0.577	0.771	0.633	0.571	0.483	0.543	High	High	High	High	High	High
FALSE	High	Master Protein	Q9BQ04	RNA-binding protein 4B OS=Homo sapiens OX=9606 GN=RBM4B PE=1 SV=1	0	140.055	47	17	106	2	1	359	40.1	6.74	272.82	17	0	0.888	0.883	0.936	1.094	0.886	1.137	High	High	High	High	High	High
FALSE	High	Master Protein	P40763	Signal transducer and activator of transcription 3 OS=Homo sapiens OX=9606 GN=STAT3 PE=1 SV=2	0	140.026	28	20	64	20	1	770	88	6.3	160.48	20	0	0.671	0.783	0.717	0.635	0.565	0.621	High	High	High	High	High	High
FALSE	High	Master Protein	P05388	60S acidic ribosomal protein P0 OS=Homo sapiens OX=9606 GN=RPLP0 PE=1 SV=1	0	139.965	58	13	173	13	1	317	34.3	5.97	523.44	13	0	1.305	1.52	1.414	1.376	1.249	1.302	High	High	High	High	High	High
FALSE	High	Master Protein	P35527	Keratin, type I cytoskeletal 9 OS=Homo sapiens OX=9606 GN=KRT9 PE=1 SV=3	0	139.739	38	20	144	19	1	623	62	5.24	415.23	20	0	1.22	1.394	1.343	3.527	1.683	1.639	High	High	High	High	High	High
FALSE	High	Master Protein	Q01105	Protein SET OS=Homo sapiens OX=9606 GN=SET PE=1 SV=3	0	139.718	38	12	291	12	1	290	33.5	4.32	899.69	12	0	1.685	1.507	1.444	1.69	1.363	1.552	High	High	High	High	High	High
FALSE	High	Master Protein	Q9NYH9	U3 small nucleolar RNA-associated protein 6 homolog OS=Homo sapiens OX=9606 GN=UTP6 PE=2 SV=2	0	139.591	36	23	68	23	1	597	70.1	7.28	184.35	23	0	2.368	2.101	2.453	2.924	2.616	2.849	High	High	High	High	High	High
FALSE	High	Master Protein	Q9Y4C8	Probable RNA-binding protein 19 OS=Homo sapiens OX=9606 GN=RBM19 PE=1 SV=3	0	139.392	26	24	56	24	1	960	107.3	6.54	168.96	24	0	2.119	1.897	2.168	2.428	2.214	2.416	High	High	High	High	High	High
FALSE	High	Master Protein	Q9UKM9	RNA-binding protein Raly OS=Homo sapiens OX=9606 GN=RALY PE=1 SV=1	0	139.247	56	18	152	18	1	306	32.4	9.17	420.18	18	0	4.691	4.006	4.463	3.131	7.967	3.231	High	High	High	High	High	High
FALSE	High	Master Protein	Q14807	Kinesin-like protein KIF22 OS=Homo sapiens OX=9606 GN=KIF22 PE=1 SV=5	0	139.035	45	24	54	24	1	665	73.2	9.45	163.24	24	0	2.101	2.03	2.225	2.308	2.231	2.361	High	High	High	High	High	High
FALSE	High	Master Protein	Q6IN85	Serine/threonine-protein phosphatase 4 regulatory subunit 3A OS=Homo sapiens OX=9606 GN=PPP4R3A PE=1 SV=1	0	138.983	33	26	63	18	1	833	95.3	4.94	157.55	26	11	1.452	1.258	1.419	1.478	1.483	1.416	High	High	High	High	High	High
FALSE	High	Master Protein	P55010	Eukaryotic translation initiation factor 5 OS=Homo sapiens OX=9606 GN=EIF5 PE=1 SV=2	0	138.958	44	22	116	22	1	431	49.2	5.58	296.36	22	0	1.536	1.933	1.624	1.788	1.692	1.702	High	High	High	High	High	High
FALSE	High	Master Protein	Q9NXH9	tRNA (guanine(26)-N(2))-dimethyltransferase OS=Homo sapiens OX=9606 GN=TRMT1 PE=1 SV=1	0	138.952	40	24	70	24	1	659	72.2	7.64	204.36	24	0	1.91	1.725	1.832	2.479	2.222	2.473	High	High	High	High	High	High
FALSE	High	Master Protein	O00291	Huntingtin-interacting protein 1 OS=Homo sapiens OX=9606 GN=HIP1 PE=1 SV=5	0	138.893	30	35	61	32	1	1037	116.1	5.3	168.87	35	0	1.391	1.287	1.463	1.204	1.109	1.21	High	High	High	High	High	High
FALSE	High	Master Protein	Q15418	Ribosomal protein S6 kinase alpha-1 OS=Homo sapiens OX=9606 GN=RPS6KA1 PE=1 SV=2	0	138.816	40	27	69	17	1	735	82.7	7.83	201.15	27	11	1.089	1.394	1.128	1.094	0.969	1.048	High	High	High	High	High	High
FALSE	High	Master Protein	Q14240	Eukaryotic initiation factor 4A-II OS=Homo sapiens OX=9606 GN=EIF4A2 PE=1 SV=2	0	138.789	50	21	195	9	1	407	46.4	5.48	549.2	21	0	1.058	1.311	1.16	0.949	0.862	0.941	High	High	High	High	High	High
FALSE	High	Master Protein	Q9P2R3	Rabankyrin-5 OS=Homo sapiens OX=9606 GN=ANKFY1 PE=1 SV=2	0	138.669	24	25	60	24	1	1169	128.3	6.1	170.02	25	0	1.089	1.203	1.146	1.187	1.055	1.145	High	High	High	High	High	High
FALSE	High	Master Protein	Q9UH99	SUN domain-containing protein 2 OS=Homo sapiens OX=9606 GN=SUN2 PE=1 SV=3	0	138.651	43	20	57	19	1	717	80.3	6.73	173.44	20	0	0.785	0.79	0.838	0.84	0.754	0.825	High	High	High	High	High	High
FALSE	High	Master Protein	Q9H8H2	Probable ATP-dependent RNA helicase DDX31 OS=Homo sapiens OX=9606 GN=DDX31 PE=1 SV=2	0	138.634	31	26	72	26	1	851	94	9.99	202.56	26	0	3.016	2.829	3.145	3.725	3.642	3.984	High	High	High	High	High	High
FALSE	High	Master Protein	P52292	Importin subunit alpha-1 OS=Homo sapiens OX=9606 GN=KPNA2 PE=1 SV=1	0	138.569	30	13	113	13	1	529	57.8	5.4	337.22	13	0	2.086	2.532	2.419	1.985	1.77	1.907	High	High	High	High	High	High
FALSE	High	Master Protein	P41091	Eukaryotic translation initiation factor 2 subunit 3 OS=Homo sapiens OX=9606 GN=EIF2S3 PE=1 SV=3	0	138.547	48	21	115	21	1	472	51.1	8.4	297.28	21	0	1.38	1.603	1.413	1.465	1.351	1.398	High	High	High	High	High	High
FALSE	High	Master Protein	O43148	mRNA cap guanine-N7 methyltransferase OS=Homo sapiens OX=9606 GN=RNMT PE=1 SV=1	0	138.526	42	21	107	21	1	476	54.8	6.61	320.89	21	0	2.708	2.433	2.591	2.646	2.703	2.529	High	High	High	High	High	High
FALSE	High	Master Protein	P0DOX7	Immunoglobulin kappa light chain OS=Homo sapiens OX=9606 PE=1 SV=1	0	138.448	45	6	172	2	1	214	23.4	7.17	291.7	6	10	0.037	0.034	0.039	0.036	0.033	0.072	High	High	High	High	High	High
FALSE	High	Master Protein	Q9HCD5	Nuclear receptor coactivator 5 OS=Homo sapiens OX=9606 GN=NCOA5 PE=1 SV=2	0	138.403	47	21	68	21	1	579	65.5	9.6	203.46	21	0	1.715	1.41	1.762	2.024	1.875	2.016	High	High	High	High	High	High
FALSE	High	Master Protein	P51148	Ras-related protein Rab-5C OS=Homo sapiens OX=9606 GN=RAB5C PE=1 SV=2	0	138.343	66	12	159	9	1	216	23.5	8.41	414.82	12	4	1.888	1.807	1.935	1.638	1.936	1.696	High	High	High	High	High	High
FALSE	High	Master Protein	Q9NZN4	EH domain-containing protein 2 OS=Homo sapiens OX=9606 GN=EHD2 PE=1 SV=2	0	138.267	60	27	72	26	1	543	61.1	6.46	207.39	27	0	0.5	0.482	0.459	0.25	0.226	0.265	High	High	High	High	High	High
FALSE	High	Master Protein	Q6ZRS2	Helicase SRCAP OS=Homo sapiens OX=9606 GN=SRCAP PE=1 SV=3	0	138.128	12	36	55	36	1	3230	343.3	5.96	164.8	36	0	2.612	2.438	2.739	3.21	2.814	2.973	High	High	High	High	High	High
FALSE	High	Master Protein	P07737	Profilin-1 OS=Homo sapiens OX=9606 GN=PFN1 PE=1 SV=2	0	138.051	71	11	248	11	1	140	15	8.27	646.28	11	0	0.721	0.948	0.802	0.658	0.606	0.651	High	High	High	High	High	High
FALSE	High	Master Protein	O94979	Protein transport protein Sec31A OS=Homo sapiens OX=9606 GN=SEC31A PE=1 SV=3	0	138.042	30	35	68	35	1	1220	132.9	6.89	167.09	35	0	0.523	0.676	0.573	0.463	0.421	0.464	High	High	High	High	High	High
FALSE	High	Master Protein	Q9Y4I1	Unconventional myosin-Va OS=Homo sapiens OX=9606 GN=MYO5A PE=1 SV=2	0	137.988	19	38	53	32	1	1855	215.3	8.48	142.25	38	7	0.91	0.947	0.934	0.945	0.881	0.959	High	High	High	High	High	High
FALSE	High	Master Protein	Q9H6T3	RNA polymerase II-associated protein 3 OS=Homo sapiens OX=9606 GN=RPAP3 PE=1 SV=2	0	137.942	38	24	66	24	1	665	75.7	6.84	180.46	24	0	1.323	1.767	1.351	1.25	1.303	1.405	High	High	High	High	High	High
FALSE	High	Master Protein	P05067	Amyloid-beta A4 protein OS=Homo sapiens OX=9606 GN=APP PE=1 SV=3	0	137.922	32	23	78	22	1	770	86.9	4.82	161.97	23	2	1.645	1.453	1.644	1.734	1.623	1.722	High	High	High	High	High	High
FALSE	High	Master Protein	P13674	Prolyl 4-hydroxylase subunit alpha-1 OS=Homo sapiens OX=9606 GN=P4HA1 PE=1 SV=2	0	137.895	37	19	96	19	1	534	61	6.01	291.83	19	0	2.224	1.888	2.148	1.75	1.685	1.584	High	High	High	High	High	High
FALSE	High	Master Protein	Q92544	Transmembrane 9 superfamily member 4 OS=Homo sapiens OX=9606 GN=TM9SF4 PE=1 SV=2	0	137.856	26	18	75	18	1	642	74.5	6.54	212.7	18	0	1.612	1.572	1.687	1.471	2.024	1.629	High	High	High	High	High	High
FALSE	High	Master Protein	P20585	DNA mismatch repair protein Msh3 OS=Homo sapiens OX=9606 GN=MSH3 PE=1 SV=4	0	137.843	28	30	55	30	1	1137	127.3	8.02	161.59	30	0	1.773	1.568	1.707	1.963	1.806	2.003	High	High	High	High	High	High
FALSE	High	Master Protein	P28066	Proteasome subunit alpha type-5 OS=Homo sapiens OX=9606 GN=PSMA5 PE=1 SV=3	0	137.793	60	10	146	10	1	241	26.4	4.79	500.86	10	0	1.041	1.11	1.117	1.127	0.992	1.093	High	High	High	High	High	High
FALSE	High	Master Protein	O60318	Germinal-center associated nuclear protein OS=Homo sapiens OX=9606 GN=MCM3AP PE=1 SV=2	0	137.562	18	30	50	30	1	1980	218.3	6.39	152.52	30	0	2.947	2.553	2.881	3.577	3.352	3.648	High	High	High	High	High	High
FALSE	High	Master Protein	Q96K76	Ubiquitin carboxyl-terminal hydrolase 47 OS=Homo sapiens OX=9606 GN=USP47 PE=1 SV=3	0	137.55	23	28	47	27	1	1375	157.2	5.08	128.76	28	1	0.816	1.065	0.907	0.776	0.692	0.779	High	High	High	High	High	High
FALSE	High	Master Protein	Q9Y5K5	Ubiquitin carboxyl-terminal hydrolase isozyme L5 OS=Homo sapiens OX=9606 GN=UCHL5 PE=1 SV=3	0	137.513	55	17	65	17	1	329	37.6	5.33	193.89	17	0	1.82	1.831	1.895	1.911	1.735	1.9	High	High	High	High	High	High
FALSE	High	Master Protein	Q15417	Calponin-3 OS=Homo sapiens OX=9606 GN=CNN3 PE=1 SV=1	0	137.315	53	15	72	13	1	329	36.4	6.05	190.79	15	2	0.563	0.716	0.612	0.539	0.466	0.535	High	High	High	High	High	High
FALSE	High	Master Protein	Q13330	Metastasis-associated protein MTA1 OS=Homo sapiens OX=9606 GN=MTA1 PE=1 SV=2	0	137.313	40	26	68	22	1	715	80.7	9.26	203.71	26	1	2.126	1.893	2.127	2.193	2.044	2.214	High	High	High	High	High	High
FALSE	High	Master Protein	Q5T5U3	Rho GTPase-activating protein 21 OS=Homo sapiens OX=9606 GN=ARHGAP21 PE=1 SV=1	0	137.282	18	31	56	30	1	1957	217.2	7.8	154.36	31	1	2.245	2.145	2.285	2.37	2.185	2.327	High	High	High	High	High	High
FALSE	High	Master Protein	Q02809	Procollagen-lysine,2-oxoglutarate 5-dioxygenase 1 OS=Homo sapiens OX=9606 GN=PLOD1 PE=1 SV=2	0	137.244	38	24	81	23	1	727	83.5	6.95	247.1	24	1	1.849	2.001	1.316	1.827	1.755	1.241	High	High	High	High	High	High
FALSE	High	Master Protein	Q9UHR4	Brain-specific angiogenesis inhibitor 1-associated protein 2-like protein 1 OS=Homo sapiens OX=9606 GN=BAIAP2L1 PE=1 SV=2	0	137.182	56	27	79	27	1	511	56.8	8.68	230.58	27	0	2.051	2.169	1.926	1.673	1.88	1.825	High	High	High	High	High	High
FALSE	High	Master Protein	Q9UK76	Jupiter microtubule associated homolog 1 OS=Homo sapiens OX=9606 GN=JPT1 PE=1 SV=3	0	137.127	82	12	67	12	1	154	16	5.6	253.17	12	0	2.144	3.066	1.839	2.228	2.062	2.213	High	High	High	High	High	High
FALSE	High	Master Protein	Q9UPT8	Zinc finger CCCH domain-containing protein 4 OS=Homo sapiens OX=9606 GN=ZC3H4 PE=1 SV=3	0	137.092	27	25	72	24	1	1303	140.2	6.27	245.6	25	0	1.63	1.395	1.619	1.918	1.74	1.944	High	High	High	High	High	High
FALSE	High	Master Protein	Q96I99	Succinate--CoA ligase [GDP-forming] subunit beta, mitochondrial OS=Homo sapiens OX=9606 GN=SUCLG2 PE=1 SV=2	0	137.054	53	22	69	21	1	432	46.5	6.39	186.89	22	1	1.088	1	1.141	1.097	0.97	1.063	High	High	High	High	High	High
FALSE	High	Master Protein	P29323	Ephrin type-B receptor 2 OS=Homo sapiens OX=9606 GN=EPHB2 PE=1 SV=5	0	137.019	23	22	65	19	1	1055	117.4	6.55	171.79	22	0	2.088	1.798	2.111	2.167	1.948	2.149	High	High	High	High	High	High
FALSE	High	Master Protein	O95490	Adhesion G protein-coupled receptor L2 OS=Homo sapiens OX=9606 GN=ADGRL2 PE=1 SV=2	0	136.924	21	25	66	25	1	1459	163.2	6.43	169.61	25	0	1.512	1.381	1.565	1.544	1.452	1.606	High	High	High	High	High	High
FALSE	High	Master Protein	P22033	Methylmalonyl-CoA mutase, mitochondrial OS=Homo sapiens OX=9606 GN=MUT PE=1 SV=4	0	136.713	37	23	58	23	1	750	83.1	6.93	169.37	23	0	1.952	1.757	2.039	1.938	1.921	1.932	High	High	High	High	High	High
FALSE	High	Master Protein	Q96FV9	THO complex subunit 1 OS=Homo sapiens OX=9606 GN=THOC1 PE=1 SV=1	0	136.696	38	24	90	24	1	657	75.6	4.98	260.64	24	0	2.133	1.935	2.175	2.105	2.691	2.115	High	High	High	High	High	High
FALSE	High	Master Protein	P07339	Cathepsin D OS=Homo sapiens OX=9606 GN=CTSD PE=1 SV=1	0	136.674	41	13	109	13	1	412	44.5	6.54	278.34	13	0	0.587	0.604	0.549	0.37	0.409	0.275	High	High	High	High	High	High
FALSE	High	Master Protein	Q9UJU6	Drebrin-like protein OS=Homo sapiens OX=9606 GN=DBNL PE=1 SV=1	0	136.629	50	19	103	19	1	430	48.2	5.05	270.01	19	0	0.98	1.175	0.951	0.84	0.994	0.976	High	High	High	High	High	High
FALSE	High	Master Protein	Q69YN2	CWF19-like protein 1 OS=Homo sapiens OX=9606 GN=CWF19L1 PE=1 SV=2	0	136.624	41	20	50	20	1	538	60.6	7.24	162.15	20	0	2.435	2.449	2.191	3.165	2.713	3.009	High	High	High	High	High	High
FALSE	High	Master Protein	P61247	40S ribosomal protein S3a OS=Homo sapiens OX=9606 GN=RPS3A PE=1 SV=2	0	136.609	65	18	342	18	1	264	29.9	9.73	1001.4	18	0	1.361	1.503	1.43	1.293	1.245	1.387	High	High	High	High	High	High
FALSE	High	Master Protein	P61160	Actin-related protein 2 OS=Homo sapiens OX=9606 GN=ACTR2 PE=1 SV=1	0	136.604	38	11	127	11	1	394	44.7	6.74	376.95	11	0	0.764	0.741	0.805	0.641	0.433	0.692	High	High	High	High	High	High
FALSE	High	Master Protein	O00203	AP-3 complex subunit beta-1 OS=Homo sapiens OX=9606 GN=AP3B1 PE=1 SV=3	0	136.516	27	31	70	31	1	1094	121.2	6.04	183.12	31	0	0.717	0.958	0.761	0.659	0.586	0.65	High	High	High	High	High	High
FALSE	High	Master Protein	P17252	Protein kinase C alpha type OS=Homo sapiens OX=9606 GN=PRKCA PE=1 SV=4	0	136.441	37	22	75	21	1	672	76.7	7.05	210.9	22	1	1.807	1.646	1.734	1.489	1.238	1.489	High	High	High	High	High	High
FALSE	High	Master Protein	Q13573	SNW domain-containing protein 1 OS=Homo sapiens OX=9606 GN=SNW1 PE=1 SV=1	0	136.346	38	21	97	20	1	536	61.5	9.52	261.29	21	1	2.207	1.896	2.147	2.526	2.245	2.389	High	High	High	High	High	High
FALSE	High	Master Protein	Q9H4A3	Serine/threonine-protein kinase WNK1 OS=Homo sapiens OX=9606 GN=WNK1 PE=1 SV=2	0	136.282	16	34	49	29	1	2382	250.6	6.34	143.39	34	5	0.791	1	0.846	0.761	0.685	0.805	High	High	High	High	High	High
FALSE	High	Master Protein	Q53GS9	U4/U6.U5 tri-snRNP-associated protein 2 OS=Homo sapiens OX=9606 GN=USP39 PE=1 SV=2	0	136.257	38	25	83	25	1	565	65.3	8.91	231.93	25	0	2.557	2.318	2.57	2.909	2.728	2.971	High	High	High	High	High	High
FALSE	High	Master Protein	Q16576	Histone-binding protein RBBP7 OS=Homo sapiens OX=9606 GN=RBBP7 PE=1 SV=1	0	136.201	35	15	126	8	1	425	47.8	5.05	368.22	15	9	2.311	2.011	2.214	2.573	2.222	2.429	High	High	High	High	High	High
FALSE	High	Master Protein	Q53GS7	Nucleoporin GLE1 OS=Homo sapiens OX=9606 GN=GLE1 PE=1 SV=2	0	136.057	33	22	52	22	1	698	79.8	7.43	154.26	22	0	1.439	1.365	1.534	1.722	1.598	1.715	High	High	High	High	High	High
FALSE	High	Master Protein	O95218	Zinc finger Ran-binding domain-containing protein 2 OS=Homo sapiens OX=9606 GN=ZRANB2 PE=1 SV=2	0	135.951	43	18	91	18	1	330	37.4	10.01	262.38	18	0	2.541	2.195	2.239	3.41	2.906	3.107	High	High	High	High	High	High
FALSE	High	Master Protein	P53041	Serine/threonine-protein phosphatase 5 OS=Homo sapiens OX=9606 GN=PPP5C PE=1 SV=1	0	135.899	47	21	88	21	1	499	56.8	6.28	255.39	21	0	1.65	2.254	1.548	1.332	1.47	1.612	High	High	High	High	High	High
FALSE	High	Master Protein	P09884	DNA polymerase alpha catalytic subunit OS=Homo sapiens OX=9606 GN=POLA1 PE=1 SV=2	0	135.842	19	26	48	26	1	1462	165.8	5.85	146.11	26	0	1.471	1.377	1.432	1.87	1.711	1.903	High	High	High	High	High	High
FALSE	High	Master Protein	Q9P2N5	RNA-binding protein 27 OS=Homo sapiens OX=9606 GN=RBM27 PE=1 SV=2	0	135.83	25	26	71	25	1	1060	118.6	9.19	226.64	26	0	2.67	2.406	2.664	3.345	3.03	3.269	High	High	High	High	High	High
FALSE	High	Master Protein	Q16204	Coiled-coil domain-containing protein 6 OS=Homo sapiens OX=9606 GN=CCDC6 PE=1 SV=2	0	135.797	41	20	74	20	1	474	53.3	7.34	216.31	20	0	1.18	1.377	1.216	1.162	1.043	1.129	High	High	High	High	High	High
FALSE	High	Master Protein	Q9NR50	Translation initiation factor eIF-2B subunit gamma OS=Homo sapiens OX=9606 GN=EIF2B3 PE=1 SV=1	0	135.775	52	20	54	20	1	452	50.2	6.47	157.88	20	0	1.29	1.773	1.361	1.361	1.178	1.281	High	High	High	High	High	High
FALSE	High	Master Protein	O00411	DNA-directed RNA polymerase, mitochondrial OS=Homo sapiens OX=9606 GN=POLRMT PE=1 SV=2	0	135.764	24	28	58	28	1	1230	138.5	8.98	170.44	28	0	2.191	2.016	2.32	2	1.807	1.963	High	High	High	High	High	High
FALSE	High	Master Protein	Q9NUQ9	Protein FAM49B OS=Homo sapiens OX=9606 GN=FAM49B PE=1 SV=1	0	135.707	69	17	93	17	1	324	36.7	6.06	270.7	17	0	4.203	5.2	2.646	1.826	5.711	1.982	High	High	High	High	High	High
FALSE	High	Master Protein	O94888	UBX domain-containing protein 7 OS=Homo sapiens OX=9606 GN=UBXN7 PE=1 SV=2	0	135.66	51	21	75	21	1	489	54.8	5.16	233.41	21	0	2.889	2.858	2.569	3.715	3.286	3.552	High	High	High	High	High	High
FALSE	High	Master Protein	Q9UJZ1	Stomatin-like protein 2, mitochondrial OS=Homo sapiens OX=9606 GN=STOML2 PE=1 SV=1	0	135.624	57	15	84	15	1	356	38.5	7.39	215.47	15	0	1.547	1.361	1.604	1.67	1.47	1.649	High	High	High	High	High	High
FALSE	High	Master Protein	Q13561	Dynactin subunit 2 OS=Homo sapiens OX=9606 GN=DCTN2 PE=1 SV=4	0	135.484	53	18	69	18	1	401	44.2	5.21	204.64	18	0	0.648	0.818	0.691	0.649	0.538	0.615	High	High	High	High	High	High
FALSE	High	Master Protein	Q15637	Splicing factor 1 OS=Homo sapiens OX=9606 GN=SF1 PE=1 SV=4	0	135.433	32	16	87	16	1	639	68.3	8.98	304.42	16	0	1.592	1.415	1.537	2.01	1.791	1.95	High	High	High	High	High	High
FALSE	High	Master Protein	Q9H6S3	Epidermal growth factor receptor kinase substrate 8-like protein 2 OS=Homo sapiens OX=9606 GN=EPS8L2 PE=1 SV=2	0	135.427	38	25	73	25	1	715	80.6	6.84	209.82	25	0	0.687	0.902	0.75	0.635	0.56	0.612	High	High	High	High	High	High
FALSE	High	Master Protein	P62241	40S ribosomal protein S8 OS=Homo sapiens OX=9606 GN=RPS8 PE=1 SV=2	0	135.282	56	12	207	12	1	208	24.2	10.32	597.28	12	0	1.414	1.573	1.509	1.333	1.229	1.284	High	High	High	High	High	High
FALSE	High	Master Protein	O75822	Eukaryotic translation initiation factor 3 subunit J OS=Homo sapiens OX=9606 GN=EIF3J PE=1 SV=2	0	135.218	48	18	68	18	1	258	29	4.83	228.69	18	0	1.124	1.33	1.142	1.18	1.111	1.124	High	High	High	High	High	High
FALSE	High	Master Protein	P78504	Protein jagged-1 OS=Homo sapiens OX=9606 GN=JAG1 PE=1 SV=3	0	135.178	25	29	67	28	1	1218	133.7	6.06	189.02	29	1	2.205	1.983	2.226	3.359	3.35	2.759	High	High	High	High	High	High
FALSE	High	Master Protein	Q5JTZ9	Alanine--tRNA ligase, mitochondrial OS=Homo sapiens OX=9606 GN=AARS2 PE=1 SV=1	0	135.174	25	23	55	23	1	985	107.3	6.27	156.41	23	0	1.704	1.577	1.701	1.628	1.475	1.588	High	High	High	High	High	High
FALSE	High	Master Protein	Q96A65	Exocyst complex component 4 OS=Homo sapiens OX=9606 GN=EXOC4 PE=1 SV=1	0	135.145	30	30	63	30	1	974	110.4	6.49	157.99	30	0	0.914	0.969	0.946	0.86	0.815	0.863	High	High	High	High	High	High
FALSE	High	Master Protein	Q9C0D5	Protein TANC1 OS=Homo sapiens OX=9606 GN=TANC1 PE=1 SV=3	0	135.122	18	29	52	29	1	1861	202.1	8.32	133.05	29	0	1.64	1.914	1.781	1.72	1.612	1.71	High	High	High	High	High	High
FALSE	High	Master Protein	Q13724	Mannosyl-oligosaccharide glucosidase OS=Homo sapiens OX=9606 GN=MOGS PE=1 SV=5	0	134.995	32	25	102	25	1	837	91.9	8.9	287.05	25	0	1.867	1.765	1.847	1.312	1.958	1.369	High	High	High	High	High	High
FALSE	High	Master Protein	O00139	Kinesin-like protein KIF2A OS=Homo sapiens OX=9606 GN=KIF2A PE=1 SV=3	0	134.975	36	26	77	23	1	706	79.9	6.68	227.27	26	2	1.793	1.953	1.823	1.973	1.758	1.879	High	High	High	High	High	High
FALSE	High	Master Protein	Q9Y5Q9	General transcription factor 3C polypeptide 3 OS=Homo sapiens OX=9606 GN=GTF3C3 PE=1 SV=1	0	134.964	30	23	66	23	1	886	101.2	5.07	209.56	23	0	2.188	2.098	2.277	2.578	2.413	2.643	High	High	High	High	High	High
FALSE	High	Master Protein	P49189	4-trimethylaminobutyraldehyde dehydrogenase OS=Homo sapiens OX=9606 GN=ALDH9A1 PE=1 SV=3	0	134.962	45	20	71	20	1	494	53.8	5.87	174.44	20	0	0.447	0.494	0.482	0.482	0.432	0.496	High	High	High	High	High	High
FALSE	High	Master Protein	Q16822	Phosphoenolpyruvate carboxykinase [GTP], mitochondrial OS=Homo sapiens OX=9606 GN=PCK2 PE=1 SV=3	0	134.871	47	26	68	26	1	640	70.7	7.62	174.3	26	0	1.103	1.001	1.146	1.474	1.338	1.513	High	High	High	High	High	High
FALSE	High	Master Protein	Q9BZK7	F-box-like/WD repeat-containing protein TBL1XR1 OS=Homo sapiens OX=9606 GN=TBL1XR1 PE=1 SV=1	0	134.748	50	18	71	13	1	514	55.6	5.55	245.28	18	7	2.693	2.423	2.66	2.052	2.946	2.166	High	High	High	High	High	High
FALSE	High	Master Protein	Q14527	Helicase-like transcription factor OS=Homo sapiens OX=9606 GN=HLTF PE=1 SV=2	0	134.727	30	31	58	31	1	1009	113.9	8.6	175.64	31	0	2.879	2.698	2.613	2.689	2.436	2.695	High	High	High	High	High	High
FALSE	High	Master Protein	P48449	Lanosterol synthase OS=Homo sapiens OX=9606 GN=LSS PE=1 SV=1	0	134.611	40	25	78	25	1	732	83.3	6.61	220.21	25	0	1.221	1.104	1.246	1.666	1.491	1.442	High	High	High	High	High	High
FALSE	High	Master Protein	Q08752	Peptidyl-prolyl cis-trans isomerase D OS=Homo sapiens OX=9606 GN=PPID PE=1 SV=3	0	134.566	56	20	87	19	1	370	40.7	7.21	215.85	20	0	1.589	2.045	1.637	1.713	1.536	1.634	High	High	High	High	High	High
FALSE	High	Master Protein	Q13151	Heterogeneous nuclear ribonucleoprotein A0 OS=Homo sapiens OX=9606 GN=HNRNPA0 PE=1 SV=1	0	134.547	57	13	228	11	1	305	30.8	9.29	702.6	13	0	3.21	2.774	3.362	3.81	3.898	4.097	High	High	High	High	High	High
FALSE	High	Master Protein	Q96RL7	Vacuolar protein sorting-associated protein 13A OS=Homo sapiens OX=9606 GN=VPS13A PE=1 SV=2	0	134.512	14	42	51	41	1	3174	360	6.33	129.06	42	0	1.908	1.748	1.888	1.919	1.704	1.919	High	High	High	High	High	High
FALSE	High	Master Protein	Q969G3	SWI/SNF-related matrix-associated actin-dependent regulator of chromatin subfamily E member 1 OS=Homo sapiens OX=9606 GN=SMARCE1 PE=1 SV=2	0	134.442	56	19	87	18	1	411	46.6	4.88	272.58	19	0	2.513	2.139	2.494	2.993	2.684	2.834	High	High	High	High	High	High
FALSE	High	Master Protein	Q16555	Dihydropyrimidinase-related protein 2 OS=Homo sapiens OX=9606 GN=DPYSL2 PE=1 SV=1	0	134.284	54	21	74	17	1	572	62.3	6.38	186.15	21	7	0.174	0.22	0.189	0.168	0.149	0.196	High	High	High	High	High	High
FALSE	High	Master Protein	Q5T9A4	ATPase family AAA domain-containing protein 3B OS=Homo sapiens OX=9606 GN=ATAD3B PE=1 SV=1	0	134.216	44	27	112	10	1	648	72.5	9.2	322.91	27	22	2.032	1.843	2.094	2.329	2.221	2.362	High	High	High	High	High	High
FALSE	High	Master Protein	Q14444	Caprin-1 OS=Homo sapiens OX=9606 GN=CAPRIN1 PE=1 SV=2	0	134.174	31	17	109	17	1	709	78.3	5.25	317.82	17	0	2.982	3.242	2.673	2.077	2.361	2.328	High	High	High	High	High	High
FALSE	High	Master Protein	Q9H9E3	Conserved oligomeric Golgi complex subunit 4 OS=Homo sapiens OX=9606 GN=COG4 PE=1 SV=3	0	134.168	34	24	49	23	1	785	89	5.19	149.72	24	1	1.109	1.308	1.187	1.028	0.881	1.025	High	High	High	High	High	High
FALSE	High	Master Protein	Q8NI35	InaD-like protein OS=Homo sapiens OX=9606 GN=PATJ PE=1 SV=3	0	134.014	21	33	58	32	1	1801	196.2	4.94	156.28	33	1	1.584	1.546	1.655	1.656	1.474	1.593	High	High	High	High	High	High
FALSE	High	Master Protein	P55036	26S proteasome non-ATPase regulatory subunit 4 OS=Homo sapiens OX=9606 GN=PSMD4 PE=1 SV=1	0	133.924	45	13	86	13	1	377	40.7	4.79	242.4	13	0	1.388	1.474	1.434	1.621	1.483	1.575	High	High	High	High	High	High
FALSE	High	Master Protein	P54819	Adenylate kinase 2, mitochondrial OS=Homo sapiens OX=9606 GN=AK2 PE=1 SV=2	0	133.835	63	14	158	14	1	239	26.5	7.81	437.8	14	0	1.6	1.415	1.62	1.719	1.576	1.704	High	High	High	High	High	High
FALSE	High	Master Protein	P61011	Signal recognition particle 54 kDa protein OS=Homo sapiens OX=9606 GN=SRP54 PE=1 SV=1	0	133.674	49	22	71	22	1	504	55.7	8.75	200.97	22	0	1.826	2.224	1.893	1.979	1.788	1.882	High	High	High	High	High	High
FALSE	High	Master Protein	P35232	Prohibitin OS=Homo sapiens OX=9606 GN=PHB PE=1 SV=1	0	133.42	67	17	140	17	1	272	29.8	5.76	400.87	17	0	1.677	1.528	1.72	1.946	1.717	1.731	High	High	High	High	High	High
FALSE	High	Master Protein	Q9Y5L0	Transportin-3 OS=Homo sapiens OX=9606 GN=TNPO3 PE=1 SV=3	0	133.41	30	24	63	23	1	923	104.1	5.57	161.56	24	1	1.363	1.509	1.377	1.274	1.161	1.262	High	High	High	High	High	High
FALSE	High	Master Protein	Q99873	Protein arginine N-methyltransferase 1 OS=Homo sapiens OX=9606 GN=PRMT1 PE=1 SV=2	0	133.4	52	18	159	18	1	361	41.5	5.43	397.07	18	0	2.314	2.262	2.373	2.676	2.87	2.638	High	High	High	High	High	High
FALSE	High	Master Protein	Q9NRZ9	Lymphoid-specific helicase OS=Homo sapiens OX=9606 GN=HELLS PE=1 SV=1	0	133.396	30	24	60	24	1	838	97	7.93	155.04	24	0	2.668	2.499	2.689	2.025	1.856	2.07	High	High	High	High	High	High
FALSE	High	Master Protein	O95678	Keratin, type II cytoskeletal 75 OS=Homo sapiens OX=9606 GN=KRT75 PE=1 SV=2	0	133.328	25	19	513	3	1	551	59.5	7.74	1197.92	19	0	0.044	0.042	0.049	0.044	0.045	0.082	High	High	High	High	High	High
FALSE	High	Master Protein	Q14694	Ubiquitin carboxyl-terminal hydrolase 10 OS=Homo sapiens OX=9606 GN=USP10 PE=1 SV=2	0	133.327	33	21	73	21	1	798	87.1	5.31	214.51	21	0	1.461	1.579	1.489	1.23	1.123	1.13	High	High	High	High	High	High
FALSE	High	Master Protein	Q6PI48	Aspartate--tRNA ligase, mitochondrial OS=Homo sapiens OX=9606 GN=DARS2 PE=1 SV=1	0	133.302	40	24	77	24	1	645	73.5	8.02	218.23	24	0	2.362	2.213	2.482	2.671	2.415	2.616	High	High	High	High	High	High
FALSE	High	Master Protein	Q96DI7	U5 small nuclear ribonucleoprotein 40 kDa protein OS=Homo sapiens OX=9606 GN=SNRNP40 PE=1 SV=1	0	133.288	56	15	92	15	1	357	39.3	8.1	304.6	15	0	2.264	2.029	2.164	2.926	2.596	2.75	High	High	High	High	High	High
FALSE	High	Master Protein	P20073	Annexin A7 OS=Homo sapiens OX=9606 GN=ANXA7 PE=1 SV=3	0	133.218	42	20	81	20	1	488	52.7	5.68	219.59	20	0	0.569	0.803	0.626	0.565	0.525	0.562	High	High	High	High	High	High
FALSE	High	Master Protein	Q13501	Sequestosome-1 OS=Homo sapiens OX=9606 GN=SQSTM1 PE=1 SV=1	0	133.215	50	14	79	14	1	440	47.7	5.22	260.79	14	0	1.073	1.17	1.175	2.121	1.846	2.093	High	High	High	High	High	High
FALSE	High	Master Protein	Q96FW1	Ubiquitin thioesterase OTUB1 OS=Homo sapiens OX=9606 GN=OTUB1 PE=1 SV=2	0	133.201	53	11	103	11	1	271	31.3	4.94	300.02	11	0	1.32	1.554	1.351	1.494	1.375	1.498	High	High	High	High	High	High
FALSE	High	Master Protein	Q13523	Serine/threonine-protein kinase PRP4 homolog OS=Homo sapiens OX=9606 GN=PRPF4B PE=1 SV=3	0	133.015	22	23	70	23	1	1007	116.9	10.26	183.71	23	0	3.148	2.771	3.187	2.971	3.962	2.956	High	High	High	High	High	High
FALSE	High	Master Protein	O60502	Protein O-GlcNAcase OS=Homo sapiens OX=9606 GN=MGEA5 PE=1 SV=2	0	132.983	32	27	69	27	1	916	102.8	4.91	190.2	27	0	2.063	2.589	2.1	1.811	1.608	1.75	High	High	High	High	High	High
FALSE	High	Master Protein	Q8TED0	U3 small nucleolar RNA-associated protein 15 homolog OS=Homo sapiens OX=9606 GN=UTP15 PE=1 SV=3	0	132.951	49	25	98	25	1	518	58.4	9.11	271.78	25	0	2.187	1.928	2.236	2.291	2.448	2.489	High	High	High	High	High	High
FALSE	High	Master Protein	Q8N8A6	ATP-dependent RNA helicase DDX51 OS=Homo sapiens OX=9606 GN=DDX51 PE=1 SV=3	0	132.857	46	24	57	24	1	666	72.4	8.16	187.98	24	0	2.854	2.578	2.833	2.742	3.157	2.972	High	High	High	High	High	High
FALSE	High	Master Protein	Q9H3S7	Tyrosine-protein phosphatase non-receptor type 23 OS=Homo sapiens OX=9606 GN=PTPN23 PE=1 SV=1	0	132.828	24	37	55	37	1	1636	178.9	6.92	142.37	37	0	0.843	0.97	0.887	0.853	0.838	0.911	High	High	High	High	High	High
FALSE	High	Master Protein	O43837	Isocitrate dehydrogenase [NAD] subunit beta, mitochondrial OS=Homo sapiens OX=9606 GN=IDH3B PE=1 SV=2	0	132.731	50	17	82	17	1	385	42.2	8.46	251.71	17	0	1.579	1.512	1.612	1.765	1.547	1.688	High	High	High	High	High	High
FALSE	High	Master Protein	P28288	ATP-binding cassette sub-family D member 3 OS=Homo sapiens OX=9606 GN=ABCD3 PE=1 SV=1	0	132.717	39	25	90	25	1	659	75.4	9.36	240.2	25	0	2.488	2.315	2.583	2.919	2.644	2.825	High	High	High	High	High	High
FALSE	High	Master Protein	Q13129	Zinc finger protein Rlf OS=Homo sapiens OX=9606 GN=RLF PE=1 SV=2	0	132.712	16	24	47	24	1	1914	217.8	6.77	144.57	24	0	1.644	1.523	1.719	1.563	1.453	1.622	High	High	High	High	High	High
FALSE	High	Master Protein	O75874	Isocitrate dehydrogenase [NADP] cytoplasmic OS=Homo sapiens OX=9606 GN=IDH1 PE=1 SV=2	0	132.581	45	19	94	18	1	414	46.6	7.01	201.58	19	0	0.794	1.022	0.819	0.894	0.806	0.871	High	High	High	High	High	High
FALSE	High	Master Protein	O96008	Mitochondrial import receptor subunit TOM40 homolog OS=Homo sapiens OX=9606 GN=TOMM40 PE=1 SV=1	0	132.547	37	9	161	9	1	361	37.9	7.25	444.22	9	0	2.822	2.469	2.991	2.718	2.997	2.811	High	High	High	High	High	High
FALSE	High	Master Protein	Q6IAN0	Dehydrogenase/reductase SDR family member 7B OS=Homo sapiens OX=9606 GN=DHRS7B PE=1 SV=2	0	132.437	42	13	90	13	1	325	35.1	9.55	277.06	13	0	3.029	2.664	3.161	3.489	3.371	3.536	High	High	High	High	High	High
FALSE	High	Master Protein	P38606	V-type proton ATPase catalytic subunit A OS=Homo sapiens OX=9606 GN=ATP6V1A PE=1 SV=2	0	132.418	36	21	77	21	1	617	68.3	5.52	237.82	21	0	1.063	1.345	1.028	0.906	0.959	0.973	High	High	High	High	High	High
FALSE	High	Master Protein	Q04721	Neurogenic locus notch homolog protein 2 OS=Homo sapiens OX=9606 GN=NOTCH2 PE=1 SV=3	0	132.389	12	26	56	22	1	2471	265.2	5.14	137.07	26	1	1.88	1.706	1.993	1.988	1.808	2.023	High	High	High	High	High	High
FALSE	High	Master Protein	P49419	Alpha-aminoadipic semialdehyde dehydrogenase OS=Homo sapiens OX=9606 GN=ALDH7A1 PE=1 SV=5	0	132.341	43	18	60	18	1	539	58.5	7.99	166.52	18	0	0.545	0.637	0.432	0.486	0.427	0.37	High	High	High	High	High	High
FALSE	High	Master Protein	Q9H9G7	Protein argonaute-3 OS=Homo sapiens OX=9606 GN=AGO3 PE=1 SV=2	0	132.216	38	29	67	16	1	860	97.3	9.11	189.3	29	21	1.09	1.085	1.116	1.165	1.033	1.167	High	High	High	High	High	High
FALSE	High	Master Protein	Q96S59	Ran-binding protein 9 OS=Homo sapiens OX=9606 GN=RANBP9 PE=1 SV=1	0	132.211	24	14	61	13	1	729	77.8	6.79	178.23	14	3	1.566	1.662	1.726	1.895	1.771	1.969	High	High	High	High	High	High
FALSE	High	Master Protein	P49591	Serine--tRNA ligase, cytoplasmic OS=Homo sapiens OX=9606 GN=SARS PE=1 SV=3	0	132.117	49	22	92	22	1	514	58.7	6.43	261.5	22	0	0.815	1.157	0.877	0.747	0.66	0.732	High	High	High	High	High	High
FALSE	High	Master Protein	P25440	Bromodomain-containing protein 2 OS=Homo sapiens OX=9606 GN=BRD2 PE=1 SV=2	0	132.081	38	28	54	23	1	801	88	9.09	162.7	28	1	1.81	1.69	1.904	1.964	1.705	1.905	High	High	High	High	High	High
FALSE	High	Master Protein	Q15691	Microtubule-associated protein RP/EB family member 1 OS=Homo sapiens OX=9606 GN=MAPRE1 PE=1 SV=3	0	131.954	51	15	113	13	1	268	30	5.14	333.04	15	3	2.082	2.563	2.131	1.693	1.888	1.909	High	High	High	High	High	High
FALSE	High	Master Protein	Q7Z739	YTH domain-containing family protein 3 OS=Homo sapiens OX=9606 GN=YTHDF3 PE=1 SV=1	0	131.916	33	18	85	10	1	585	63.8	9.04	250.08	18	7	1.987	2.323	2.069	2.001	1.814	1.887	High	High	High	High	High	High
FALSE	High	Master Protein	P49959	Double-strand break repair protein MRE11 OS=Homo sapiens OX=9606 GN=MRE11 PE=1 SV=3	0	131.876	32	23	88	23	1	708	80.5	5.9	230.3	23	0	1.826	1.7	1.802	2.204	2.001	2.205	High	High	High	High	High	High
FALSE	High	Master Protein	Q16352	Alpha-internexin OS=Homo sapiens OX=9606 GN=INA PE=1 SV=2	0	131.742	54	28	80	26	1	499	55.4	5.4	207.27	28	1	3.159	2.867	3.161	2.343	2.318	2.338	High	High	High	High	High	High
FALSE	High	Master Protein	Q92769	Histone deacetylase 2 OS=Homo sapiens OX=9606 GN=HDAC2 PE=1 SV=2	0	131.609	38	15	119	10	1	488	55.3	5.91	332.73	15	0	3.623	3.302	3.478	3.707	3.385	3.585	High	High	High	High	High	High
FALSE	High	Master Protein	P49711	Transcriptional repressor CTCF OS=Homo sapiens OX=9606 GN=CTCF PE=1 SV=1	0	131.601	28	19	67	19	1	727	82.7	6.96	206.57	19	0	2.662	2.342	2.724	3.312	2.959	3.13	High	High	High	High	High	High
FALSE	High	Master Protein	P40938	Replication factor C subunit 3 OS=Homo sapiens OX=9606 GN=RFC3 PE=1 SV=2	0	131.577	67	19	95	19	1	356	40.5	8.34	258.41	19	0	2.253	2.142	2.293	2.495	2.25	2.448	High	High	High	High	High	High
FALSE	High	Master Protein	Q13438	Protein OS-9 OS=Homo sapiens OX=9606 GN=OS9 PE=1 SV=1	0	131.222	42	25	52	25	1	667	75.5	4.87	172.79	25	0	1.307	1.186	1.339	1.8	1.578	1.735	High	High	High	High	High	High
FALSE	High	Master Protein	Q07021	Complement component 1 Q subcomponent-binding protein, mitochondrial OS=Homo sapiens OX=9606 GN=C1QBP PE=1 SV=1	0	131.187	49	9	240	9	1	282	31.3	4.84	802.06	9	0	1.749	1.569	1.834	1.89	1.676	1.841	High	High	High	High	High	High
FALSE	High	Master Protein	Q8NBJ5	Procollagen galactosyltransferase 1 OS=Homo sapiens OX=9606 GN=COLGALT1 PE=1 SV=1	0	131.112	40	24	116	23	1	622	71.6	7.31	278.05	24	1	2.177	1.952	2.194	1.7	2.588	1.691	High	High	High	High	High	High
FALSE	High	Master Protein	Q9NS86	LanC-like protein 2 OS=Homo sapiens OX=9606 GN=LANCL2 PE=1 SV=1	0	131.09	40	16	73	16	1	450	50.8	7.43	209.64	16	0	1.886	2.188	1.905	2.365	2.121	2.266	High	High	High	High	High	High
FALSE	High	Master Protein	P56182	Ribosomal RNA processing protein 1 homolog A OS=Homo sapiens OX=9606 GN=RRP1 PE=1 SV=1	0	131.051	46	24	80	24	1	461	52.8	9.33	228.39	24	0	2.95	2.565	3.032	3.826	3.9	4.01	High	High	High	High	High	High
FALSE	High	Master Protein	Q08170	Serine/arginine-rich splicing factor 4 OS=Homo sapiens OX=9606 GN=SRSF4 PE=1 SV=2	0	131.032	29	17	189	11	1	494	56.6	11.52	500.16	17	9	2.928	2.482	2.796	3.406	3.231	3.443	High	High	High	High	High	High
FALSE	High	Master Protein	Q9BZ29	Dedicator of cytokinesis protein 9 OS=Homo sapiens OX=9606 GN=DOCK9 PE=1 SV=2	0	130.947	16	30	53	28	1	2069	236.3	7.49	141.42	30	3	0.879	0.908	0.932	0.784	0.761	0.802	High	High	High	High	High	High
FALSE	High	Master Protein	P47756	F-actin-capping protein subunit beta OS=Homo sapiens OX=9606 GN=CAPZB PE=1 SV=4	0	130.842	59	15	188	15	1	277	31.3	5.59	551.18	15	0	0.537	0.54	0.564	0.561	0.473	0.554	High	High	High	High	High	High
FALSE	High	Master Protein	Q93050	V-type proton ATPase 116 kDa subunit a isoform 1 OS=Homo sapiens OX=9606 GN=ATP6V0A1 PE=1 SV=3	0	130.825	24	17	61	16	1	837	96.4	6.43	177.44	17	1	1.278	1.181	1.322	1.547	1.404	1.533	High	High	High	High	High	High
FALSE	High	Master Protein	Q8NG31	Kinetochore scaffold 1 OS=Homo sapiens OX=9606 GN=KNL1 PE=1 SV=3	0	130.772	15	35	54	35	1	2342	265.2	5.47	127.99	35	0	1.155	1.108	1.229	1.186	1.08	1.204	High	High	High	High	High	High
FALSE	High	Master Protein	Q96BP3	Peptidylprolyl isomerase domain and WD repeat-containing protein 1 OS=Homo sapiens OX=9606 GN=PPWD1 PE=1 SV=1	0	130.733	37	24	67	24	1	646	73.5	7.15	197.94	24	0	2.295	2.203	2.175	2.017	2.725	2.031	High	High	High	High	High	High
FALSE	High	Master Protein	O60814	Histone H2B type 1-K OS=Homo sapiens OX=9606 GN=HIST1H2BK PE=1 SV=3	0	130.728	67	11	684	3	1	126	13.9	10.32	1838.83	11	18	1.61	1.452	1.642	2.015	1.944	1.92	High	High	High	High	High	High
FALSE	High	Master Protein	Q13535	Serine/threonine-protein kinase ATR OS=Homo sapiens OX=9606 GN=ATR PE=1 SV=3	0	130.706	15	38	55	38	1	2644	301.2	7.43	135.19	38	0	1.812	1.68	1.86	2.181	2.024	2.21	High	High	High	High	High	High
FALSE	High	Master Protein	Q96T76	MMS19 nucleotide excision repair protein homolog OS=Homo sapiens OX=9606 GN=MMS19 PE=1 SV=2	0	130.667	29	25	58	25	1	1030	113.2	6.35	165.1	25	0	0.791	0.933	0.858	0.95	0.841	0.976	High	High	High	High	High	High
FALSE	High	Master Protein	Q9UH65	Switch-associated protein 70 OS=Homo sapiens OX=9606 GN=SWAP70 PE=1 SV=1	0	130.457	44	27	50	26	1	585	69	5.87	152.69	27	1	1.058	1.404	1.07	1.033	0.904	1	High	High	High	High	High	High
FALSE	High	Master Protein	Q562R1	Beta-actin-like protein 2 OS=Homo sapiens OX=9606 GN=ACTBL2 PE=1 SV=2	0	130.347	28	9	645	4	1	376	42	5.59	1582.64	9	0	0.678	0.705	0.723	0.775	0.649	0.795	High	High	High	High	High	High
FALSE	High	Master Protein	Q9Y5M8	Signal recognition particle receptor subunit beta OS=Homo sapiens OX=9606 GN=SRPRB PE=1 SV=3	0	130.346	58	13	67	13	1	271	29.7	9.04	237.01	13	0	1.637	1.55	1.685	1.861	2.494	1.61	High	High	High	High	High	High
FALSE	High	Master Protein	P02452	Collagen alpha-1(I) chain OS=Homo sapiens OX=9606 GN=COL1A1 PE=1 SV=5	0	130.325	17	19	110	19	1	1464	138.9	5.8	277.28	19	0	0.044	0.036	0.042	0.049	0.041	0.077	High	High	High	High	High	High
FALSE	High	Master Protein	Q6DT37	Serine/threonine-protein kinase MRCK gamma OS=Homo sapiens OX=9606 GN=CDC42BPG PE=1 SV=2	0	130.301	21	29	51	28	1	1551	172.4	6.28	142.28	29	0	1.16	1.359	1.246	1.006	0.981	1.086	High	High	High	High	High	High
FALSE	High	Master Protein	P42696	RNA-binding protein 34 OS=Homo sapiens OX=9606 GN=RBM34 PE=1 SV=2	0	130.194	51	22	59	22	1	430	48.5	10.11	172.01	22	0	1.118	1.008	1.122	1.375	1.319	1.269	High	High	High	High	High	High
FALSE	High	Master Protein	P12277	Creatine kinase B-type OS=Homo sapiens OX=9606 GN=CKB PE=1 SV=1	0	129.971	42	12	55	12	1	381	42.6	5.59	144.04	12	0	0.244	0.278	0.162	0.202	0.189	0.231	High	High	High	High	High	High
FALSE	High	Master Protein	P56537	Eukaryotic translation initiation factor 6 OS=Homo sapiens OX=9606 GN=EIF6 PE=1 SV=1	0	129.904	57	8	100	8	1	245	26.6	4.68	321.99	8	0	1.215	1.542	1.123	1.125	1.556	1.123	High	High	High	High	High	High
FALSE	High	Master Protein	Q10471	Polypeptide N-acetylgalactosaminyltransferase 2 OS=Homo sapiens OX=9606 GN=GALNT2 PE=1 SV=1	0	129.814	42	22	94	20	1	571	64.7	8.35	227.61	22	3	1.694	1.534	1.736	1.871	1.719	1.893	High	High	High	High	High	High
FALSE	High	Master Protein	Q9BYT8	Neurolysin, mitochondrial OS=Homo sapiens OX=9606 GN=NLN PE=1 SV=1	0	129.703	33	21	69	21	1	704	80.6	6.64	201.55	21	0	2.24	2.292	1.987	1.974	2.148	1.614	High	High	High	High	High	High
FALSE	High	Master Protein	P18124	60S ribosomal protein L7 OS=Homo sapiens OX=9606 GN=RPL7 PE=1 SV=1	0	129.559	51	14	188	14	1	248	29.2	10.65	495.65	14	0	2.055	1.397	1.17	1.037	1.532	1.206	High	High	High	High	High	High
FALSE	High	Master Protein	P43034	Platelet-activating factor acetylhydrolase IB subunit alpha OS=Homo sapiens OX=9606 GN=PAFAH1B1 PE=1 SV=2	0	129.545	44	17	87	16	1	410	46.6	7.37	259.2	17	1	0.817	1.054	0.867	0.823	0.704	0.826	High	High	High	High	High	High
FALSE	High	Master Protein	Q9BS26	Endoplasmic reticulum resident protein 44 OS=Homo sapiens OX=9606 GN=ERP44 PE=1 SV=1	0	129.501	47	16	107	15	1	406	46.9	5.26	305.47	16	0	1.489	1.365	1.514	1.547	1.402	1.534	High	High	High	High	High	High
FALSE	High	Master Protein	P36871	Phosphoglucomutase-1 OS=Homo sapiens OX=9606 GN=PGM1 PE=1 SV=3	0	129.42	45	25	76	25	1	562	61.4	6.76	190.44	25	0	0.353	0.464	0.354	0.411	0.348	0.401	High	High	High	High	High	High
FALSE	High	Master Protein	Q06787	Synaptic functional regulator FMR1 OS=Homo sapiens OX=9606 GN=FMR1 PE=1 SV=1	0	129.386	44	23	78	20	1	632	71.1	7.42	203.4	23	0	1.755	1.717	1.781	1.735	1.765	1.846	High	High	High	High	High	High
FALSE	High	Master Protein	Q86X29	Lipolysis-stimulated lipoprotein receptor OS=Homo sapiens OX=9606 GN=LSR PE=1 SV=4	0	129.383	37	22	82	22	1	649	71.4	7.97	238.52	22	0	1.874	1.73	1.913	2.429	2.05	2.167	High	High	High	High	High	High
FALSE	High	Master Protein	Q9BTW9	Tubulin-specific chaperone D OS=Homo sapiens OX=9606 GN=TBCD PE=1 SV=2	0	129.289	30	30	50	30	1	1192	132.5	6.19	137.19	30	0	1.108	1.463	1.203	1.073	0.975	1.091	High	High	High	High	High	High
FALSE	High	Master Protein	O95361	Tripartite motif-containing protein 16 OS=Homo sapiens OX=9606 GN=TRIM16 PE=1 SV=3	0	129.256	39	20	65	20	1	564	63.9	5.49	200.39	20	0	1.089	1.484	1.254	0.941	0.852	0.944	High	High	High	High	High	High
FALSE	High	Master Protein	P23368	NAD-dependent malic enzyme, mitochondrial OS=Homo sapiens OX=9606 GN=ME2 PE=1 SV=1	0	129.229	37	19	77	18	1	584	65.4	7.61	217.49	19	1	1.553	1.419	1.645	1.616	1.479	1.591	High	High	High	High	High	High
FALSE	High	Master Protein	Q15738	Sterol-4-alpha-carboxylate 3-dehydrogenase, decarboxylating OS=Homo sapiens OX=9606 GN=NSDHL PE=1 SV=2	0	129.2	55	20	108	20	1	373	41.9	8.06	279.28	20	0	2.027	1.881	2.143	2.311	2.231	2.34	High	High	High	High	High	High
FALSE	High	Master Protein	O60524	Nuclear export mediator factor NEMF OS=Homo sapiens OX=9606 GN=NEMF PE=1 SV=4	0	129.059	22	26	55	26	1	1076	122.9	6.35	153.92	26	0	0.916	1.172	0.91	0.968	0.967	1.076	High	High	High	High	High	High
FALSE	High	Master Protein	Q8WUA4	General transcription factor 3C polypeptide 2 OS=Homo sapiens OX=9606 GN=GTF3C2 PE=1 SV=2	0	129.029	31	22	67	21	1	911	100.6	7.31	189.98	22	0	2.165	1.941	2.234	2.448	2.19	2.42	High	High	High	High	High	High
FALSE	High	Master Protein	O95714	E3 ubiquitin-protein ligase HERC2 OS=Homo sapiens OX=9606 GN=HERC2 PE=1 SV=2	0	128.89	8	42	49	42	1	4834	526.9	6.28	127.95	42	0	1.45	1.488	1.53	1.683	1.502	1.704	High	High	High	High	High	High
FALSE	High	Master Protein	P52306	Rap1 GTPase-GDP dissociation stimulator 1 OS=Homo sapiens OX=9606 GN=RAP1GDS1 PE=1 SV=3	0	128.771	33	18	55	17	1	607	66.3	5.31	163.86	18	0	0.626	0.845	0.68	0.562	0.5	0.556	High	High	High	High	High	High
FALSE	High	Master Protein	O43684	Mitotic checkpoint protein BUB3 OS=Homo sapiens OX=9606 GN=BUB3 PE=1 SV=1	0	128.713	46	14	116	14	1	328	37.1	6.84	328.51	14	0	1.754	1.615	1.718	2.083	1.854	2.042	High	High	High	High	High	High
FALSE	High	Master Protein	Q7Z434	Mitochondrial antiviral-signaling protein OS=Homo sapiens OX=9606 GN=MAVS PE=1 SV=2	0	128.571	52	16	64	16	1	540	56.5	5.52	198.13	16	0	1.696	1.567	1.773	1.942	1.67	1.847	High	High	High	High	High	High
FALSE	High	Master Protein	Q86SQ0	Pleckstrin homology-like domain family B member 2 OS=Homo sapiens OX=9606 GN=PHLDB2 PE=1 SV=2	0	128.542	24	32	59	31	1	1253	142.1	7.43	156.19	32	1	1.055	1.014	1.087	2.124	1.901	2.055	High	High	High	High	High	High
FALSE	High	Master Protein	P05534	HLA class I histocompatibility antigen, A-24 alpha chain OS=Homo sapiens OX=9606 GN=HLA-A PE=1 SV=2	0	128.51	46	14	75	2	1	365	40.7	6.34	205.91	14	4	0.972	0.879	1.031	0.912	0.779	0.876	High	High	High	High	High	High
FALSE	High	Master Protein	Q8NFW8	N-acylneuraminate cytidylyltransferase OS=Homo sapiens OX=9606 GN=CMAS PE=1 SV=2	0	128.484	51	20	77	20	1	434	48.3	7.93	241.27	20	0	1.435	1.324	1.427	1.592	1.41	1.581	High	High	High	High	High	High
FALSE	High	Master Protein	Q8WTW3	Conserved oligomeric Golgi complex subunit 1 OS=Homo sapiens OX=9606 GN=COG1 PE=1 SV=1	0	128.453	31	28	57	28	1	980	108.9	7.31	157.39	28	0	1.925	2.133	2.128	1.921	1.763	1.986	High	High	High	High	High	High
FALSE	High	Master Protein	A1L0T0	Acetolactate synthase-like protein OS=Homo sapiens OX=9606 GN=ILVBL PE=1 SV=2	0	128.433	42	20	69	20	1	632	67.8	8.15	192.38	20	0	1.54	1.419	1.585	1.436	1.322	1.367	High	High	High	High	High	High
FALSE	High	Master Protein	Q16630	Cleavage and polyadenylation specificity factor subunit 6 OS=Homo sapiens OX=9606 GN=CPSF6 PE=1 SV=2	0	128.432	36	18	122	18	1	551	59.2	7.15	352.28	18	0	2.454	2.171	2.302	2.85	2.816	3.027	High	High	High	High	High	High
FALSE	High	Master Protein	Q8TDW0	Volume-regulated anion channel subunit LRRC8C OS=Homo sapiens OX=9606 GN=LRRC8C PE=1 SV=2	0	128.422	32	24	60	21	1	803	92.4	7.62	180.89	24	2	1.975	1.826	2.121	2.203	2.012	2.166	High	High	High	High	High	High
FALSE	High	Master Protein	Q8IWX8	Calcium homeostasis endoplasmic reticulum protein OS=Homo sapiens OX=9606 GN=CHERP PE=1 SV=3	0	128.41	23	19	85	19	1	916	103.6	9.04	218.1	19	0	2.41	2.09	2.382	2.787	2.577	2.723	High	High	High	High	High	High
FALSE	High	Master Protein	P33121	Long-chain-fatty-acid--CoA ligase 1 OS=Homo sapiens OX=9606 GN=ACSL1 PE=1 SV=1	0	128.359	46	27	60	25	1	698	77.9	7.15	154.93	27	3	1.167	1.132	1.255	1.011	1.265	1.033	High	High	High	High	High	High
FALSE	High	Master Protein	Q86V81	THO complex subunit 4 OS=Homo sapiens OX=9606 GN=ALYREF PE=1 SV=3	0	128.336	49	12	176	12	1	257	26.9	11.15	477.58	12	0	3.05	2.66	3.123	3.48	3.174	3.493	High	High	High	High	High	High
FALSE	High	Master Protein	Q9Y6D5	Brefeldin A-inhibited guanine nucleotide-exchange protein 2 OS=Homo sapiens OX=9606 GN=ARFGEF2 PE=1 SV=3	0	128.319	17	30	54	19	1	1785	201.9	6.33	146.45	30	0	0.587	0.741	0.641	0.55	0.515	0.589	High	High	High	High	High	High
FALSE	High	Master Protein	Q8NDI1	EH domain-binding protein 1 OS=Homo sapiens OX=9606 GN=EHBP1 PE=1 SV=3	0	128.232	28	29	48	27	1	1231	139.9	5.35	120.99	29	0	1.182	1.386	1.286	1.317	1.186	1.295	High	High	High	High	High	High
FALSE	High	Master Protein	O95373	Importin-7 OS=Homo sapiens OX=9606 GN=IPO7 PE=1 SV=1	0	128.098	25	21	79	21	1	1038	119.4	4.82	209.53	21	0	1.698	2.061	1.792	1.821	1.71	1.835	High	High	High	High	High	High
FALSE	High	Master Protein	Q8N257	Histone H2B type 3-B OS=Homo sapiens OX=9606 GN=HIST3H2BB PE=1 SV=3	0	127.986	67	11	573	2	1	126	13.9	10.32	1541.72	11	2	1.979	1.752	2.114	2.291	2.079	2.33	High	High	High	High	High	High
FALSE	High	Master Protein	Q9Y512	Sorting and assembly machinery component 50 homolog OS=Homo sapiens OX=9606 GN=SAMM50 PE=1 SV=3	0	127.84	51	21	73	21	1	469	51.9	6.9	192.72	21	0	1.62	1.464	1.713	1.756	1.619	1.751	High	High	High	High	High	High
FALSE	High	Master Protein	Q12965	Unconventional myosin-Ie OS=Homo sapiens OX=9606 GN=MYO1E PE=1 SV=2	0	127.742	26	26	54	26	1	1108	127	8.92	139.76	26	0	0.737	0.928	0.822	0.829	0.753	0.844	High	High	High	High	High	High
FALSE	High	Master Protein	P32969	60S ribosomal protein L9 OS=Homo sapiens OX=9606 GN=RPL9 PE=1 SV=1	0	127.734	57	9	152	9	1	192	21.9	9.95	410.86	9	0	1.491	1.648	1.614	1.56	1.4	1.467	High	High	High	High	High	High
FALSE	High	Master Protein	P40692	DNA mismatch repair protein Mlh1 OS=Homo sapiens OX=9606 GN=MLH1 PE=1 SV=1	0	127.594	37	32	57	32	1	756	84.5	5.72	159.51	32	0	1.251	1.106	1.148	1.35	1.285	1.455	High	High	High	High	High	High
FALSE	High	Master Protein	P54709	Sodium/potassium-transporting ATPase subunit beta-3 OS=Homo sapiens OX=9606 GN=ATP1B3 PE=1 SV=1	0	127.33	45	13	113	13	1	279	31.5	8.35	362.27	13	0	1.818	1.685	1.903	1.971	1.776	1.855	High	High	High	High	High	High
FALSE	High	Master Protein	Q52LW3	Rho GTPase-activating protein 29 OS=Homo sapiens OX=9606 GN=ARHGAP29 PE=1 SV=2	0	127.285	25	32	51	32	1	1261	142	6.74	135.32	32	0	1.61	2.117	1.691	1.453	1.375	1.49	High	High	High	High	High	High
FALSE	High	Master Protein	Q8NFD5	AT-rich interactive domain-containing protein 1B OS=Homo sapiens OX=9606 GN=ARID1B PE=1 SV=2	0	127.257	15	29	50	28	1	2236	236	6.73	150.22	29	0	1.46	1.324	1.49	1.713	1.535	1.694	High	High	High	High	High	High
FALSE	High	Master Protein	Q9BY77	Polymerase delta-interacting protein 3 OS=Homo sapiens OX=9606 GN=POLDIP3 PE=1 SV=2	0	127.202	54	18	61	18	1	421	46.1	9.99	184.01	18	0	1.34	1.229	1.374	1.558	1.438	1.555	High	High	High	High	High	High
FALSE	High	Master Protein	P43490	Nicotinamide phosphoribosyltransferase OS=Homo sapiens OX=9606 GN=NAMPT PE=1 SV=1	0	127.2	52	20	73	20	1	491	55.5	7.15	182.6	20	0	0.277	0.312	0.268	0.314	0.282	0.32	High	High	High	High	High	High
FALSE	High	Master Protein	Q6P1N0	Coiled-coil and C2 domain-containing protein 1A OS=Homo sapiens OX=9606 GN=CC2D1A PE=1 SV=1	0	127.175	32	28	46	27	1	951	104	8.09	132.81	28	1	1.005	1.324	1.045	0.973	0.893	0.971	High	High	High	High	High	High
FALSE	High	Master Protein	Q8IXI1	Mitochondrial Rho GTPase 2 OS=Homo sapiens OX=9606 GN=RHOT2 PE=1 SV=2	0	127.076	44	19	75	17	1	618	68.1	5.86	239.17	19	1	1.639	1.526	1.704	1.981	1.733	1.894	High	High	High	High	High	High
FALSE	High	Master Protein	Q9Y5Y6	Suppressor of tumorigenicity 14 protein OS=Homo sapiens OX=9606 GN=ST14 PE=1 SV=2	0	126.993	30	22	46	22	1	855	94.7	6.55	129.91	22	0	2.052	1.786	2.053	1.805	1.819	1.953	High	High	High	High	High	High
FALSE	High	Master Protein	Q9H0L4	Cleavage stimulation factor subunit 2 tau variant OS=Homo sapiens OX=9606 GN=CSTF2T PE=1 SV=1	0	126.964	38	18	63	10	1	616	64.4	7.25	172.32	18	0	2.214	1.996	2.276	2.28	2.097	2.278	High	High	High	High	High	High
FALSE	High	Master Protein	O60563	Cyclin-T1 OS=Homo sapiens OX=9606 GN=CCNT1 PE=1 SV=1	0	126.872	32	21	58	19	1	726	80.6	8.78	170.33	21	0	4.468	3.954	4.31	3.172	5.03	4.362	High	High	High	High	High	High
FALSE	High	Master Protein	Q14166	Tubulin--tyrosine ligase-like protein 12 OS=Homo sapiens OX=9606 GN=TTLL12 PE=1 SV=2	0	126.871	39	20	77	20	1	644	74.4	5.53	221.14	20	0	0.902	0.988	0.891	0.932	0.847	0.9	High	High	High	High	High	High
FALSE	High	Master Protein	Q99797	Mitochondrial intermediate peptidase OS=Homo sapiens OX=9606 GN=MIPEP PE=1 SV=2	0	126.812	38	26	81	25	1	713	80.6	7.05	213.34	26	1	1.779	1.605	1.836	1.823	1.675	1.82	High	High	High	High	High	High
FALSE	High	Master Protein	Q9UBV2	Protein sel-1 homolog 1 OS=Homo sapiens OX=9606 GN=SEL1L PE=1 SV=3	0	126.788	27	18	59	18	1	794	88.7	5.39	164.06	18	0	2.361	1.978	2.39	2.816	2.608	2.806	High	High	High	High	High	High
FALSE	High	Master Protein	Q9Y4G6	Talin-2 OS=Homo sapiens OX=9606 GN=TLN2 PE=1 SV=4	0	126.763	11	27	67	12	1	2542	271.4	5.57	176.09	27	1	0.756	0.827	0.719	0.763	0.792	0.847	High	High	High	High	High	High
FALSE	High	Master Protein	Q96E39	RNA binding motif protein, X-linked-like-1 OS=Homo sapiens OX=9606 GN=RBMXL1 PE=1 SV=1	0	126.703	58	26	383	6	1	390	42.1	9.89	940.3	26	0	5.771	4.861	5.535	4.288	2.54	3.483	High	High	High	High	High	High
FALSE	High	Master Protein	Q99747	Gamma-soluble NSF attachment protein OS=Homo sapiens OX=9606 GN=NAPG PE=1 SV=1	0	126.654	65	18	65	18	1	312	34.7	5.41	166.11	18	0	1.13	1.254	1.2	1.275	1.16	1.297	High	High	High	High	High	High
FALSE	High	Master Protein	P82933	28S ribosomal protein S9, mitochondrial OS=Homo sapiens OX=9606 GN=MRPS9 PE=1 SV=2	0	126.629	54	20	92	20	1	396	45.8	9.51	270	20	0	3.872	3.529	3.85	3.39	3.64	3.607	High	High	High	High	High	High
FALSE	High	Master Protein	Q9H0S4	Probable ATP-dependent RNA helicase DDX47 OS=Homo sapiens OX=9606 GN=DDX47 PE=1 SV=1	0	126.602	43	17	69	17	1	455	50.6	9.1	226.87	17	0	2.568	2.272	2.627	2.821	2.541	2.941	High	High	High	High	High	High
FALSE	High	Master Protein	Q99570	Phosphoinositide 3-kinase regulatory subunit 4 OS=Homo sapiens OX=9606 GN=PIK3R4 PE=1 SV=3	0	126.528	23	29	54	29	1	1358	153	7.17	154.58	29	0	1.045	1.217	1.139	1.037	0.949	1.054	High	High	High	High	High	High
FALSE	High	Master Protein	Q6PGP7	Tetratricopeptide repeat protein 37 OS=Homo sapiens OX=9606 GN=TTC37 PE=1 SV=1	0	126.514	24	37	52	36	1	1564	175.4	7.53	126.57	37	1	0.746	0.942	0.785	0.745	0.673	0.716	High	High	High	High	High	High
FALSE	High	Master Protein	Q9UG63	ATP-binding cassette sub-family F member 2 OS=Homo sapiens OX=9606 GN=ABCF2 PE=1 SV=2	0	126.411	40	26	68	26	1	623	71.2	7.37	190.55	26	0	1.075	1.245	1.151	1.001	0.907	0.953	High	High	High	High	High	High
FALSE	High	Master Protein	Q14202	Zinc finger MYM-type protein 3 OS=Homo sapiens OX=9606 GN=ZMYM3 PE=1 SV=2	0	126.305	22	28	59	26	1	1370	152.3	6.35	155.63	28	0	2.667	2.442	2.672	2.425	2.299	2.553	High	High	High	High	High	High
FALSE	High	Master Protein	P23528	Cofilin-1 OS=Homo sapiens OX=9606 GN=CFL1 PE=1 SV=3	0	126.264	66	13	298	10	1	166	18.5	8.09	888.14	13	3	0.824	1.094	0.899	0.901	0.796	0.868	High	High	High	High	High	High
FALSE	High	Master Protein	O75410	Transforming acidic coiled-coil-containing protein 1 OS=Homo sapiens OX=9606 GN=TACC1 PE=1 SV=2	0	126.199	42	28	49	25	1	805	87.7	4.88	151.03	28	3	0.804	0.779	0.849	0.886	0.805	0.886	High	High	High	High	High	High
FALSE	High	Master Protein	O00471	Exocyst complex component 5 OS=Homo sapiens OX=9606 GN=EXOC5 PE=1 SV=1	0	126.193	35	26	51	25	1	708	81.8	6.71	134.01	26	0	1.047	1.191	1.139	1.038	1.033	1.078	High	High	High	High	High	High
FALSE	High	Master Protein	O75131	Copine-3 OS=Homo sapiens OX=9606 GN=CPNE3 PE=1 SV=1	0	126.092	41	20	88	19	1	537	60.1	5.85	241.59	20	1	0.725	0.935	0.763	0.72	0.639	0.706	High	High	High	High	High	High
FALSE	High	Master Protein	Q9HB71	Calcyclin-binding protein OS=Homo sapiens OX=9606 GN=CACYBP PE=1 SV=2	0	125.964	55	15	123	15	1	228	26.2	8.25	367.57	15	0	1.474	1.996	1.589	1.521	1.348	1.42	High	High	High	High	High	High
FALSE	High	Master Protein	P30405	Peptidyl-prolyl cis-trans isomerase F, mitochondrial OS=Homo sapiens OX=9606 GN=PPIF PE=1 SV=1	0	125.962	64	12	115	10	1	207	22	9.38	311.14	12	0	2.317	2.105	2.442	2.52	2.251	2.285	High	High	High	High	High	High
FALSE	High	Master Protein	Q6PJT7	Zinc finger CCCH domain-containing protein 14 OS=Homo sapiens OX=9606 GN=ZC3H14 PE=1 SV=1	0	125.955	39	26	63	26	1	736	82.8	7.31	194.47	26	0	1.866	1.596	1.842	2.175	2.034	2.163	High	High	High	High	High	High
FALSE	High	Master Protein	Q9UMX0	Ubiquilin-1 OS=Homo sapiens OX=9606 GN=UBQLN1 PE=1 SV=2	0	125.8	24	10	71	4	1	589	62.5	5.11	223.02	10	8	1.1	1.246	1.226	1.163	1.017	1.167	High	High	High	High	High	High
FALSE	High	Master Protein	P28074	Proteasome subunit beta type-5 OS=Homo sapiens OX=9606 GN=PSMB5 PE=1 SV=3	0	125.705	46	11	137	11	1	263	28.5	6.92	417.98	11	0	1.432	1.703	1.396	1.331	1.211	1.39	High	High	High	High	High	High
FALSE	High	Master Protein	Q08188	Protein-glutamine gamma-glutamyltransferase E OS=Homo sapiens OX=9606 GN=TGM3 PE=1 SV=4	0	125.662	31	17	76	17	1	693	76.6	5.86	180.43	17	0	0.034	0.032	0.036	0.036	0.034	0.067	High	High	High	High	High	High
FALSE	High	Master Protein	Q8IXB1	DnaJ homolog subfamily C member 10 OS=Homo sapiens OX=9606 GN=DNAJC10 PE=1 SV=2	0	125.655	28	21	79	21	1	793	91	7.18	213.19	21	0	2.623	2.311	2.649	2.871	2.655	2.78	High	High	High	High	High	High
FALSE	High	Master Protein	O75815	Breast cancer anti-estrogen resistance protein 3 OS=Homo sapiens OX=9606 GN=BCAR3 PE=1 SV=1	0	125.637	43	28	53	28	1	825	92.5	7.96	152.08	28	0	1.992	2.438	2.081	2.324	2.057	2.252	High	High	High	High	High	High
FALSE	High	Master Protein	Q9BZJ0	Crooked neck-like protein 1 OS=Homo sapiens OX=9606 GN=CRNKL1 PE=1 SV=4	0	125.594	31	29	78	29	1	848	100.4	8	195.85	29	0	1.689	1.567	1.71	1.736	1.81	1.708	High	High	High	High	High	High
FALSE	High	Master Protein	Q9P2B2	Prostaglandin F2 receptor negative regulator OS=Homo sapiens OX=9606 GN=PTGFRN PE=1 SV=2	0	125.476	33	28	71	28	1	879	98.5	6.61	183.97	28	0	1.609	1.47	1.629	1.486	1.382	1.491	High	High	High	High	High	High
FALSE	High	Master Protein	Q9H1A4	Anaphase-promoting complex subunit 1 OS=Homo sapiens OX=9606 GN=ANAPC1 PE=1 SV=1	0	125.459	18	36	62	36	1	1944	216.4	6.3	143.21	36	0	1.581	1.716	1.653	1.946	1.698	1.856	High	High	High	High	High	High
FALSE	High	Master Protein	Q14103	Heterogeneous nuclear ribonucleoprotein D0 OS=Homo sapiens OX=9606 GN=HNRNPD PE=1 SV=1	0	125.455	38	16	243	13	1	355	38.4	7.81	700.71	16	1	5.586	4.685	5.322	5.433	6.049	5.181	High	High	High	High	High	High
FALSE	High	Master Protein	O15270	Serine palmitoyltransferase 2 OS=Homo sapiens OX=9606 GN=SPTLC2 PE=1 SV=1	0	125.336	43	22	63	22	1	562	62.9	7.78	186.49	22	0	2.051	1.832	2.08	2.518	2.322	2.484	High	High	High	High	High	High
FALSE	High	Master Protein	P21589	5'-nucleotidase OS=Homo sapiens OX=9606 GN=NT5E PE=1 SV=1	0	125.335	40	18	77	18	1	574	63.3	7.03	245.79	18	0	1.738	1.655	1.85	1.786	1.601	1.689	High	High	High	High	High	High
FALSE	High	Master Protein	Q13423	NAD(P) transhydrogenase, mitochondrial OS=Homo sapiens OX=9606 GN=NNT PE=1 SV=3	0	125.159	26	25	50	25	1	1086	113.8	8.09	118.2	25	0	0.254	0.233	0.26	0.287	0.259	0.308	High	High	High	High	High	High
FALSE	High	Master Protein	Q9UL03	Integrator complex subunit 6 OS=Homo sapiens OX=9606 GN=INTS6 PE=1 SV=1	0	125.058	31	26	60	26	1	887	100.3	8.62	170.69	26	0	1.103	1.044	1.171	1.273	1.138	1.233	High	High	High	High	High	High
FALSE	High	Master Protein	Q9NZL9	Methionine adenosyltransferase 2 subunit beta OS=Homo sapiens OX=9606 GN=MAT2B PE=1 SV=1	0	124.984	58	18	69	18	1	334	37.5	7.36	202.08	18	0	1.847	1.793	1.676	2.427	2.161	2.341	High	High	High	High	High	High
FALSE	High	Master Protein	Q06323	Proteasome activator complex subunit 1 OS=Homo sapiens OX=9606 GN=PSME1 PE=1 SV=1	0	124.978	59	15	86	15	1	249	28.7	6.02	233.04	15	0	0.328	0.384	0.321	0.358	0.309	0.363	High	High	High	High	High	High
FALSE	High	Master Protein	Q14571	Inositol 1,4,5-trisphosphate receptor type 2 OS=Homo sapiens OX=9606 GN=ITPR2 PE=1 SV=2	0	124.966	11	35	61	19	1	2701	307.9	6.43	158.68	35	2	0.535	0.502	0.574	0.567	0.515	0.601	High	High	High	High	High	High
FALSE	High	Master Protein	Q96JB2	Conserved oligomeric Golgi complex subunit 3 OS=Homo sapiens OX=9606 GN=COG3 PE=1 SV=3	0	124.962	31	23	51	23	1	828	94	5.57	141.98	23	0	1.428	1.611	1.6	1.37	1.215	1.414	High	High	High	High	High	High
FALSE	High	Master Protein	P09622	Dihydrolipoyl dehydrogenase, mitochondrial OS=Homo sapiens OX=9606 GN=DLD PE=1 SV=2	0	124.843	32	15	85	15	1	509	54.1	7.85	239.98	15	0	2.106	1.774	2.114	1.986	3.854	1.513	High	High	High	High	High	High
FALSE	High	Master Protein	P51648	Fatty aldehyde dehydrogenase OS=Homo sapiens OX=9606 GN=ALDH3A2 PE=1 SV=1	0	124.639	38	18	165	17	1	485	54.8	7.88	440.1	18	1	2.549	2.313	2.616	2.49	2.236	2.438	High	High	High	High	High	High
FALSE	High	Master Protein	O60333	Kinesin-like protein KIF1B OS=Homo sapiens OX=9606 GN=KIF1B PE=1 SV=5	0	124.582	16	28	55	22	1	1816	204.3	5.6	166.52	28	8	1.557	2.012	1.685	1.418	1.274	1.42	High	High	High	High	High	High
FALSE	High	Master Protein	Q96SN8	CDK5 regulatory subunit-associated protein 2 OS=Homo sapiens OX=9606 GN=CDK5RAP2 PE=1 SV=5	0	124.488	16	28	41	28	1	1893	214.9	5.58	122.37	28	0	1.346	1.462	1.412	1.405	1.228	1.376	High	High	High	High	High	High
FALSE	High	Master Protein	O43396	Thioredoxin-like protein 1 OS=Homo sapiens OX=9606 GN=TXNL1 PE=1 SV=3	0	124.478	57	14	60	14	1	289	32.2	4.96	186.93	14	0	0.721	0.865	0.667	0.579	0.73	0.721	High	High	High	High	High	High
FALSE	High	Master Protein	Q09028	Histone-binding protein RBBP4 OS=Homo sapiens OX=9606 GN=RBBP4 PE=1 SV=3	0	124.402	36	14	148	7	1	425	47.6	4.89	440.41	14	0	1.475	1.332	1.496	1.724	1.508	1.557	High	High	High	High	High	High
FALSE	High	Master Protein	O75151	Lysine-specific demethylase PHF2 OS=Homo sapiens OX=9606 GN=PHF2 PE=1 SV=4	0	124.288	30	30	62	29	1	1096	120.7	9.17	182.85	30	1	2.336	2.091	2.34	2.706	2.516	2.742	High	High	High	High	High	High
FALSE	High	Master Protein	P30041	Peroxiredoxin-6 OS=Homo sapiens OX=9606 GN=PRDX6 PE=1 SV=3	0	124.258	66	18	108	18	1	224	25	6.38	292.72	18	0	0.76	1.05	0.816	0.773	0.668	0.742	High	High	High	High	High	High
FALSE	High	Master Protein	P24539	ATP synthase F(0) complex subunit B1, mitochondrial OS=Homo sapiens OX=9606 GN=ATP5F1 PE=1 SV=2	0	124.192	50	12	111	12	1	256	28.9	9.36	321.41	12	0	1.866	1.609	1.877	1.856	1.703	1.849	High	High	High	High	High	High
FALSE	High	Master Protein	Q9NQX3	Gephyrin OS=Homo sapiens OX=9606 GN=GPHN PE=1 SV=1	0	124.063	33	22	55	22	1	736	79.7	5.43	162.37	22	0	0.894	1.252	0.983	0.908	0.791	0.863	High	High	High	High	High	High
FALSE	High	Master Protein	P35659	Protein DEK OS=Homo sapiens OX=9606 GN=DEK PE=1 SV=1	0	124.048	42	16	133	16	1	375	42.6	8.56	350.33	16	0	2.206	1.969	2.182	2.145	1.871	2.043	High	High	High	High	High	High
FALSE	High	Master Protein	Q15758	Neutral amino acid transporter B(0) OS=Homo sapiens OX=9606 GN=SLC1A5 PE=1 SV=2	0	124.044	30	12	116	12	1	541	56.6	5.48	364.55	12	0	2.95	2.931	3.016	4.211	4.828	3.361	High	High	High	High	High	High
FALSE	High	Master Protein	P39656	Dolichyl-diphosphooligosaccharide--protein glycosyltransferase 48 kDa subunit OS=Homo sapiens OX=9606 GN=DDOST PE=1 SV=4	0	124.043	38	16	125	16	1	456	50.8	6.55	358.5	16	0	2.034	1.827	2.127	2.369	2.48	2.787	High	High	High	High	High	High
FALSE	High	Master Protein	Q53SF7	Cordon-bleu protein-like 1 OS=Homo sapiens OX=9606 GN=COBLL1 PE=1 SV=2	0	123.992	26	27	49	27	1	1204	131.7	6.67	150.27	27	0	0.929	0.892	0.997	0.853	0.762	0.89	High	High	High	High	High	High
FALSE	High	Master Protein	P18564	Integrin beta-6 OS=Homo sapiens OX=9606 GN=ITGB6 PE=1 SV=2	0	123.99	28	18	79	17	1	788	85.9	5.55	211.72	18	0	2.292	1.931	2.304	2.706	2.555	2.737	High	High	High	High	High	High
FALSE	High	Master Protein	P50579	Methionine aminopeptidase 2 OS=Homo sapiens OX=9606 GN=METAP2 PE=1 SV=1	0	123.932	47	18	68	18	1	478	52.9	5.82	218.03	18	0	1.201	1.543	1.291	1.258	1.098	1.221	High	High	High	High	High	High
FALSE	High	Master Protein	O95433	Activator of 90 kDa heat shock protein ATPase homolog 1 OS=Homo sapiens OX=9606 GN=AHSA1 PE=1 SV=1	0	123.901	59	16	114	16	1	338	38.3	5.53	348.65	16	0	1.101	1.423	1.165	1.259	1.089	1.215	High	High	High	High	High	High
FALSE	High	Master Protein	P48735	Isocitrate dehydrogenase [NADP], mitochondrial OS=Homo sapiens OX=9606 GN=IDH2 PE=1 SV=2	0	123.804	45	20	79	19	1	452	50.9	8.69	239.47	20	1	0.562	0.478	0.565	0.471	0.427	0.516	High	High	High	High	High	High
FALSE	High	Master Protein	Q9BTU6	Phosphatidylinositol 4-kinase type 2-alpha OS=Homo sapiens OX=9606 GN=PI4K2A PE=1 SV=1	0	123.775	47	21	63	21	1	479	54	8.29	176.04	21	0	1.56	1.496	1.598	1.928	1.816	1.85	High	High	High	High	High	High
FALSE	High	Master Protein	P52597	Heterogeneous nuclear ribonucleoprotein F OS=Homo sapiens OX=9606 GN=HNRNPF PE=1 SV=3	0	123.768	42	15	278	13	1	415	45.6	5.58	969.94	15	0	1.919	1.705	1.85	2.351	2.243	2.377	High	High	High	High	High	High
FALSE	High	Master Protein	Q15428	Splicing factor 3A subunit 2 OS=Homo sapiens OX=9606 GN=SF3A2 PE=1 SV=2	0	123.754	28	13	111	13	1	464	49.2	9.64	353.59	13	0	3.19	2.618	3.197	3.634	3.569	3.694	High	High	High	High	High	High	Acetyl [N-Term]
FALSE	High	Master Protein	P39748	Flap endonuclease 1 OS=Homo sapiens OX=9606 GN=FEN1 PE=1 SV=1	0	123.474	46	17	107	17	1	380	42.6	8.62	325.73	17	0	2.167	2.107	1.835	2.727	2.367	2.511	High	High	High	High	High	High
FALSE	High	Master Protein	Q15477	Helicase SKI2W OS=Homo sapiens OX=9606 GN=SKIV2L PE=1 SV=3	0	123.456	24	26	44	26	1	1246	137.7	6.06	133	26	0	0.927	1.162	1.004	0.894	0.78	0.879	High	High	High	High	High	High
FALSE	High	Master Protein	P78406	mRNA export factor OS=Homo sapiens OX=9606 GN=RAE1 PE=1 SV=1	0	123.383	47	14	87	14	1	368	40.9	7.83	244.71	14	0	1.85	1.948	1.79	1.53	2.569	1.325	High	High	High	High	High	High
FALSE	High	Master Protein	Q8N7H5	RNA polymerase II-associated factor 1 homolog OS=Homo sapiens OX=9606 GN=PAF1 PE=1 SV=2	0	123.375	41	19	59	19	1	531	59.9	4.63	168.95	19	0	2.139	1.872	2.205	2.577	2.269	2.411	High	High	High	High	High	High
FALSE	High	Master Protein	Q9UHD1	Cysteine and histidine-rich domain-containing protein 1 OS=Homo sapiens OX=9606 GN=CHORDC1 PE=1 SV=2	0	123.282	46	17	56	17	1	332	37.5	7.87	174.26	17	0	2.499	3.206	2.604	3.091	3.751	2.569	High	High	High	High	High	High
FALSE	High	Master Protein	P50402	Emerin OS=Homo sapiens OX=9606 GN=EMD PE=1 SV=1	0	123.203	58	12	135	12	1	254	29	5.5	399.45	12	0	1.784	1.532	1.888	2.036	1.854	1.993	High	High	High	High	High	High
FALSE	High	Master Protein	O60701	UDP-glucose 6-dehydrogenase OS=Homo sapiens OX=9606 GN=UGDH PE=1 SV=1	0	122.936	53	25	75	25	1	494	55	7.12	203.09	25	0	0.712	0.7	0.67	1.054	1.037	0.819	High	High	High	High	High	High
FALSE	High	Master Protein	Q9NYL9	Tropomodulin-3 OS=Homo sapiens OX=9606 GN=TMOD3 PE=1 SV=1	0	122.928	60	19	89	17	1	352	39.6	5.19	239.63	19	3	1.777	1.952	1.46	1.089	1.422	1.479	High	High	High	High	High	High
FALSE	High	Master Protein	Q9UQR1	Zinc finger protein 148 OS=Homo sapiens OX=9606 GN=ZNF148 PE=1 SV=2	0	122.861	35	21	46	21	1	794	88.9	6.48	140.62	21	0	2.112	1.844	2.228	1.998	1.841	2.107	High	High	High	High	High	High
FALSE	High	Master Protein	Q8N684	Cleavage and polyadenylation specificity factor subunit 7 OS=Homo sapiens OX=9606 GN=CPSF7 PE=1 SV=1	0	122.832	42	17	128	17	1	471	52	8	361.84	17	0	1.971	1.792	1.988	2.47	2.343	2.45	High	High	High	High	High	High
FALSE	High	Master Protein	Q16851	UTP--glucose-1-phosphate uridylyltransferase OS=Homo sapiens OX=9606 GN=UGP2 PE=1 SV=5	0	122.75	41	21	65	21	1	508	56.9	8.15	158.68	21	0	0.471	0.579	0.504	0.462	0.405	0.449	High	High	High	High	High	High
FALSE	High	Master Protein	Q9UMN6	Histone-lysine N-methyltransferase 2B OS=Homo sapiens OX=9606 GN=KMT2B PE=1 SV=1	0	122.681	14	34	53	31	1	2715	293.3	8.22	140.57	34	0	2.45	2.372	2.584	2.677	2.671	2.859	High	High	High	High	High	High
FALSE	High	Master Protein	Q641Q2	WASH complex subunit 2A OS=Homo sapiens OX=9606 GN=WASHC2A PE=1 SV=3	0	122.619	28	29	46	8	1	1341	147.1	4.81	122.15	29	18	1.057	1.254	1.124	1.118	1.044	1.102	High	High	High	High	High	High
FALSE	High	Master Protein	Q15063	Periostin OS=Homo sapiens OX=9606 GN=POSTN PE=1 SV=2	0	122.484	28	18	54	18	1	836	93.3	7.53	115.08	18	0	0.046	0.045	0.05	0.045	0.043	0.078	High	High	High	High	High	High
FALSE	High	Master Protein	Q8IWA0	WD repeat-containing protein 75 OS=Homo sapiens OX=9606 GN=WDR75 PE=1 SV=1	0	122.459	33	25	63	25	1	830	94.4	5.96	188.88	25	0	2.563	2.397	2.626	3.289	3.021	3.301	High	High	High	High	High	High
FALSE	High	Master Protein	Q68CP9	AT-rich interactive domain-containing protein 2 OS=Homo sapiens OX=9606 GN=ARID2 PE=1 SV=2	0	122.378	17	29	46	29	1	1835	197.3	7.42	133.95	29	0	1.889	1.698	1.939	2.016	2.101	2.087	High	High	High	High	High	High
FALSE	High	Master Protein	P01834	Immunoglobulin kappa constant OS=Homo sapiens OX=9606 GN=IGKC PE=1 SV=2	0	122.342	79	5	173	1	1	107	11.8	6.52	288.72	5	0	0.046	0.046	0.057	0.053	0.053	0.087	High	High	High	High	High	High
FALSE	High	Master Protein	Q9H9A6	Leucine-rich repeat-containing protein 40 OS=Homo sapiens OX=9606 GN=LRRC40 PE=1 SV=1	0	122.312	40	23	49	23	1	602	68.2	6.43	149.71	23	0	0.926	1.166	0.976	0.973	0.839	0.951	High	High	High	High	High	High
FALSE	High	Master Protein	Q7Z5L9	Interferon regulatory factor 2-binding protein 2 OS=Homo sapiens OX=9606 GN=IRF2BP2 PE=1 SV=2	0	122.246	44	20	76	17	1	587	61	8.69	222.07	20	0	1.718	1.52	1.707	1.873	1.7	1.922	High	High	High	High	High	High
FALSE	High	Master Protein	P21964	Catechol O-methyltransferase OS=Homo sapiens OX=9606 GN=COMT PE=1 SV=2	0	122.045	63	14	88	14	1	271	30	5.47	279.13	14	0	2.074	2.397	2.064	2.236	2.096	2.241	High	High	High	High	High	High
FALSE	High	Master Protein	Q69YN4	Protein virilizer homolog OS=Homo sapiens OX=9606 GN=VIRMA PE=1 SV=2	0	122.028	18	31	60	31	1	1812	201.9	5.01	168.57	31	0	2.314	1.999	2.36	2.321	2.072	2.312	High	High	High	High	High	High
FALSE	High	Master Protein	Q15059	Bromodomain-containing protein 3 OS=Homo sapiens OX=9606 GN=BRD3 PE=1 SV=1	0	121.969	37	25	61	17	1	726	79.5	9.36	182.31	25	0	2.085	1.797	2.109	1.907	1.72	1.866	High	High	High	High	High	High
FALSE	High	Master Protein	Q8NC56	LEM domain-containing protein 2 OS=Homo sapiens OX=9606 GN=LEMD2 PE=1 SV=1	0	121.826	52	26	75	26	1	503	56.9	9	228.35	26	0	2.794	2.442	2.796	2.716	4.111	2.379	High	High	High	High	High	High
FALSE	High	Master Protein	Q9HCD6	Protein TANC2 OS=Homo sapiens OX=9606 GN=TANC2 PE=1 SV=3	0	121.789	16	31	48	31	1	1990	219.5	8.07	137.39	31	0	3.08	3.556	2.514	2.154	2.888	2.943	High	High	High	High	High	High
FALSE	High	Master Protein	Q9NQ29	Putative RNA-binding protein Luc7-like 1 OS=Homo sapiens OX=9606 GN=LUC7L PE=1 SV=1	0	121.686	43	16	76	10	1	371	43.7	9.92	215.31	16	0	2.193	2.081	1.963	3.526	3.001	3.28	High	High	High	High	High	High
FALSE	High	Master Protein	P50995	Annexin A11 OS=Homo sapiens OX=9606 GN=ANXA11 PE=1 SV=1	0	121.637	40	19	96	18	1	505	54.4	7.65	253.66	19	2	0.568	0.716	0.568	0.624	0.571	0.65	High	High	High	High	High	High
FALSE	High	Master Protein	Q9H6F5	Coiled-coil domain-containing protein 86 OS=Homo sapiens OX=9606 GN=CCDC86 PE=1 SV=1	0	121.433	65	19	81	19	1	360	40.2	10.33	228.52	19	0	2.7	2.406	2.828	3.874	3.663	4.086	High	High	High	High	High	High
FALSE	High	Master Protein	Q9BQ67	Glutamate-rich WD repeat-containing protein 1 OS=Homo sapiens OX=9606 GN=GRWD1 PE=1 SV=1	0	121.324	45	13	61	13	1	446	49.4	4.92	212.29	13	0	1.686	1.709	1.688	2.152	2.045	2.295	High	High	High	High	High	High
FALSE	High	Master Protein	Q9H845	Acyl-CoA dehydrogenase family member 9, mitochondrial OS=Homo sapiens OX=9606 GN=ACAD9 PE=1 SV=1	0	121.32	39	25	65	25	1	621	68.7	7.96	187.93	25	0	1.493	1.342	1.531	1.677	1.558	1.719	High	High	High	High	High	High
FALSE	High	Master Protein	O95292	Vesicle-associated membrane protein-associated protein B/C OS=Homo sapiens OX=9606 GN=VAPB PE=1 SV=3	0	121.28	59	16	107	15	1	243	27.2	7.3	339.92	16	0	2.003	1.778	2.031	2.153	1.926	2.092	High	High	High	High	High	High
FALSE	High	Master Protein	P38117	Electron transfer flavoprotein subunit beta OS=Homo sapiens OX=9606 GN=ETFB PE=1 SV=3	0	121.274	61	17	131	16	1	255	27.8	8.1	417.55	17	1	1.638	1.43	1.61	1.374	1.421	1.363	High	High	High	High	High	High
FALSE	High	Master Protein	Q9HCY8	Protein S100-A14 OS=Homo sapiens OX=9606 GN=S100A14 PE=1 SV=1	0	121.262	81	7	148	7	1	104	11.7	5.24	432.8	7	0	0.809	0.7	0.851	0.775	0.684	0.746	High	High	High	High	High	High
FALSE	High	Master Protein	Q9H3P7	Golgi resident protein GCP60 OS=Homo sapiens OX=9606 GN=ACBD3 PE=1 SV=4	0	121.259	33	14	73	13	1	528	60.6	5.06	257.07	14	0	0.921	0.943	0.962	0.923	0.828	0.91	High	High	High	High	High	High
FALSE	High	Master Protein	P08559	Pyruvate dehydrogenase E1 component subunit alpha, somatic form, mitochondrial OS=Homo sapiens OX=9606 GN=PDHA1 PE=1 SV=3	0	121.174	48	18	81	18	1	390	43.3	8.06	227.46	18	0	1.433	1.279	1.465	1.468	1.323	1.457	High	High	High	High	High	High
FALSE	High	Master Protein	P49848	Transcription initiation factor TFIID subunit 6 OS=Homo sapiens OX=9606 GN=TAF6 PE=1 SV=1	0	121.159	40	22	40	22	1	677	72.6	8.6	127.45	22	0	1.678	1.564	1.689	1.927	1.763	1.941	High	High	High	High	High	High
FALSE	High	Master Protein	P62495	Eukaryotic peptide chain release factor subunit 1 OS=Homo sapiens OX=9606 GN=ETF1 PE=1 SV=3	0	121.023	46	17	80	17	1	437	49	5.71	205.01	17	0	0.932	1.162	0.99	0.934	0.825	0.898	High	High	High	High	High	High
FALSE	High	Master Protein	Q9UBB4	Ataxin-10 OS=Homo sapiens OX=9606 GN=ATXN10 PE=1 SV=1	0	120.987	41	18	62	18	1	475	53.5	5.25	167.21	18	0	0.991	1.183	0.999	0.84	0.748	0.877	High	High	High	High	High	High
FALSE	High	Master Protein	O43278	Kunitz-type protease inhibitor 1 OS=Homo sapiens OX=9606 GN=SPINT1 PE=1 SV=2	0	120.938	39	18	59	18	1	529	58.4	6.29	170.18	18	0	1.128	1.097	1.172	1.03	0.917	0.997	High	High	High	High	High	High
FALSE	High	Master Protein	P54920	Alpha-soluble NSF attachment protein OS=Homo sapiens OX=9606 GN=NAPA PE=1 SV=3	0	120.878	69	16	72	15	1	295	33.2	5.36	232.65	16	1	0.687	0.684	0.727	0.662	0.689	0.773	High	High	High	High	High	High
FALSE	High	Master Protein	O94822	E3 ubiquitin-protein ligase listerin OS=Homo sapiens OX=9606 GN=LTN1 PE=1 SV=6	0	120.622	17	29	52	29	1	1766	200.4	6.25	136.27	29	0	0.863	1.102	0.899	0.836	0.767	0.835	High	High	High	High	High	High
FALSE	High	Master Protein	Q9Y285	Phenylalanine--tRNA ligase alpha subunit OS=Homo sapiens OX=9606 GN=FARSA PE=1 SV=3	0	120.599	38	17	91	17	1	508	57.5	7.8	276.93	17	0	1.434	1.678	1.496	1.459	1.381	1.489	High	High	High	High	High	High
FALSE	High	Master Protein	P36551	Oxygen-dependent coproporphyrinogen-III oxidase, mitochondrial OS=Homo sapiens OX=9606 GN=CPOX PE=1 SV=3	0	120.573	50	17	77	17	1	454	50.1	8.25	229.46	17	0	1.725	1.566	1.782	1.691	1.483	1.645	High	High	High	High	High	High
FALSE	High	Master Protein	P01009	Alpha-1-antitrypsin OS=Homo sapiens OX=9606 GN=SERPINA1 PE=1 SV=3	0	120.352	43	15	86	15	1	418	46.7	5.59	131.03	15	0	0.038	0.038	0.042	0.045	0.04	0.076	High	High	High	High	High	High
FALSE	High	Master Protein	P57678	Gem-associated protein 4 OS=Homo sapiens OX=9606 GN=GEMIN4 PE=1 SV=2	0	120.303	27	25	57	25	1	1058	120	6.04	170.34	25	0	2.02	2.214	1.836	1.397	1.939	1.591	High	High	High	High	High	High
FALSE	High	Master Protein	Q4G0N4	NAD kinase 2, mitochondrial OS=Homo sapiens OX=9606 GN=NADK2 PE=1 SV=2	0	119.926	53	21	61	21	1	442	49.4	8.18	179.38	21	0	1.926	1.598	1.961	2.119	1.931	2.092	High	High	High	High	High	High
FALSE	High	Master Protein	Q99700	Ataxin-2 OS=Homo sapiens OX=9606 GN=ATXN2 PE=1 SV=2	0	119.919	23	28	60	27	1	1313	140.2	9.57	182.18	28	0	2.104	2.445	2.15	2.399	2.125	2.265	High	High	High	High	High	High
FALSE	High	Master Protein	Q9BZF1	Oxysterol-binding protein-related protein 8 OS=Homo sapiens OX=9606 GN=OSBPL8 PE=1 SV=3	0	119.871	33	26	68	24	1	889	101.1	6.96	197.57	26	2	1.732	1.622	1.804	1.894	1.745	1.881	High	High	High	High	High	High
FALSE	High	Master Protein	Q2KHR3	Glutamine and serine-rich protein 1 OS=Homo sapiens OX=9606 GN=QSER1 PE=1 SV=3	0	119.81	17	24	41	24	1	1735	189.9	7.08	115.31	24	0	1.892	1.657	1.886	1.629	1.48	1.679	High	High	High	High	High	High
FALSE	High	Master Protein	Q9UMS6	Synaptopodin-2 OS=Homo sapiens OX=9606 GN=SYNPO2 PE=1 SV=2	0	119.718	31	27	47	27	1	1093	117.4	8.57	106.99	27	0	0.08	0.078	0.087	0.086	0.076	0.111	High	High	High	High	High	High
FALSE	High	Master Protein	P30837	Aldehyde dehydrogenase X, mitochondrial OS=Homo sapiens OX=9606 GN=ALDH1B1 PE=1 SV=3	0	119.649	44	19	85	16	1	517	57.2	6.8	252.93	19	0	0.793	0.702	0.808	0.839	0.804	0.859	High	High	High	High	High	High
FALSE	High	Master Protein	O00330	Pyruvate dehydrogenase protein X component, mitochondrial OS=Homo sapiens OX=9606 GN=PDHX PE=1 SV=3	0	119.637	51	20	58	20	1	501	54.1	8.66	151.6	20	0	0.73	0.673	0.771	0.781	0.701	0.768	High	High	High	High	High	High
FALSE	High	Master Protein	O15269	Serine palmitoyltransferase 1 OS=Homo sapiens OX=9606 GN=SPTLC1 PE=1 SV=1	0	119.608	34	16	78	16	1	473	52.7	6.01	223.98	16	0	3.408	3.164	3.331	2.593	3.111	2.435	High	High	High	High	High	High
FALSE	High	Master Protein	Q9UKF6	Cleavage and polyadenylation specificity factor subunit 3 OS=Homo sapiens OX=9606 GN=CPSF3 PE=1 SV=1	0	119.508	38	24	50	24	1	684	77.4	5.6	148.76	24	0	1.449	1.439	1.512	1.595	1.425	1.563	High	High	High	High	High	High
FALSE	High	Master Protein	Q9H7D0	Dedicator of cytokinesis protein 5 OS=Homo sapiens OX=9606 GN=DOCK5 PE=1 SV=3	0	119.378	18	35	56	31	1	1870	215.2	7.96	143.47	35	4	2.135	2.82	2.222	1.84	1.641	1.736	High	High	High	High	High	High
FALSE	High	Master Protein	Q9NVH2	Integrator complex subunit 7 OS=Homo sapiens OX=9606 GN=INTS7 PE=1 SV=1	0	119.286	27	24	67	24	1	962	106.8	8.02	131.39	24	0	1.09	1.043	1.128	1.164	1.06	1.183	High	High	High	High	High	High
FALSE	High	Master Protein	O00186	Syntaxin-binding protein 3 OS=Homo sapiens OX=9606 GN=STXBP3 PE=1 SV=2	0	119.247	39	21	54	21	1	592	67.7	7.8	159.49	21	0	1.472	1.304	1.535	1.621	1.495	1.565	High	High	High	High	High	High
FALSE	High	Master Protein	Q8IY37	Probable ATP-dependent RNA helicase DHX37 OS=Homo sapiens OX=9606 GN=DHX37 PE=1 SV=1	0	119.226	23	26	74	26	1	1157	129.5	8.1	199.38	26	0	1.833	1.726	1.876	2.015	1.815	2.029	High	High	High	High	High	High
FALSE	High	Master Protein	Q9UDY4	DnaJ homolog subfamily B member 4 OS=Homo sapiens OX=9606 GN=DNAJB4 PE=1 SV=1	0	119.181	46	17	75	14	1	337	37.8	8.5	218.17	17	2	1.761	1.918	1.822	1.889	1.785	1.981	High	High	High	High	High	High
FALSE	High	Master Protein	Q14746	Conserved oligomeric Golgi complex subunit 2 OS=Homo sapiens OX=9606 GN=COG2 PE=1 SV=1	0	119.114	35	23	44	23	1	738	83.2	6.62	134.51	23	0	1.035	1.144	1.166	0.978	0.863	1.045	High	High	High	High	High	High
FALSE	High	Master Protein	P62873	Guanine nucleotide-binding protein G(I)/G(S)/G(T) subunit beta-1 OS=Homo sapiens OX=9606 GN=GNB1 PE=1 SV=3	0	119.113	53	12	107	6	1	340	37.4	6	319.47	12	9	1.994	1.775	2.142	2.268	2.039	2.186	High	High	High	High	High	High
FALSE	High	Master Protein	P27695	DNA-(apurinic or apyrimidinic site) lyase OS=Homo sapiens OX=9606 GN=APEX1 PE=1 SV=2	0	119.103	47	12	86	12	1	318	35.5	8.12	280.26	12	0	0.803	0.88	0.752	1.184	0.978	1.134	High	High	High	High	High	High
FALSE	High	Master Protein	P57737	Coronin-7 OS=Homo sapiens OX=9606 GN=CORO7 PE=1 SV=2	0	118.916	26	22	42	22	1	925	100.5	5.8	138.4	22	0	0.641	0.836	0.674	0.651	0.6	0.674	High	High	High	High	High	High
FALSE	High	Master Protein	Q969X6	U3 small nucleolar RNA-associated protein 4 homolog OS=Homo sapiens OX=9606 GN=UTP4 PE=1 SV=1	0	118.692	33	21	77	21	1	686	76.8	8.85	209.28	21	0	2.048	1.809	2.054	2.392	2.154	2.362	High	High	High	High	High	High
FALSE	High	Master Protein	P30447	HLA class I histocompatibility antigen, A-23 alpha chain OS=Homo sapiens OX=9606 GN=HLA-A PE=1 SV=1	0	118.666	46	13	73	0	1	365	40.7	6.34	194.61	13	1	0.936	0.814	1.03	0.989	1.029	1	Not Found	Not Found	Not Found	Not Found	Not Found	Not Found
FALSE	High	Master Protein	Q86WJ1	Chromodomain-helicase-DNA-binding protein 1-like OS=Homo sapiens OX=9606 GN=CHD1L PE=1 SV=2	0	118.633	27	23	50	23	1	897	100.9	6.9	155.49	23	0	1.948	1.939	1.801	2.286	1.978	2.193	High	High	High	High	High	High
FALSE	High	Master Protein	P02788	Lactotransferrin OS=Homo sapiens OX=9606 GN=LTF PE=1 SV=6	0	118.548	33	20	67	20	1	710	78.1	8.12	137.23	20	0	0.217	0.14	0.191	0.231	0.336	0.265	High	High	High	High	High	High
FALSE	High	Master Protein	O15460	Prolyl 4-hydroxylase subunit alpha-2 OS=Homo sapiens OX=9606 GN=P4HA2 PE=1 SV=1	0	118.528	44	21	64	21	1	535	60.9	5.71	182.56	21	0	1.509	1.437	1.522	1.217	1.085	1.198	High	High	High	High	High	High
FALSE	High	Master Protein	Q6UWE0	E3 ubiquitin-protein ligase LRSAM1 OS=Homo sapiens OX=9606 GN=LRSAM1 PE=1 SV=1	0	118.454	31	21	44	21	1	723	83.5	5.94	136.3	21	0	1.355	1.727	1.412	1.382	1.196	1.346	High	High	High	High	High	High
FALSE	High	Master Protein	Q5VZL5	Zinc finger MYM-type protein 4 OS=Homo sapiens OX=9606 GN=ZMYM4 PE=1 SV=1	0	118.431	21	30	55	26	1	1548	172.7	6.84	144.83	30	3	1.741	1.599	1.791	1.935	1.774	1.922	High	High	High	High	High	High
FALSE	High	Master Protein	Q6P996	Pyridoxal-dependent decarboxylase domain-containing protein 1 OS=Homo sapiens OX=9606 GN=PDXDC1 PE=1 SV=2	0	118.37	30	19	57	19	1	788	86.7	5.38	166.72	19	0	1.321	1.657	1.574	1.083	1.025	1.092	High	High	High	High	High	High
FALSE	High	Master Protein	Q96D71	RalBP1-associated Eps domain-containing protein 1 OS=Homo sapiens OX=9606 GN=REPS1 PE=1 SV=3	0	118.346	34	24	55	23	1	796	86.6	5.69	155.29	24	2	1.677	1.834	1.772	1.551	1.519	1.499	High	High	High	High	High	High
FALSE	High	Master Protein	Q96GW9	Methionine--tRNA ligase, mitochondrial OS=Homo sapiens OX=9606 GN=MARS2 PE=1 SV=2	0	118.318	48	22	65	22	1	593	66.5	8.09	189.43	22	0	2.57	2.382	2.602	2.463	2.588	2.427	High	High	High	High	High	High
FALSE	High	Master Protein	Q92520	Protein FAM3C OS=Homo sapiens OX=9606 GN=FAM3C PE=1 SV=1	0	118.299	65	12	67	12	1	227	24.7	8.29	170.8	12	0	1.576	1.593	1.649	1.83	1.623	1.709	High	High	High	High	High	High
FALSE	High	Master Protein	Q9NR12	PDZ and LIM domain protein 7 OS=Homo sapiens OX=9606 GN=PDLIM7 PE=1 SV=1	0	118.257	45	18	93	18	1	457	49.8	8.41	238.13	18	0	0.496	0.623	0.508	0.466	0.58	0.56	High	High	High	High	High	High
FALSE	High	Master Protein	Q96LD4	Tripartite motif-containing protein 47 OS=Homo sapiens OX=9606 GN=TRIM47 PE=1 SV=2	0	118.255	37	21	43	21	1	638	69.5	6.44	132.58	21	0	1.654	1.994	1.755	1.498	1.444	1.486	High	High	High	High	High	High
FALSE	High	Master Protein	P53814	Smoothelin OS=Homo sapiens OX=9606 GN=SMTN PE=1 SV=7	0	118.233	33	25	56	25	1	917	99	9.07	129.51	25	0	0.113	0.105	0.115	0.147	0.133	0.171	High	High	High	High	High	High
FALSE	High	Master Protein	Q8NB49	Phospholipid-transporting ATPase IG OS=Homo sapiens OX=9606 GN=ATP11C PE=1 SV=3	0	118.216	26	27	59	25	1	1132	129.4	6.67	168.91	27	2	3.197	2.782	3.278	2.591	2.313	2.521	High	High	High	High	High	High
FALSE	High	Master Protein	Q96CW5	Gamma-tubulin complex component 3 OS=Homo sapiens OX=9606 GN=TUBGCP3 PE=1 SV=2	0	118.161	30	25	51	25	1	907	103.5	8.12	143.59	25	0	1.796	2.312	1.83	1.83	1.615	1.719	High	High	High	High	High	High
FALSE	High	Master Protein	Q9NZM3	Intersectin-2 OS=Homo sapiens OX=9606 GN=ITSN2 PE=1 SV=3	0	118.142	18	32	46	27	1	1697	193.3	8.12	125.42	32	5	0.871	0.871	0.901	0.956	0.864	0.942	High	High	High	High	High	High
FALSE	High	Master Protein	P51003	Poly(A) polymerase alpha OS=Homo sapiens OX=9606 GN=PAPOLA PE=1 SV=4	0	118.141	33	20	44	19	1	745	82.8	7.37	145.54	20	1	1.253	1.156	1.122	1.492	1.303	1.449	High	High	High	High	High	High
FALSE	High	Master Protein	Q96HC4	PDZ and LIM domain protein 5 OS=Homo sapiens OX=9606 GN=PDLIM5 PE=1 SV=5	0	118.111	40	20	59	20	1	596	63.9	8.21	162.14	20	0	0.281	0.371	0.305	0.317	0.288	0.331	High	High	High	High	High	High
FALSE	High	Master Protein	O43615	Mitochondrial import inner membrane translocase subunit TIM44 OS=Homo sapiens OX=9606 GN=TIMM44 PE=1 SV=2	0	118.048	41	20	67	20	1	452	51.3	8.32	206.06	20	0	1.786	1.66	1.816	2.305	2.134	2.317	High	High	High	High	High	High
FALSE	High	Master Protein	O15382	Branched-chain-amino-acid aminotransferase, mitochondrial OS=Homo sapiens OX=9606 GN=BCAT2 PE=1 SV=2	0	117.966	43	16	82	16	1	392	44.3	8.65	249.68	16	0	1.92	1.72	2.003	1.735	1.56	1.668	High	High	High	High	High	High
FALSE	High	Master Protein	Q4G0J3	La-related protein 7 OS=Homo sapiens OX=9606 GN=LARP7 PE=1 SV=1	0	117.874	40	23	58	23	1	582	66.9	9.55	159.61	23	0	0.861	0.761	0.858	1.059	0.959	1.086	High	High	High	High	High	High
FALSE	High	Master Protein	Q92597	Protein NDRG1 OS=Homo sapiens OX=9606 GN=NDRG1 PE=1 SV=1	0	117.722	35	10	88	9	1	394	42.8	5.82	245.94	10	1	0.376	0.425	0.377	0.356	0.312	0.348	High	High	High	High	High	High
FALSE	High	Master Protein	Q3KQU3	MAP7 domain-containing protein 1 OS=Homo sapiens OX=9606 GN=MAP7D1 PE=1 SV=1	0	117.624	34	22	72	22	1	841	92.8	10.11	200.84	22	0	1.275	1.625	1.364	1.246	1.105	1.25	High	High	High	High	High	High
FALSE	High	Master Protein	Q9NVA2	Septin-11 OS=Homo sapiens OX=9606 GN=SEPT11 PE=1 SV=3	0	117.614	37	14	67	5	1	429	49.4	6.81	187.8	14	10	0.408	0.486	0.442	0.403	0.335	0.391	High	High	High	High	High	High
FALSE	High	Master Protein	Q96HW7	Integrator complex subunit 4 OS=Homo sapiens OX=9606 GN=INTS4 PE=1 SV=2	0	117.525	31	28	52	28	1	963	108.1	6.44	140.58	28	0	1.489	1.395	1.573	1.602	1.464	1.593	High	High	High	High	High	High
FALSE	High	Master Protein	Q13459	Unconventional myosin-IXb OS=Homo sapiens OX=9606 GN=MYO9B PE=1 SV=3	0	117.458	17	36	53	34	1	2157	243.2	8.75	144.54	36	2	1.016	1.28	1.114	0.978	0.89	0.996	High	High	High	High	High	High
FALSE	High	Master Protein	Q9Y5J1	U3 small nucleolar RNA-associated protein 18 homolog OS=Homo sapiens OX=9606 GN=UTP18 PE=1 SV=3	0	117.457	40	18	55	18	1	556	62	8.76	170.25	18	0	2.806	2.616	2.826	3.827	5.588	2.679	High	High	High	High	High	High
FALSE	High	Master Protein	Q9BW04	Specifically androgen-regulated gene protein OS=Homo sapiens OX=9606 GN=SARG PE=1 SV=2	0	117.391	46	21	57	21	1	601	63.9	8.62	166.63	21	0	0.697	0.896	0.728	0.646	0.54	0.654	High	High	High	High	High	High
FALSE	High	Master Protein	Q9Y4B6	DDB1- and CUL4-associated factor 1 OS=Homo sapiens OX=9606 GN=DCAF1 PE=1 SV=3	0	117.26	23	34	55	34	1	1507	168.9	5.06	138.1	34	0	1.601	1.434	1.701	1.95	1.761	1.93	High	High	High	High	High	High
FALSE	High	Master Protein	Q99497	Protein/nucleic acid deglycase DJ-1 OS=Homo sapiens OX=9606 GN=PARK7 PE=1 SV=2	0	117.253	75	13	116	13	1	189	19.9	6.79	320.8	13	0	0.878	1.049	0.884	1.035	0.91	1.008	High	High	High	High	High	High
FALSE	High	Master Protein	Q06203	Amidophosphoribosyltransferase OS=Homo sapiens OX=9606 GN=PPAT PE=1 SV=1	0	117.219	39	17	54	17	1	517	57.4	6.76	160.43	17	0	1.443	1.801	1.591	1.342	1.251	1.377	High	High	High	High	High	High
FALSE	High	Master Protein	B2RPK0	Putative high mobility group protein B1-like 1 OS=Homo sapiens OX=9606 GN=HMGB1P1 PE=5 SV=1	0	117.195	29	8	161	1	1	211	24.2	6.21	425.73	8	0	2.47	3.433	2.202	4.065	3.688	3.933	High	High	High	High	High	High
FALSE	High	Master Protein	O14777	Kinetochore protein NDC80 homolog OS=Homo sapiens OX=9606 GN=NDC80 PE=1 SV=1	0	117.13	47	32	49	32	1	642	73.9	5.6	140.81	32	0	1.596	2.014	1.717	1.5	1.336	1.493	High	High	High	High	High	High
FALSE	High	Master Protein	O43776	Asparagine--tRNA ligase, cytoplasmic OS=Homo sapiens OX=9606 GN=NARS PE=1 SV=1	0	117.099	40	19	99	19	1	548	62.9	6.25	276.93	19	0	1.064	1.418	1.176	1.199	1.051	1.179	High	High	High	High	High	High
FALSE	High	Master Protein	Q5T0Z8	Uncharacterized protein C6orf132 OS=Homo sapiens OX=9606 GN=C6orf132 PE=1 SV=4	0	117.075	28	28	53	28	1	1188	124	9.45	144.79	28	0	0.953	0.974	1.04	1.157	0.863	0.972	High	High	High	High	High	High
FALSE	High	Master Protein	O43432	Eukaryotic translation initiation factor 4 gamma 3 OS=Homo sapiens OX=9606 GN=EIF4G3 PE=1 SV=2	0	116.924	17	26	77	19	1	1585	176.5	5.38	186.63	26	0	1.869	2.059	1.822	1.927	1.802	1.904	High	High	High	High	High	High
FALSE	High	Master Protein	O00154	Cytosolic acyl coenzyme A thioester hydrolase OS=Homo sapiens OX=9606 GN=ACOT7 PE=1 SV=3	0	116.844	49	17	78	17	1	380	41.8	8.54	206.93	17	0	2.126	2.29	2.222	2.431	2.335	2.603	High	High	High	High	High	High
FALSE	High	Master Protein	P51911	Calponin-1 OS=Homo sapiens OX=9606 GN=CNN1 PE=1 SV=2	0	116.691	45	11	73	10	1	297	33.2	9.07	117.28	11	0	0.056	0.059	0.052	0.074	0.038	0.076	High	High	High	High	High	High
FALSE	High	Master Protein	Q16706	Alpha-mannosidase 2 OS=Homo sapiens OX=9606 GN=MAN2A1 PE=1 SV=2	0	116.558	22	25	56	25	1	1144	131.1	7.58	141.47	25	0	1.453	1.325	1.482	1.535	1.383	1.483	High	High	High	High	High	High
FALSE	High	Master Protein	O75122	CLIP-associating protein 2 OS=Homo sapiens OX=9606 GN=CLASP2 PE=1 SV=2	0	116.511	26	29	52	23	1	1294	141	8.47	137.46	29	0	1.169	1.393	1.211	1.412	1.199	1.343	High	High	High	High	High	High
FALSE	High	Master Protein	P30048	Thioredoxin-dependent peroxide reductase, mitochondrial OS=Homo sapiens OX=9606 GN=PRDX3 PE=1 SV=3	0	116.447	41	9	95	9	1	256	27.7	7.78	317.78	9	0	1.297	1.141	1.347	1.447	1.281	1.411	High	High	High	High	High	High
FALSE	High	Master Protein	O94913	Pre-mRNA cleavage complex 2 protein Pcf11 OS=Homo sapiens OX=9606 GN=PCF11 PE=1 SV=3	0	116.425	21	30	53	30	1	1555	172.9	8.48	138.4	30	0	2.361	2.128	2.408	2.673	2.379	2.602	High	High	High	High	High	High
FALSE	High	Master Protein	Q05707	Collagen alpha-1(XIV) chain OS=Homo sapiens OX=9606 GN=COL14A1 PE=1 SV=3	0	116.334	16	24	48	24	1	1796	193.4	5.3	99.83	24	0	0.053	0.055	0.058	0.058	0.051	0.087	High	High	High	High	High	High
FALSE	High	Master Protein	Q8NCN5	Pyruvate dehydrogenase phosphatase regulatory subunit, mitochondrial OS=Homo sapiens OX=9606 GN=PDPR PE=1 SV=2	0	116.327	31	30	56	30	1	879	99.3	6.35	151.08	30	0	2.474	2.254	2.388	1.874	2.253	2.226	High	High	High	High	High	High
FALSE	High	Master Protein	Q96I25	Splicing factor 45 OS=Homo sapiens OX=9606 GN=RBM17 PE=1 SV=1	0	116.304	49	19	78	18	1	401	44.9	5.97	219.01	19	1	2.233	1.972	2.262	2.568	2.439	2.495	High	High	High	High	High	High
FALSE	High	Master Protein	Q7Z2K6	Endoplasmic reticulum metallopeptidase 1 OS=Homo sapiens OX=9606 GN=ERMP1 PE=1 SV=2	0	116.203	22	19	67	19	1	904	100.2	7.52	186.86	19	0	1.829	1.658	1.879	1.699	1.523	1.727	High	High	High	High	High	High
FALSE	High	Master Protein	O75976	Carboxypeptidase D OS=Homo sapiens OX=9606 GN=CPD PE=1 SV=2	0	116.188	23	29	46	29	1	1380	152.8	6.05	122.48	29	0	1.204	1.133	1.281	0.98	0.891	0.97	High	High	High	High	High	High
FALSE	High	Master Protein	Q8IX01	SURP and G-patch domain-containing protein 2 OS=Homo sapiens OX=9606 GN=SUGP2 PE=1 SV=2	0	116.085	36	32	44	32	1	1082	120.1	7.28	124.51	32	0	1.593	1.432	1.593	1.714	1.519	1.665	High	High	High	High	High	High
FALSE	High	Master Protein	Q9Y295	Developmentally-regulated GTP-binding protein 1 OS=Homo sapiens OX=9606 GN=DRG1 PE=1 SV=1	0	116.069	45	14	62	13	1	367	40.5	8.9	193.78	14	0	2.123	2.554	2.234	1.921	1.733	1.696	High	High	High	High	High	High
FALSE	High	Master Protein	Q9NUQ6	SPATS2-like protein OS=Homo sapiens OX=9606 GN=SPATS2L PE=1 SV=2	0	115.997	39	21	65	21	1	558	61.7	9.64	176.71	21	0	1.701	2.081	1.818	1.421	1.517	1.64	High	High	High	High	High	High
FALSE	High	Master Protein	Q8N884	Cyclic GMP-AMP synthase OS=Homo sapiens OX=9606 GN=CGAS PE=1 SV=2	0	115.918	49	21	75	21	1	522	58.8	9.48	231.72	21	0	1.726	1.695	1.825	2.042	1.962	2.126	High	High	High	High	High	High
FALSE	High	Master Protein	O15066	Kinesin-like protein KIF3B OS=Homo sapiens OX=9606 GN=KIF3B PE=1 SV=1	0	115.846	30	22	53	20	1	747	85.1	7.69	152.63	22	4	2.028	2.5	2.17	1.794	1.669	1.806	High	High	High	High	High	High
FALSE	High	Master Protein	Q15717	ELAV-like protein 1 OS=Homo sapiens OX=9606 GN=ELAVL1 PE=1 SV=2	0	115.842	47	13	131	12	1	326	36.1	9.17	366.27	13	3	3.14	2.788	3.142	3.287	3.082	3.147	High	High	High	High	High	High
FALSE	High	Master Protein	Q96S66	Chloride channel CLIC-like protein 1 OS=Homo sapiens OX=9606 GN=CLCC1 PE=1 SV=1	0	115.744	41	21	66	21	1	551	62	5.55	179.19	21	0	1.805	1.675	1.89	2.424	2.153	2.299	High	High	High	High	High	High
FALSE	High	Master Protein	Q7Z2K8	G protein-regulated inducer of neurite outgrowth 1 OS=Homo sapiens OX=9606 GN=GPRIN1 PE=1 SV=2	0	115.721	35	33	47	33	1	1008	102.3	8.06	137.25	33	0	3.015	2.76	3.043	2.929	2.841	2.967	High	High	High	High	High	High
FALSE	High	Master Protein	Q13564	NEDD8-activating enzyme E1 regulatory subunit OS=Homo sapiens OX=9606 GN=NAE1 PE=1 SV=1	0	115.701	41	15	67	15	1	534	60.2	5.4	193.41	15	0	0.899	0.956	0.901	1.173	1.009	1.136	High	High	High	High	High	High
FALSE	High	Master Protein	Q99536	Synaptic vesicle membrane protein VAT-1 homolog OS=Homo sapiens OX=9606 GN=VAT1 PE=1 SV=2	0	115.658	49	13	64	13	1	393	41.9	6.29	209.08	13	0	0.435	0.558	0.464	0.524	0.472	0.534	High	High	High	High	High	High
FALSE	High	Master Protein	Q8IWV8	E3 ubiquitin-protein ligase UBR2 OS=Homo sapiens OX=9606 GN=UBR2 PE=1 SV=1	0	115.644	16	30	48	30	1	1755	200.4	6.24	126.85	30	0	1.29	1.515	1.378	1.381	1.221	1.327	High	High	High	High	High	High
FALSE	High	Master Protein	Q99986	Serine/threonine-protein kinase VRK1 OS=Homo sapiens OX=9606 GN=VRK1 PE=1 SV=1	0	115.641	44	18	64	18	1	396	45.4	8.91	219.2	18	0	2.145	1.97	2.055	2.288	2.078	2.269	High	High	High	High	High	High
FALSE	High	Master Protein	P08758	Annexin A5 OS=Homo sapiens OX=9606 GN=ANXA5 PE=1 SV=2	0	115.485	68	20	89	19	1	320	35.9	5.05	230.66	20	0	0.574	0.843	0.578	0.809	0.801	0.866	High	High	High	High	High	High
FALSE	High	Master Protein	Q5SSJ5	Heterochromatin protein 1-binding protein 3 OS=Homo sapiens OX=9606 GN=HP1BP3 PE=1 SV=1	0	115.442	34	20	87	20	1	553	61.2	9.67	218.58	20	0	0.733	0.648	0.722	0.835	0.773	0.699	High	High	High	High	High	High
FALSE	High	Master Protein	Q9BTX1	Nucleoporin NDC1 OS=Homo sapiens OX=9606 GN=NDC1 PE=1 SV=2	0	115.435	29	16	61	16	1	674	76.3	9.09	159.48	16	0	2.114	1.91	2.182	2.41	2.168	2.282	High	High	High	High	High	High
FALSE	High	Master Protein	Q02878	60S ribosomal protein L6 OS=Homo sapiens OX=9606 GN=RPL6 PE=1 SV=3	0	115.375	51	19	196	19	1	288	32.7	10.58	556.36	19	0	1.758	1.608	1.661	1.483	1.813	1.442	High	High	High	High	High	High
FALSE	High	Master Protein	Q15293	Reticulocalbin-1 OS=Homo sapiens OX=9606 GN=RCN1 PE=1 SV=1	0	115.364	43	12	92	12	1	331	38.9	5	271.43	12	0	1.669	1.491	1.705	2.053	1.839	1.996	High	High	High	High	High	High
FALSE	High	Master Protein	P25685	DnaJ homolog subfamily B member 1 OS=Homo sapiens OX=9606 GN=DNAJB1 PE=1 SV=4	0	115.29	54	23	115	22	1	340	38	8.63	332	23	1	3.047	3.227	2.679	2.712	3.354	2.762	High	High	High	High	High	High
FALSE	High	Master Protein	Q96EY7	Pentatricopeptide repeat domain-containing protein 3, mitochondrial OS=Homo sapiens OX=9606 GN=PTCD3 PE=1 SV=3	0	115.256	28	18	78	18	1	689	78.5	6.42	211	18	0	2.229	1.997	2.297	2.204	2.172	2.325	High	High	High	High	High	High
FALSE	High	Master Protein	Q9Y6E2	Basic leucine zipper and W2 domain-containing protein 2 OS=Homo sapiens OX=9606 GN=BZW2 PE=1 SV=1	0	115.143	45	22	89	19	1	419	48.1	6.68	250.96	22	5	1.877	2.446	1.969	1.715	1.534	1.571	High	High	High	High	High	High
FALSE	High	Master Protein	Q15833	Syntaxin-binding protein 2 OS=Homo sapiens OX=9606 GN=STXBP2 PE=1 SV=2	0	115.135	40	21	63	21	1	593	66.4	6.55	189.08	21	0	0.896	1.04	0.903	0.919	0.818	0.93	High	High	High	High	High	High
FALSE	High	Master Protein	Q15019	Septin-2 OS=Homo sapiens OX=9606 GN=SEPT2 PE=1 SV=1	0	115.076	52	15	54	15	1	361	41.5	6.6	163.88	15	0	0.676	0.801	0.727	0.724	0.634	0.73	High	High	High	High	High	High
FALSE	High	Master Protein	Q5VYS8	Terminal uridylyltransferase 7 OS=Homo sapiens OX=9606 GN=ZCCHC6 PE=1 SV=1	0	115.063	21	29	45	26	1	1495	171.1	6.83	120.12	29	2	1.045	1.273	1.118	1.057	0.941	1.012	High	High	High	High	High	High
FALSE	High	Master Protein	Q9NY93	Probable ATP-dependent RNA helicase DDX56 OS=Homo sapiens OX=9606 GN=DDX56 PE=1 SV=1	0	115.049	39	19	76	19	1	547	61.6	9.26	196.3	19	0	2.192	2.019	2.259	1.9	2.437	2.176	High	High	High	High	High	High	Acetyl [N-Term]
FALSE	High	Master Protein	Q15286	Ras-related protein Rab-35 OS=Homo sapiens OX=9606 GN=RAB35 PE=1 SV=1	0	114.954	61	13	121	9	1	201	23	8.29	305.42	13	2	1.686	1.608	1.759	1.79	1.636	1.787	High	High	High	High	High	High
FALSE	High	Master Protein	Q8NB90	Spermatogenesis-associated protein 5 OS=Homo sapiens OX=9606 GN=SPATA5 PE=1 SV=3	0	114.892	31	26	56	25	1	893	97.8	5.66	158.38	26	1	1.371	1.642	1.415	1.371	1.22	1.259	High	High	High	High	High	High
FALSE	High	Master Protein	Q86XL3	Ankyrin repeat and LEM domain-containing protein 2 OS=Homo sapiens OX=9606 GN=ANKLE2 PE=1 SV=4	0	114.769	35	28	42	28	1	938	104.1	7.09	118.03	28	0	0.935	0.975	0.988	1.184	1.064	1.206	High	High	High	High	High	High
FALSE	High	Master Protein	Q9NY27	Serine/threonine-protein phosphatase 4 regulatory subunit 2 OS=Homo sapiens OX=9606 GN=PPP4R2 PE=1 SV=3	0	114.768	60	15	69	15	1	417	46.9	4.54	220.61	15	0	2.157	1.849	2.183	2.26	2.217	2.404	High	High	High	High	High	High
FALSE	High	Master Protein	Q15652	Probable JmjC domain-containing histone demethylation protein 2C OS=Homo sapiens OX=9606 GN=JMJD1C PE=1 SV=2	0	114.68	13	31	41	30	1	2540	284.3	7.87	96.07	31	0	1.95	1.763	1.978	2.375	2.097	2.353	High	High	High	High	High	High
FALSE	High	Master Protein	Q6P1J9	Parafibromin OS=Homo sapiens OX=9606 GN=CDC73 PE=1 SV=1	0	114.517	49	26	68	26	1	531	60.5	9.61	204.32	26	0	2.203	1.989	2.179	2.602	2.29	2.551	High	High	High	High	High	High
FALSE	High	Master Protein	Q53F19	Nuclear cap-binding protein subunit 3 OS=Homo sapiens OX=9606 GN=NCBP3 PE=1 SV=2	0	114.484	36	19	56	19	1	620	70.5	5.73	173.05	19	0	2.114	1.931	2.18	2.7	2.376	2.588	High	High	High	High	High	High
FALSE	High	Master Protein	Q6UWP8	Suprabasin OS=Homo sapiens OX=9606 GN=SBSN PE=1 SV=2	0	114.474	39	12	36	12	1	590	60.5	7.01	101.82	12	0	0.065	0.066	0.069	0.078	0.072	0.106	High	High	High	High	High	High
FALSE	High	Master Protein	P62917	60S ribosomal protein L8 OS=Homo sapiens OX=9606 GN=RPL8 PE=1 SV=2	0	114.467	53	12	155	12	1	257	28	11.03	475.77	12	0	1.312	1.512	1.372	1.31	1.22	1.307	High	High	High	High	High	High
FALSE	High	Master Protein	P40937	Replication factor C subunit 5 OS=Homo sapiens OX=9606 GN=RFC5 PE=1 SV=1	0	114.463	63	19	63	19	1	340	38.5	7.2	187.75	19	0	2.072	1.938	2.157	1.616	3.182	1.736	High	High	High	High	High	High
FALSE	High	Master Protein	Q9NUU7	ATP-dependent RNA helicase DDX19A OS=Homo sapiens OX=9606 GN=DDX19A PE=1 SV=1	0	114.444	43	20	76	2	1	478	53.9	6.58	227.73	20	20	1.244	1.788	1.192	1.017	1.109	1.232	High	High	High	High	High	High
FALSE	High	Master Protein	Q92785	Zinc finger protein ubi-d4 OS=Homo sapiens OX=9606 GN=DPF2 PE=1 SV=2	0	114.327	39	12	49	11	1	391	44.1	6.33	155.07	12	0	1.708	1.463	1.743	1.865	1.692	1.904	High	High	High	High	High	High
FALSE	High	Master Protein	Q15361	Transcription termination factor 1 OS=Homo sapiens OX=9606 GN=TTF1 PE=1 SV=3	0	114.299	31	25	43	25	1	905	103	9.38	125.63	25	0	2.174	2.02	2.268	2.707	2.555	2.748	High	High	High	High	High	High
FALSE	High	Master Protein	Q9Y2W2	WW domain-binding protein 11 OS=Homo sapiens OX=9606 GN=WBP11 PE=1 SV=1	0	114.261	29	21	77	21	1	641	70	8.38	224.58	21	0	2.392	2	2.296	2.903	2.615	2.769	High	High	High	High	High	High
FALSE	High	Master Protein	P57721	Poly(rC)-binding protein 3 OS=Homo sapiens OX=9606 GN=PCBP3 PE=2 SV=2	0	114.214	22	7	118	1	1	371	39.4	8.07	365.93	7	0	2.1	2.171	2.219	2.25	1.954	2.194	High	High	High	High	High	High
FALSE	High	Master Protein	Q7Z333	Probable helicase senataxin OS=Homo sapiens OX=9606 GN=SETX PE=1 SV=4	0	114.178	16	39	47	38	1	2677	302.7	7.17	107.37	39	0	1.456	1.357	1.477	1.095	1.016	1.154	High	High	High	High	High	High
FALSE	High	Master Protein	Q96C36	Pyrroline-5-carboxylate reductase 2 OS=Homo sapiens OX=9606 GN=PYCR2 PE=1 SV=1	0	114.16	43	13	79	12	1	320	33.6	7.77	254.27	13	2	2.677	2.59	2.625	2.552	2.388	2.595	High	High	High	High	High	High
FALSE	High	Master Protein	Q969S9	Ribosome-releasing factor 2, mitochondrial OS=Homo sapiens OX=9606 GN=GFM2 PE=1 SV=1	0	114.153	30	22	66	22	1	779	86.5	6.51	183.43	22	0	1.672	1.542	1.702	1.735	1.712	1.808	High	High	High	High	High	High
FALSE	High	Master Protein	P33240	Cleavage stimulation factor subunit 2 OS=Homo sapiens OX=9606 GN=CSTF2 PE=1 SV=1	0	114.068	41	20	86	12	1	577	60.9	6.83	224.28	20	11	2.235	2.007	2.238	2.618	2.43	2.456	High	High	High	High	High	High
FALSE	High	Master Protein	Q07000	HLA class I histocompatibility antigen, Cw-15 alpha chain OS=Homo sapiens OX=9606 GN=HLA-C PE=1 SV=1	0	113.966	45	13	57	1	1	366	40.8	6.33	154.61	13	11	0.391	0.358	0.41	0.284	0.25	0.304	High	High	High	High	High	High
FALSE	High	Master Protein	Q7L2H7	Eukaryotic translation initiation factor 3 subunit M OS=Homo sapiens OX=9606 GN=EIF3M PE=1 SV=1	0	113.911	43	14	60	14	1	374	42.5	5.63	184.31	14	0	1.429	1.676	1.54	1.487	1.295	1.408	High	High	High	High	High	High
FALSE	High	Master Protein	Q14192	Four and a half LIM domains protein 2 OS=Homo sapiens OX=9606 GN=FHL2 PE=1 SV=3	0	113.848	52	14	65	14	1	279	32.2	7.55	172.9	14	0	1.083	1.252	1.108	1.175	1.033	1.162	High	High	High	High	High	High
FALSE	High	Master Protein	Q15007	Pre-mRNA-splicing regulator WTAP OS=Homo sapiens OX=9606 GN=WTAP PE=1 SV=2	0	113.833	47	17	52	17	1	396	44.2	5.19	154.77	17	0	1.965	1.704	1.974	2.127	1.886	2.074	High	High	High	High	High	High
FALSE	High	Master Protein	Q15185	Prostaglandin E synthase 3 OS=Homo sapiens OX=9606 GN=PTGES3 PE=1 SV=1	0	113.792	51	8	104	8	1	160	18.7	4.54	306.14	8	0	1.745	2.067	1.797	1.893	1.678	1.742	High	High	High	High	High	High
FALSE	High	Master Protein	O43747	AP-1 complex subunit gamma-1 OS=Homo sapiens OX=9606 GN=AP1G1 PE=1 SV=5	0	113.776	29	23	88	22	1	822	91.3	6.8	249.51	23	1	1.112	1.187	1.136	1.168	1.05	1.117	High	High	High	High	High	High
FALSE	High	Master Protein	O60749	Sorting nexin-2 OS=Homo sapiens OX=9606 GN=SNX2 PE=1 SV=2	0	113.767	40	19	46	17	1	519	58.4	5.12	125.43	19	2	0.451	0.554	0.484	0.398	0.343	0.408	High	High	High	High	High	High
FALSE	High	Master Protein	Q9H223	EH domain-containing protein 4 OS=Homo sapiens OX=9606 GN=EHD4 PE=1 SV=1	0	113.684	39	18	54	14	1	541	61.1	6.76	151.11	18	3	0.404	0.527	0.425	0.404	0.364	0.404	High	High	High	High	High	High
FALSE	High	Master Protein	Q12768	WASH complex subunit 5 OS=Homo sapiens OX=9606 GN=WASHC5 PE=1 SV=1	0	113.653	24	27	55	27	1	1159	134.2	6.98	156.04	27	0	1.037	1.381	1.1	1.109	1.036	1.111	High	High	High	High	High	High
FALSE	High	Master Protein	Q8NCA5	Protein FAM98A OS=Homo sapiens OX=9606 GN=FAM98A PE=1 SV=1	0	113.628	33	13	74	11	1	519	55.4	9.03	224.77	13	2	2.048	2.09	2.072	1.979	1.949	1.974	High	High	High	High	High	High
FALSE	High	Master Protein	Q9NXE4	Sphingomyelin phosphodiesterase 4 OS=Homo sapiens OX=9606 GN=SMPD4 PE=1 SV=2	0	113.593	29	26	62	26	1	827	93.3	7.97	164.99	26	0	2.834	2.536	2.955	2.973	2.889	2.924	High	High	High	High	High	High
FALSE	High	Master Protein	Q6R327	Rapamycin-insensitive companion of mTOR OS=Homo sapiens OX=9606 GN=RICTOR PE=1 SV=1	0	113.576	20	35	54	35	1	1708	192.1	7.47	127.48	35	0	1.156	1.41	1.248	1.176	1.035	1.131	High	High	High	High	High	High
FALSE	High	Master Protein	O43399	Tumor protein D54 OS=Homo sapiens OX=9606 GN=TPD52L2 PE=1 SV=2	0	113.382	72	16	67	16	1	206	22.2	5.36	226.35	16	0	0.596	0.705	0.584	0.457	0.531	0.564	High	High	High	High	High	High
FALSE	High	Master Protein	P04181	Ornithine aminotransferase, mitochondrial OS=Homo sapiens OX=9606 GN=OAT PE=1 SV=1	0	113.327	44	16	76	16	1	439	48.5	7.03	229.64	16	0	1.25	1.124	1.302	1.371	1.209	1.338	High	High	High	High	High	High
FALSE	High	Master Protein	Q12907	Vesicular integral-membrane protein VIP36 OS=Homo sapiens OX=9606 GN=LMAN2 PE=1 SV=1	0	113.295	47	13	74	13	1	356	40.2	6.95	192.72	13	0	1.071	1.009	1.13	1.227	1.099	1.207	High	High	High	High	High	High
FALSE	High	Master Protein	Q32P41	tRNA (guanine(37)-N1)-methyltransferase OS=Homo sapiens OX=9606 GN=TRMT5 PE=1 SV=2	0	113.274	42	22	57	22	1	509	58.2	8.62	158.98	22	0	1.891	1.778	1.805	2.386	2.15	2.455	High	High	High	High	High	High
FALSE	High	Master Protein	P22234	Multifunctional protein ADE2 OS=Homo sapiens OX=9606 GN=PAICS PE=1 SV=3	0	113.256	42	16	86	16	1	425	47	7.23	251.27	16	0	1.312	1.843	1.201	0.989	1.162	1.248	High	High	High	High	High	High
FALSE	High	Master Protein	O95470	Sphingosine-1-phosphate lyase 1 OS=Homo sapiens OX=9606 GN=SGPL1 PE=1 SV=3	0	113.133	34	17	58	17	1	568	63.5	9.16	175.66	17	0	1.02	0.964	1.065	1.267	1.142	1.278	High	High	High	High	High	High
FALSE	High	Master Protein	Q9C0B1	Alpha-ketoglutarate-dependent dioxygenase FTO OS=Homo sapiens OX=9606 GN=FTO PE=1 SV=3	0	113.096	44	21	51	21	1	505	58.2	5.22	162.08	21	0	1.629	1.763	1.43	2.128	1.846	2.038	High	High	High	High	High	High
FALSE	High	Master Protein	Q5SWX8	Protein odr-4 homolog OS=Homo sapiens OX=9606 GN=ODR4 PE=1 SV=1	0	113.041	42	18	69	18	1	454	51.1	5.92	197.46	18	0	1.644	1.488	1.738	1.946	1.619	1.814	High	High	High	High	High	High
FALSE	High	Master Protein	P21912	Succinate dehydrogenase [ubiquinone] iron-sulfur subunit, mitochondrial OS=Homo sapiens OX=9606 GN=SDHB PE=1 SV=3	0	112.976	49	14	61	14	1	280	31.6	8.76	168.37	14	0	1.192	1.006	1.184	1.209	0.998	1.079	High	High	High	High	High	High
FALSE	High	Master Protein	Q6ZXV5	Transmembrane and TPR repeat-containing protein 3 OS=Homo sapiens OX=9606 GN=TMTC3 PE=1 SV=2	0	112.961	27	24	73	23	1	915	103.9	8.87	216.77	24	1	1.721	1.561	1.779	1.648	1.521	1.684	High	High	High	High	High	High
FALSE	High	Master Protein	O94905	Erlin-2 OS=Homo sapiens OX=9606 GN=ERLIN2 PE=1 SV=1	0	112.924	52	17	70	14	1	339	37.8	5.62	224.52	17	3	1.055	0.953	1.079	1.111	0.992	1.087	High	High	High	High	High	High
FALSE	High	Master Protein	Q13188	Serine/threonine-protein kinase 3 OS=Homo sapiens OX=9606 GN=STK3 PE=1 SV=2	0	112.896	45	20	46	14	1	491	56.3	5.24	136.57	20	8	1.766	2.567	1.49	1.437	1.329	1.425	High	High	High	High	High	High
FALSE	High	Master Protein	Q13492	Phosphatidylinositol-binding clathrin assembly protein OS=Homo sapiens OX=9606 GN=PICALM PE=1 SV=2	0	112.863	31	19	67	19	1	652	70.7	7.9	167.35	19	0	0.568	0.575	0.62	0.657	0.571	0.648	High	High	High	High	High	High
FALSE	High	Master Protein	Q9NUL3	Double-stranded RNA-binding protein Staufen homolog 2 OS=Homo sapiens OX=9606 GN=STAU2 PE=1 SV=1	0	112.862	35	20	55	17	1	570	62.6	9.61	148.41	20	0	0.928	1.051	1.011	0.807	0.722	0.776	High	High	High	High	High	High
FALSE	High	Master Protein	P25789	Proteasome subunit alpha type-4 OS=Homo sapiens OX=9606 GN=PSMA4 PE=1 SV=1	0	112.847	56	12	106	12	1	261	29.5	7.72	335.99	12	0	1.948	1.934	1.995	1.639	1.971	2.094	High	High	High	High	High	High
FALSE	High	Master Protein	P49589	Cysteine--tRNA ligase, cytoplasmic OS=Homo sapiens OX=9606 GN=CARS PE=1 SV=3	0	112.833	35	24	61	24	1	748	85.4	6.76	171.54	24	0	0.699	0.869	0.749	0.79	0.693	0.771	High	High	High	High	High	High
FALSE	High	Master Protein	Q9P0M6	Core histone macro-H2A.2 OS=Homo sapiens OX=9606 GN=H2AFY2 PE=1 SV=3	0	112.806	53	16	74	14	1	372	40	9.69	206.7	16	0	0.769	0.688	0.756	0.73	0.667	0.769	High	High	High	High	High	High
FALSE	High	Master Protein	P04899	Guanine nucleotide-binding protein G(i) subunit alpha-2 OS=Homo sapiens OX=9606 GN=GNAI2 PE=1 SV=3	0	112.789	46	13	84	7	1	355	40.4	5.54	226.17	13	7	0.359	0.35	0.389	0.427	0.373	0.455	High	High	High	High	High	High
FALSE	High	Master Protein	Q9H3D4	Tumor protein 63 OS=Homo sapiens OX=9606 GN=TP63 PE=1 SV=1	0	112.729	31	21	68	18	1	680	76.7	6.57	212.98	21	3	2.068	1.87	2.146	1.484	1.372	1.487	High	High	High	High	High	High
FALSE	High	Master Protein	Q9HAU5	Regulator of nonsense transcripts 2 OS=Homo sapiens OX=9606 GN=UPF2 PE=1 SV=1	0	112.657	19	28	55	28	1	1272	147.7	5.69	146.28	28	0	2.112	2.543	2.175	2.298	2.088	2.146	High	High	High	High	High	High
FALSE	High	Master Protein	Q92575	UBX domain-containing protein 4 OS=Homo sapiens OX=9606 GN=UBXN4 PE=1 SV=2	0	112.573	42	17	73	17	1	508	56.7	6.38	207.2	17	0	2.491	2.249	2.512	2.875	2.688	2.896	High	High	High	High	High	High
FALSE	High	Master Protein	P11766	Alcohol dehydrogenase class-3 OS=Homo sapiens OX=9606 GN=ADH5 PE=1 SV=4	0	112.525	42	14	68	14	1	374	39.7	7.49	185.65	14	0	0.643	0.852	0.553	0.571	0.65	0.671	High	High	High	High	High	High
FALSE	High	Master Protein	P02774	Vitamin D-binding protein OS=Homo sapiens OX=9606 GN=GC PE=1 SV=1	0	112.5	53	18	50	18	1	474	52.9	5.54	119.44	18	0	0.059	0.042	0.054	0.045	0.043	0.082	High	High	High	High	High	High
FALSE	High	Master Protein	Q7Z4V5	Hepatoma-derived growth factor-related protein 2 OS=Homo sapiens OX=9606 GN=HDGFL2 PE=1 SV=1	0	112.483	26	23	87	22	1	671	74.3	7.49	246.44	23	0	1.992	1.729	1.901	2.212	1.961	2.061	High	High	High	High	High	High
FALSE	High	Master Protein	P40818	Ubiquitin carboxyl-terminal hydrolase 8 OS=Homo sapiens OX=9606 GN=USP8 PE=1 SV=1	0	112.474	26	30	50	30	1	1118	127.4	8.51	138.8	30	0	0.824	1.054	0.857	0.775	0.73	0.835	High	High	High	High	High	High
FALSE	High	Master Protein	Q66K74	Microtubule-associated protein 1S OS=Homo sapiens OX=9606 GN=MAP1S PE=1 SV=2	0	112.47	24	21	52	21	1	1059	112.1	7.3	142.23	21	0	1.023	1.237	1.083	1.004	0.941	1.014	High	High	High	High	High	High
FALSE	High	Master Protein	P15170	Eukaryotic peptide chain release factor GTP-binding subunit ERF3A OS=Homo sapiens OX=9606 GN=GSPT1 PE=1 SV=1	0	112.335	37	17	62	17	1	499	55.7	5.62	175.51	17	0	0.746	1.029	0.789	0.702	0.648	0.684	High	High	High	High	High	High
FALSE	High	Master Protein	Q3ZCM7	Tubulin beta-8 chain OS=Homo sapiens OX=9606 GN=TUBB8 PE=1 SV=2	0	112.292	28	10	387	1	1	444	49.7	4.89	1021.73	10	0	1.457	2.39	2.057	2.04	1.299	1.853	High	High	High	High	High	High
FALSE	High	Master Protein	Q9Y4P3	Transducin beta-like protein 2 OS=Homo sapiens OX=9606 GN=TBL2 PE=1 SV=1	0	112.19	45	19	54	19	1	447	49.8	9.44	160.65	19	0	1.484	1.402	1.47	1.367	1.421	1.418	High	High	High	High	High	High
FALSE	High	Master Protein	Q9Y450	HBS1-like protein OS=Homo sapiens OX=9606 GN=HBS1L PE=1 SV=1	0	112.175	42	24	49	24	1	684	75.4	6.61	146.91	24	0	1.105	1.385	1.178	1.05	0.963	1.074	High	High	High	High	High	High
FALSE	High	Master Protein	Q9NR45	Sialic acid synthase OS=Homo sapiens OX=9606 GN=NANS PE=1 SV=2	0	112.174	45	14	79	14	1	359	40.3	6.74	215.44	14	0	1.191	1.291	1.102	1.802	1.575	1.807	High	High	High	High	High	High
FALSE	High	Master Protein	Q92547	DNA topoisomerase 2-binding protein 1 OS=Homo sapiens OX=9606 GN=TOPBP1 PE=1 SV=3	0	112.165	20	27	41	27	1	1522	170.6	6.96	114.11	27	0	1.641	1.49	1.651	1.744	1.609	1.739	High	High	High	High	High	High
FALSE	High	Master Protein	Q4LE39	AT-rich interactive domain-containing protein 4B OS=Homo sapiens OX=9606 GN=ARID4B PE=1 SV=2	0	112.163	20	26	39	24	1	1312	147.7	5.12	115.15	26	2	2.805	2.525	2.823	2.901	2.636	2.817	High	High	High	High	High	High
FALSE	High	Master Protein	Q13427	Peptidyl-prolyl cis-trans isomerase G OS=Homo sapiens OX=9606 GN=PPIG PE=1 SV=2	0	112.056	19	14	70	14	1	754	88.6	10.29	188.35	14	0	3.259	2.814	3.157	3.303	3.816	3.18	High	High	High	High	High	High
FALSE	High	Master Protein	Q8N1N4	Keratin, type II cytoskeletal 78 OS=Homo sapiens OX=9606 GN=KRT78 PE=1 SV=2	0	112.046	40	19	117	16	1	520	56.8	6.02	214.52	19	0	0.048	0.045	0.053	0.053	0.043	0.072	High	High	High	High	High	High
FALSE	High	Master Protein	Q9NZL4	Hsp70-binding protein 1 OS=Homo sapiens OX=9606 GN=HSPBP1 PE=1 SV=1	0	111.985	49	15	71	15	1	362	39.4	5.21	245.95	15	0	1.412	1.692	1.417	1.501	1.366	1.509	High	High	High	High	High	High
FALSE	High	Master Protein	Q9UPN6	Protein SCAF8 OS=Homo sapiens OX=9606 GN=SCAF8 PE=1 SV=1	0	111.93	20	24	57	22	1	1271	140.4	8.29	156.1	24	1	1.746	1.539	1.715	2.119	1.936	2.137	High	High	High	High	High	High
FALSE	High	Master Protein	P28715	DNA repair protein complementing XP-G cells OS=Homo sapiens OX=9606 GN=ERCC5 PE=1 SV=3	0	111.864	21	22	39	22	1	1186	133	5.22	129.65	22	0	1.74	1.495	1.705	1.647	1.488	1.649	High	High	High	High	High	High
FALSE	High	Master Protein	Q9UPT5	Exocyst complex component 7 OS=Homo sapiens OX=9606 GN=EXOC7 PE=1 SV=3	0	111.819	34	24	52	24	1	735	83.3	6.79	145.8	24	0	0.786	0.879	0.834	0.76	0.69	0.745	High	High	High	High	High	High
FALSE	High	Master Protein	P27105	Erythrocyte band 7 integral membrane protein OS=Homo sapiens OX=9606 GN=STOM PE=1 SV=3	0	111.67	57	12	53	12	1	288	31.7	7.88	154.19	12	0	0.803	0.778	0.837	0.625	0.572	0.647	High	High	High	High	High	High
FALSE	High	Master Protein	Q9UNY4	Transcription termination factor 2 OS=Homo sapiens OX=9606 GN=TTF2 PE=1 SV=2	0	111.628	27	30	45	30	1	1162	129.5	8.37	119.81	30	0	1.13	1.414	1.245	1.135	1.032	1.091	High	High	High	High	High	High
FALSE	High	Master Protein	Q9H3P2	Negative elongation factor A OS=Homo sapiens OX=9606 GN=NELFA PE=1 SV=3	0	111.614	39	17	52	17	1	528	57.2	9.03	170.27	17	0	1.469	1.315	1.46	1.576	1.385	1.568	High	High	High	High	High	High
FALSE	High	Master Protein	O14976	Cyclin-G-associated kinase OS=Homo sapiens OX=9606 GN=GAK PE=1 SV=2	0	111.585	18	21	46	21	1	1311	143.1	5.73	118.5	21	0	0.824	1.036	0.883	0.889	0.75	0.919	High	High	High	High	High	High
FALSE	High	Master Protein	O60343	TBC1 domain family member 4 OS=Homo sapiens OX=9606 GN=TBC1D4 PE=1 SV=2	0	111.561	20	23	43	22	1	1298	146.5	7.01	111.61	23	1	1.386	1.84	1.494	1.264	1.086	1.181	High	High	High	High	High	High
FALSE	High	Master Protein	O75844	CAAX prenyl protease 1 homolog OS=Homo sapiens OX=9606 GN=ZMPSTE24 PE=1 SV=2	0	111.55	32	15	76	15	1	475	54.8	7.49	232.05	15	0	1.57	1.421	1.62	1.933	1.78	1.951	High	High	High	High	High	High
FALSE	High	Master Protein	Q9Y6C9	Mitochondrial carrier homolog 2 OS=Homo sapiens OX=9606 GN=MTCH2 PE=1 SV=1	0	111.524	51	14	95	14	1	303	33.3	7.97	310.39	14	0	1.056	1.032	1.128	1.255	1.114	1.231	High	High	High	High	High	High
FALSE	High	Master Protein	Q9BVI4	Nucleolar complex protein 4 homolog OS=Homo sapiens OX=9606 GN=NOC4L PE=1 SV=1	0	111.45	46	21	60	21	1	516	58.4	7.49	161.59	21	0	1.874	1.831	1.977	2.208	2.199	2.303	High	High	High	High	High	High
FALSE	High	Master Protein	Q96CW1	AP-2 complex subunit mu OS=Homo sapiens OX=9606 GN=AP2M1 PE=1 SV=2	0	111.329	48	21	89	21	1	435	49.6	9.54	224.29	21	0	1.158	1.21	1.179	1.046	1.332	1.01	High	High	High	High	High	High
FALSE	High	Master Protein	P12236	ADP/ATP translocase 3 OS=Homo sapiens OX=9606 GN=SLC25A6 PE=1 SV=4	0	111.329	59	17	239	3	1	298	32.8	9.74	671.69	17	5	0.89	0.804	0.91	1.001	0.886	1.007	High	High	High	High	High	High
FALSE	High	Master Protein	O14744	Protein arginine N-methyltransferase 5 OS=Homo sapiens OX=9606 GN=PRMT5 PE=1 SV=4	0	111.275	38	22	82	22	1	637	72.6	6.29	243.53	22	0	1.017	1.2	1.093	1.15	1.042	1.134	High	High	High	High	High	High
FALSE	High	Master Protein	Q86TG7	Retrotransposon-derived protein PEG10 OS=Homo sapiens OX=9606 GN=PEG10 PE=1 SV=2	0	111.27	22	13	61	13	1	708	80.1	6.39	168.02	13	0	1.831	2.134	1.896	1.695	1.505	1.731	High	High	High	High	High	High
FALSE	High	Master Protein	Q9BRZ2	E3 ubiquitin-protein ligase TRIM56 OS=Homo sapiens OX=9606 GN=TRIM56 PE=1 SV=3	0	111.225	34	21	41	19	1	755	81.4	7.74	131.33	21	1	1.56	1.651	1.528	1.55	1.349	1.572	High	High	High	High	High	High
FALSE	High	Master Protein	P50502	Hsc70-interacting protein OS=Homo sapiens OX=9606 GN=ST13 PE=1 SV=2	0	111.116	36	12	70	12	1	369	41.3	5.27	201.25	12	0	1.091	1.395	1.048	1.118	0.979	1.018	High	High	High	High	High	High
FALSE	High	Master Protein	Q9NVH1	DnaJ homolog subfamily C member 11 OS=Homo sapiens OX=9606 GN=DNAJC11 PE=1 SV=2	0	111.111	40	22	63	22	1	559	63.2	8.4	181.04	22	0	2.656	2.311	2.643	2.928	2.776	2.834	High	High	High	High	High	High
FALSE	High	Master Protein	P49023	Paxillin OS=Homo sapiens OX=9606 GN=PXN PE=1 SV=3	0	111.049	33	19	62	19	1	591	64.5	6.19	177.65	19	0	2.065	2.767	2.194	2.064	1.93	2.013	High	High	High	High	High	High
FALSE	High	Master Protein	P49821	NADH dehydrogenase [ubiquinone] flavoprotein 1, mitochondrial OS=Homo sapiens OX=9606 GN=NDUFV1 PE=1 SV=4	0	110.916	46	17	85	17	1	464	50.8	8.21	251.31	17	0	2.007	1.757	2.012	1.566	1.468	1.564	High	High	High	High	High	High
FALSE	High	Master Protein	O95785	Protein Wiz OS=Homo sapiens OX=9606 GN=WIZ PE=1 SV=2	0	110.869	20	27	54	26	1	1651	178.6	6.86	134.19	27	0	2.078	1.827	2.094	2.493	2.241	2.356	High	High	High	High	High	High
FALSE	High	Master Protein	P51608	Methyl-CpG-binding protein 2 OS=Homo sapiens OX=9606 GN=MECP2 PE=1 SV=1	0	110.861	45	17	45	17	1	486	52.4	9.95	122.55	17	0	0.912	0.792	0.948	0.965	0.865	0.926	High	High	High	High	High	High
FALSE	High	Master Protein	Q05209	Tyrosine-protein phosphatase non-receptor type 12 OS=Homo sapiens OX=9606 GN=PTPN12 PE=1 SV=3	0	110.855	32	23	48	23	1	780	88.1	5.62	147.8	23	0	1.178	1.638	1.231	0.869	1.144	1.195	High	High	High	High	High	High
FALSE	High	Master Protein	P09110	3-ketoacyl-CoA thiolase, peroxisomal OS=Homo sapiens OX=9606 GN=ACAA1 PE=1 SV=2	0	110.796	42	10	36	10	1	424	44.3	8.44	136.87	10	0	0.946	0.873	0.975	1.089	0.936	1.062	High	High	High	High	High	High
FALSE	High	Master Protein	Q9NQT8	Kinesin-like protein KIF13B OS=Homo sapiens OX=9606 GN=KIF13B PE=1 SV=2	0	110.789	13	22	37	15	1	1826	202.7	5.88	106.16	22	0	0.705	0.852	0.779	0.714	0.68	0.825	High	High	High	High	High	High
FALSE	High	Master Protein	O96013	Serine/threonine-protein kinase PAK 4 OS=Homo sapiens OX=9606 GN=PAK4 PE=1 SV=1	0	110.748	40	19	60	19	1	591	64	9.73	166.24	19	0	2.247	2.408	2.392	2.259	2.298	2.394	High	High	High	High	High	High
FALSE	High	Master Protein	P05141	ADP/ATP translocase 2 OS=Homo sapiens OX=9606 GN=SLC25A5 PE=1 SV=7	0	110.682	47	17	266	5	1	298	32.8	9.69	729.93	17	17	1.154	1.05	1.226	1.276	1.155	1.247	High	High	High	High	High	High
FALSE	High	Master Protein	P53582	Methionine aminopeptidase 1 OS=Homo sapiens OX=9606 GN=METAP1 PE=1 SV=2	0	110.647	56	16	64	16	1	386	43.2	7.17	222.64	16	0	1.785	1.974	1.896	1.521	1.414	1.473	High	High	High	High	High	High
FALSE	High	Master Protein	Q8WYA6	Beta-catenin-like protein 1 OS=Homo sapiens OX=9606 GN=CTNNBL1 PE=1 SV=1	0	110.639	29	19	64	19	1	563	65.1	5.05	196.1	19	0	2.639	2.258	2.605	3.014	2.809	2.949	High	High	High	High	High	High
FALSE	High	Master Protein	O75962	Triple functional domain protein OS=Homo sapiens OX=9606 GN=TRIO PE=1 SV=2	0	110.602	9	25	36	25	1	3097	346.7	6.37	114.32	25	0	1.066	1.321	1.19	1.134	1.034	1.142	High	High	High	High	High	High
FALSE	High	Master Protein	P05387	60S acidic ribosomal protein P2 OS=Homo sapiens OX=9606 GN=RPLP2 PE=1 SV=1	0	110.48	91	7	150	6	1	115	11.7	4.54	527.12	7	2	1.272	1.369	1.328	1.297	1.163	1.217	High	High	High	High	High	High
FALSE	High	Master Protein	Q5SYE7	NHS-like protein 1 OS=Homo sapiens OX=9606 GN=NHSL1 PE=1 SV=2	0	110.429	17	23	38	23	1	1610	170.6	6.96	114.06	23	0	2.414	2.587	2.669	2.957	2.675	2.799	High	High	High	High	High	High
FALSE	High	Master Protein	Q15650	Activating signal cointegrator 1 OS=Homo sapiens OX=9606 GN=TRIP4 PE=1 SV=4	0	110.418	43	21	40	21	1	581	66.1	7.85	107.82	21	0	1.637	1.778	1.707	1.542	1.558	1.623	High	High	High	High	High	High
FALSE	High	Master Protein	Q99543	DnaJ homolog subfamily C member 2 OS=Homo sapiens OX=9606 GN=DNAJC2 PE=1 SV=4	0	110.394	37	22	58	22	1	621	72	8.7	167.63	22	0	1.368	1.727	1.466	1.311	1.141	1.252	High	High	High	High	High	High
FALSE	High	Master Protein	Q08257	Quinone oxidoreductase OS=Homo sapiens OX=9606 GN=CRYZ PE=1 SV=1	0	110.392	60	16	70	16	1	329	35.2	8.44	202.28	16	0	1.059	1.076	1.049	0.839	0.977	0.901	High	High	High	High	High	High
FALSE	High	Master Protein	Q5TZA2	Rootletin OS=Homo sapiens OX=9606 GN=CROCC PE=1 SV=1	0	110.349	16	32	38	31	1	2017	228.4	5.5	110.84	32	0	0.951	0.914	1.007	1.151	1.069	1.171	High	High	High	High	High	High
FALSE	High	Master Protein	P00491	Purine nucleoside phosphorylase OS=Homo sapiens OX=9606 GN=PNP PE=1 SV=2	0	110.33	63	14	66	14	1	289	32.1	6.95	205.82	14	0	0.98	1.356	1.049	1.119	0.975	1.095	High	High	High	High	High	High	Acetyl [N-Term]
FALSE	High	Master Protein	P54278	Mismatch repair endonuclease PMS2 OS=Homo sapiens OX=9606 GN=PMS2 PE=1 SV=2	0	110.291	31	22	32	21	1	862	95.7	6.86	103.82	22	2	1.671	1.565	1.687	2.153	1.897	2.003	High	High	High	High	High	High
FALSE	High	Master Protein	O43896	Kinesin-like protein KIF1C OS=Homo sapiens OX=9606 GN=KIF1C PE=1 SV=3	0	110.286	23	25	50	19	1	1103	122.9	6.9	140.53	25	0	1.382	1.561	1.513	1.263	1.148	1.209	High	High	High	High	High	High
FALSE	High	Master Protein	P23458	Tyrosine-protein kinase JAK1 OS=Homo sapiens OX=9606 GN=JAK1 PE=1 SV=2	0	110.223	22	26	40	24	1	1154	133.2	7.55	103.73	26	2	1.556	1.456	1.633	2.132	2.008	2.154	High	High	High	High	High	High
FALSE	High	Master Protein	P22735	Protein-glutamine gamma-glutamyltransferase K OS=Homo sapiens OX=9606 GN=TGM1 PE=1 SV=4	0	110.21	29	22	48	22	1	817	89.7	6.04	105.02	22	0	0.049	0.049	0.053	0.049	0.042	0.075	High	High	High	High	High	High
FALSE	High	Master Protein	Q7L7X3	Serine/threonine-protein kinase TAO1 OS=Homo sapiens OX=9606 GN=TAOK1 PE=1 SV=1	0	110.192	23	23	52	16	1	1001	116	7.65	144.95	23	6	1.062	1.242	1.135	1.1	1.057	1.108	High	High	High	High	High	High
FALSE	High	Master Protein	Q9BSJ2	Gamma-tubulin complex component 2 OS=Homo sapiens OX=9606 GN=TUBGCP2 PE=1 SV=2	0	110.16	34	28	55	28	1	902	102.5	6.84	148.47	28	0	1.043	1.325	1.117	1.104	0.939	1.076	High	High	High	High	High	High
FALSE	High	Master Protein	P19447	General transcription and DNA repair factor IIH helicase subunit XPB OS=Homo sapiens OX=9606 GN=ERCC3 PE=1 SV=1	0	110.141	34	25	50	25	1	782	89.2	7.23	141.01	25	0	2.741	2.37	2.722	3.065	2.806	3.111	High	High	High	High	High	High
FALSE	High	Master Protein	Q5SVZ6	Zinc finger MYM-type protein 1 OS=Homo sapiens OX=9606 GN=ZMYM1 PE=1 SV=1	0	110.118	24	25	46	24	1	1142	128.6	7.44	130.68	25	0	1.045	0.995	1.096	1.026	0.921	1.014	High	High	High	High	High	High
FALSE	High	Master Protein	Q8IY63	Angiomotin-like protein 1 OS=Homo sapiens OX=9606 GN=AMOTL1 PE=1 SV=1	0	110.066	26	22	44	21	1	956	106.5	7.11	136.11	22	1	2.129	1.926	2.264	2.189	2.174	2.315	High	High	High	High	High	High
FALSE	High	Master Protein	P46109	Crk-like protein OS=Homo sapiens OX=9606 GN=CRKL PE=1 SV=1	0	110.026	64	16	76	16	1	303	33.8	6.74	232.7	16	0	1.135	1.406	1.195	1.106	1.018	1.078	High	High	High	High	High	High
FALSE	High	Master Protein	P11182	Lipoamide acyltransferase component of branched-chain alpha-keto acid dehydrogenase complex, mitochondrial OS=Homo sapiens OX=9606 GN=DBT PE=1 SV=3	0	109.954	46	19	56	19	1	482	53.5	8.51	175.15	19	0	1.759	1.71	1.81	1.958	1.746	1.884	High	High	High	High	High	High
FALSE	High	Master Protein	Q6NYC8	Phostensin OS=Homo sapiens OX=9606 GN=PPP1R18 PE=1 SV=1	0	109.862	33	17	52	17	1	613	67.9	5.4	159.49	17	0	1.542	1.489	1.539	1.73	1.622	1.643	High	High	High	High	High	High
FALSE	High	Master Protein	Q15785	Mitochondrial import receptor subunit TOM34 OS=Homo sapiens OX=9606 GN=TOMM34 PE=1 SV=2	0	109.789	56	17	55	17	1	309	34.5	8.98	166.61	17	0	1.583	1.896	1.606	1.559	1.392	1.462	High	High	High	High	High	High
FALSE	High	Master Protein	Q9UMR2	ATP-dependent RNA helicase DDX19B OS=Homo sapiens OX=9606 GN=DDX19B PE=1 SV=1	0	109.691	43	19	70	1	1	479	53.9	6.3	209.2	19	0	0.717	0.889	0.825	0.633	0.642	0.981	High	High	High	High	High	High
FALSE	High	Master Protein	P67936	Tropomyosin alpha-4 chain OS=Homo sapiens OX=9606 GN=TPM4 PE=1 SV=3	0	109.65	51	17	158	6	1	248	28.5	4.69	368.25	17	10	1.095	1.311	1.088	1.063	0.919	1.066	High	High	High	High	High	High
FALSE	High	Master Protein	Q9NW82	WD repeat-containing protein 70 OS=Homo sapiens OX=9606 GN=WDR70 PE=1 SV=1	0	109.601	33	21	49	21	1	654	73.2	6.33	145.1	21	0	1.235	1.313	1.075	1.665	1.382	1.562	High	High	High	High	High	High
FALSE	High	Master Protein	O14964	Hepatocyte growth factor-regulated tyrosine kinase substrate OS=Homo sapiens OX=9606 GN=HGS PE=1 SV=1	0	109.532	24	22	67	22	1	777	86.1	6.16	172.17	22	0	0.864	1.038	0.898	0.972	0.856	0.933	High	High	High	High	High	High
FALSE	High	Master Protein	P17858	ATP-dependent 6-phosphofructokinase, liver type OS=Homo sapiens OX=9606 GN=PFKL PE=1 SV=6	0	109.506	28	22	59	17	1	780	85	7.5	157.03	22	0	0.867	1.259	0.939	0.84	0.731	0.805	High	High	High	High	High	High
FALSE	High	Master Protein	Q8NHH9	Atlastin-2 OS=Homo sapiens OX=9606 GN=ATL2 PE=1 SV=2	0	109.495	33	18	65	18	1	583	66.2	5.48	175.38	18	0	1.079	1.03	1.143	1.515	1.375	1.471	High	High	High	High	High	High
FALSE	High	Master Protein	O14979	Heterogeneous nuclear ribonucleoprotein D-like OS=Homo sapiens OX=9606 GN=HNRNPDL PE=1 SV=3	0	109.483	36	16	141	14	1	420	46.4	9.57	396.7	16	2	3.726	3.284	3.893	4.078	5.019	4.072	High	High	High	High	High	High
FALSE	High	Master Protein	O43252	Bifunctional 3'-phosphoadenosine 5'-phosphosulfate synthase 1 OS=Homo sapiens OX=9606 GN=PAPSS1 PE=1 SV=2	0	109.412	36	20	56	18	1	624	70.8	6.86	159.08	20	2	1.402	1.373	1.243	1.852	1.605	1.749	High	High	High	High	High	High
FALSE	High	Master Protein	O94992	Protein HEXIM1 OS=Homo sapiens OX=9606 GN=HEXIM1 PE=1 SV=1	0	109.406	39	12	75	11	1	359	40.6	4.89	252.44	12	1	1.855	1.783	1.687	2.66	2.399	2.07	High	High	High	High	High	High
FALSE	High	Master Protein	P12235	ADP/ATP translocase 1 OS=Homo sapiens OX=9606 GN=SLC25A4 PE=1 SV=4	0	109.358	57	16	204	4	1	298	33	9.76	579.7	16	0	0.867	0.789	0.931	1.015	0.874	1.028	High	High	High	High	High	High
FALSE	High	Master Protein	Q15291	Retinoblastoma-binding protein 5 OS=Homo sapiens OX=9606 GN=RBBP5 PE=1 SV=2	0	109.312	37	19	55	19	1	538	59.1	5.1	151.65	19	0	2.149	1.846	2.072	2.406	2.142	2.329	High	High	High	High	High	High
FALSE	High	Master Protein	P08708	40S ribosomal protein S17 OS=Homo sapiens OX=9606 GN=RPS17 PE=1 SV=2	0	109.283	63	10	110	10	1	135	15.5	9.85	341.82	10	0	1.648	1.888	1.711	1.503	1.407	1.451	High	High	High	High	High	High
FALSE	High	Master Protein	P08754	Guanine nucleotide-binding protein G(k) subunit alpha OS=Homo sapiens OX=9606 GN=GNAI3 PE=1 SV=3	0	109.097	42	12	136	6	1	354	40.5	5.69	365.02	12	0	0.639	0.628	0.683	0.788	0.685	0.888	High	High	High	High	High	High
FALSE	High	Master Protein	Q08043	Alpha-actinin-3 OS=Homo sapiens OX=9606 GN=ACTN3 PE=1 SV=2	0	108.842	16	13	125	3	1	901	103.2	5.52	360.12	13	0	0.077	0.077	0.083	0.085	0.077	0.133	High	High	High	High	High	High
FALSE	High	Master Protein	O00622	Protein CYR61 OS=Homo sapiens OX=9606 GN=CYR61 PE=1 SV=1	0	108.816	58	20	60	20	1	381	42	8.21	190.38	20	0	1.566	1.138	1.564	5.838	4.576	5.485	High	High	High	High	High	High
FALSE	High	Master Protein	Q9NUQ8	ATP-binding cassette sub-family F member 3 OS=Homo sapiens OX=9606 GN=ABCF3 PE=1 SV=2	0	108.808	31	21	54	21	1	709	79.7	6.34	164.64	21	0	1.25	1.757	1.333	1.175	1.081	1.157	High	High	High	High	High	High
FALSE	High	Master Protein	Q08345	Epithelial discoidin domain-containing receptor 1 OS=Homo sapiens OX=9606 GN=DDR1 PE=1 SV=1	0	108.787	28	21	45	21	1	913	101.1	6.83	122.93	21	0	1.26	1.188	1.289	1.013	0.994	1.053	High	High	High	High	High	High
FALSE	High	Master Protein	Q9Y6Y8	SEC23-interacting protein OS=Homo sapiens OX=9606 GN=SEC23IP PE=1 SV=1	0	108.761	25	23	57	21	1	1000	111	5.54	164.9	23	2	0.961	1.176	1.041	0.98	0.95	1	High	High	High	High	High	High
FALSE	High	Master Protein	Q9NVU0	DNA-directed RNA polymerase III subunit RPC5 OS=Homo sapiens OX=9606 GN=POLR3E PE=1 SV=1	0	108.733	31	18	53	18	1	708	79.8	6.47	144.05	18	0	2.065	1.868	2.067	2.271	2.023	2.245	High	High	High	High	High	High
FALSE	High	Master Protein	Q14149	MORC family CW-type zinc finger protein 3 OS=Homo sapiens OX=9606 GN=MORC3 PE=1 SV=3	0	108.662	28	25	41	25	1	939	107	5.6	112.9	25	0	1.31	1.14	1.277	1.545	1.431	1.58	High	High	High	High	High	High
FALSE	High	Master Protein	O75027	ATP-binding cassette sub-family B member 7, mitochondrial OS=Homo sapiens OX=9606 GN=ABCB7 PE=1 SV=2	0	108.637	22	16	50	16	1	752	82.6	9.33	143.57	16	0	1.531	1.322	1.57	1.59	1.562	1.665	High	High	High	High	High	High
FALSE	High	Master Protein	Q9ULX6	A-kinase anchor protein 8-like OS=Homo sapiens OX=9606 GN=AKAP8L PE=1 SV=3	0	108.52	36	22	62	22	1	646	71.6	5.07	179.15	22	0	4.275	3.722	4.071	4.718	4.274	4.509	High	High	High	High	High	High
FALSE	High	Master Protein	P25787	Proteasome subunit alpha type-2 OS=Homo sapiens OX=9606 GN=PSMA2 PE=1 SV=2	0	108.516	65	10	92	10	1	234	25.9	7.43	318.94	10	0	1.144	1.233	1.254	1.364	1.256	1.383	High	High	High	High	High	High
FALSE	High	Master Protein	P35250	Replication factor C subunit 2 OS=Homo sapiens OX=9606 GN=RFC2 PE=1 SV=3	0	108.51	52	16	64	16	1	354	39.1	6.44	166.92	16	0	2.405	2.252	2.373	2.557	2.271	2.415	High	High	High	High	High	High
FALSE	High	Master Protein	P49585	Choline-phosphate cytidylyltransferase A OS=Homo sapiens OX=9606 GN=PCYT1A PE=1 SV=2	0	108.491	55	17	81	17	1	367	41.7	7.25	210.94	17	0	1.633	1.56	1.365	1.672	2.264	1.598	High	High	High	High	High	High
FALSE	High	Master Protein	Q07666	KH domain-containing, RNA-binding, signal transduction-associated protein 1 OS=Homo sapiens OX=9606 GN=KHDRBS1 PE=1 SV=1	0	108.465	30	11	153	11	1	443	48.2	8.66	504.93	11	0	1.728	1.565	1.716	2.202	1.91	2.129	High	High	High	High	High	High
FALSE	High	Master Protein	P09382	Galectin-1 OS=Homo sapiens OX=9606 GN=LGALS1 PE=1 SV=2	0	108.457	59	8	208	8	1	135	14.7	5.5	538.2	8	0	0.799	0.719	0.819	0.685	0.606	0.637	High	High	High	High	High	High
FALSE	High	Master Protein	Q9Y6A5	Transforming acidic coiled-coil-containing protein 3 OS=Homo sapiens OX=9606 GN=TACC3 PE=1 SV=1	0	108.453	32	22	50	22	1	838	90.3	5.05	133.08	22	0	1.864	2.479	2.036	1.774	1.597	1.719	High	High	High	High	High	High
FALSE	High	Master Protein	O75054	Immunoglobulin superfamily member 3 OS=Homo sapiens OX=9606 GN=IGSF3 PE=2 SV=3	0	108.448	25	24	42	24	1	1194	135.1	6.07	119.76	24	0	0.98	0.889	1.031	1.118	0.997	1.109	High	High	High	High	High	High
FALSE	High	Master Protein	P82650	28S ribosomal protein S22, mitochondrial OS=Homo sapiens OX=9606 GN=MRPS22 PE=1 SV=1	0	108.392	46	18	69	18	1	360	41.3	7.9	196.37	18	0	2.156	1.984	2.266	2.358	2.115	2.239	High	High	High	High	High	High
FALSE	High	Master Protein	Q9BXB4	Oxysterol-binding protein-related protein 11 OS=Homo sapiens OX=9606 GN=OSBPL11 PE=1 SV=2	0	108.316	24	15	48	15	1	747	83.6	7.06	146.54	15	0	1.756	2.001	1.884	1.551	1.504	1.488	High	High	High	High	High	High
FALSE	High	Master Protein	Q6NSJ5	Volume-regulated anion channel subunit LRRC8E OS=Homo sapiens OX=9606 GN=LRRC8E PE=1 SV=2	0	108.281	27	19	43	17	1	796	90.2	6.96	120.74	19	0	2.052	1.899	2.176	2.1	2.095	2.237	High	High	High	High	High	High
FALSE	High	Master Protein	P09525	Annexin A4 OS=Homo sapiens OX=9606 GN=ANXA4 PE=1 SV=4	0	108.227	62	21	77	20	1	319	35.9	6.13	195.33	21	1	0.366	0.489	0.371	0.399	0.364	0.428	High	High	High	High	High	High
FALSE	High	Master Protein	O75390	Citrate synthase, mitochondrial OS=Homo sapiens OX=9606 GN=CS PE=1 SV=2	0	108.188	29	15	155	15	1	466	51.7	8.32	423.62	15	0	1.565	1.379	1.613	1.626	1.495	1.621	High	High	High	High	High	High
FALSE	High	Master Protein	Q9NTJ5	Phosphatidylinositide phosphatase SAC1 OS=Homo sapiens OX=9606 GN=SACM1L PE=1 SV=2	0	108.152	41	24	60	24	1	587	66.9	7.12	159.03	24	0	1.188	1.067	1.213	1.417	1.243	1.357	High	High	High	High	High	High
[truncated: 7,773 more rows]
