# Supplementary material for: Sulconazole Induces PANoptosis by Triggering Oxidative Stress and Inhibiting Glycolysis to Increase Radiosensitivity in Esophageal Cancer
Source: Mol Cell Proteomics. 2023 Apr 17;22(6):100551. doi: 10.1016/j.mcpro.2023.100551 (PMC10205543; doi:10.1016/j.mcpro.2023.100551)
Supplement: source data [file mmc3.xlsx]

## Sheet: Fig.1B MTS & IC50
Cell Viability
Sulconazole(μM)	KYSE30				KYSE150				SHEE
0	0.98	0.96			0.98	1.04	1	0.93	1.004	1.012	1.01	0.973
5	0.78	0.82	0.89		1.06	1	0.98	0.96	0.969	0.955	0.959	0.976
10	0.79	1.02	1		1.01	1.05	0.99	1	0.967	0.982	0.982	1.006
20	1.01	0.99	1.05		1.08	1.09	1.05	1.09	0.979	0.991	0.978	0.969
30	1.01	0.89	0.86		0.92	0.93	0.94	0.92	0.985	0.969	0.969	0.945
40	0.64	0.56	0.56		0.62	0.65	0.71	0.72	0.934	0.934	0.991	0.97
60	0.15	0.14	0.21		0.32	0.28		0.38	0.956	0.925	0.934	0.856
80	0.02	0.03			0.02	0.05	0	0.01	0.484		0.557	0.675
100	0		0.04		0	0.04	0	0.01	0.04	0.051	0.066	0.051
Cell lines	IC50 (Sulconazole) (μM)
KYSE30	43.68
KYSE150	49.15
SHEE	87.66

## Sheet: Fig.1C MTS & IC50
Cell Viability
Sulconazole(μM)	HepG2				Huh7				changliver
0	0.99	1	1	1	0.95	1.06	0.99	0.99	1.03	1.04	1	0.94
5	1.06	1.01	0.97	1.08	1	1.04	1	1.03	0.98	0.96	0.98	0.99
10	1.09	1.12	1.1	1.08	0.86	0.89	0.88	0.85	1.03	0.97	1	0.97
20	0.76	0.79	0.84	0.76	0.45	0.51	0.49	0.46	1.05	1.02		1.05
30	0.52	0.52	0.52	0.54	0.32	0.32	0.32	0.32	1.06	0.99	1.01	1.03
40	0.4	0.41	0.38	0.41	0.21	0.2	0.22	0.25	0.95	0.92	0.91	0.87
60	0	0	0	0	0.05	0.06	0.07	0.08	0.26	0.33	0.36	0.33
80	0	0	0	0	0	0	0	0	0.09	0.1	0.11	0.11
100	0	0	0	0	0	0	0	0	0	0	0	0.01
Cell lines	IC50 (Sulconazole) (μM)
HepG2	31.81
Huh7	19.5
changliver	53.93

## Sheet: Fig.1D MTS & IC50
Cell Viability
Sulconazole(μM)	SGC7901				HGC27				A549				MDA-MB-453				MCF7
0	1	0.94	0.98	0.98	0.88	0.99	0.99	0.99	0.98	0.98	0.98	0.98	0.99	1.02	1.03	0.99	0.97	1.03	0.79	0.93
5	0.96	0.93	0.95	0.95	0.93	0.94	0.87	1.02	1.02	1	0.93	0.94	1.15	1.06	1.09	1.23	1.17	1.07	1.13	1.12
10	0.95	0.95	1	1.03	1.08	1	1.09	1.08	0.94	0.88	0.97	0.94	1.05	1.03	1.08	1.11	1.09	1.14	1.15	1.25
20	0.84	0.8	0.77	0.76	0.96	0.89	0.89	0.87	0.86	0.88	0.88	0.92	0.89	0.92	0.88	0.84	0.99	1.13	1.09	1.11
30	0.51	0.5	0.49	0.47	0.67	0.63	0.69	0.63	0.86	0.78	0.79	0.83	0.75	0.72	0.7	0.76	0.81	0.89	0.84	0.83
40	0.4	0.39	0.42	0.46	0.43	0.41	0.39	0.4	0.73	0.69	0.57	0.67	0.49	0.54	0.53	0.54	0.53	0.6	0.53	0.51
60	0.17	0.17	0.17	0.16	0.19	0.18	0.19	0.22	0.32	0.33	0.34	0.32	0.01	0.01	0	0.01	0.09	0.16	0.12	0.09
80	0.01	0.02	0.02	0.01	0.02	0.04	0.02	0.02	0.05	0.04	0.05	0.04		0	0	0	0.02	0.02	0.01	0.01
100	0	0.01	0.01	0.01	0	0	0	0	0.01	0	0	0.01	0.02	0	0	0	0.01	0	0	0.01
Cell lines	IC50 (Sulconazole) (μM)
SGC7901	35.31
HGC27	37.24
A549	53.95
MDA-MB-453	38.73
MCF7	39.04

## Sheet: Fig.2A Clonogenic assay
Colony number			Colony number
KYSE30			KYSE150
DMSO	Sulconazole (20μM)		DMSO	Sulconazole (20μM)
62	32		102	60
67	51		109	79
78	42		157	75
73	46		172	73
110	41		120	79
102	60		138	97

## Sheet: Fig.2B Transwell assay
number of cells			number of cells
KYSE30			KYSE150
DMSO	Sulconazole (20μM)		DMSO	Sulconazole (20μM)
366	4		26	0
332	5		30	0
369	1		21	0
327	7		16	1
356	5		24	1
264	6		27	4
300	27		15	0
261	6		35	0
352	27		33	3
260	24		34	0

## Sheet: Fig.2C, D Wound healing assay
Area of wound healed			Area of wound healed
KYSE30			KYSE150
DMSO	Sulconazole (20μM)		DMSO	Sulconazole (20μM)
66.64	19.07		85.67
49.2	13.97		100	25.39
42.13	21.8		85.01	16.5
42.88	23.45		85.68	6.93
72.52	9.37		77.04	9.06
78.08	17.18		91.88	27.18

## Sheet: Fig.3B Venn diagram
dysregulated genes of RNA-seq						dysregulated genes of RNA-seq
KYSE30						KYSE150
genes	logFC	logCPM	PValue	FDR		genes	logFC	logCPM	PValue	FDR
IL1RL1	13.081	6.88723	0	0		CRYM	10.83	2.76755	1.12e-94	0
OLAH	10.529	2.48352	3.99e-119	0		AC083899.1	10.495	2.43433	6.1e-56	0
SPRR2D	10.174	2.13737	2.36e-94	0		NHLRC4	9.171	1.15594	2.12e-47	0
CHST1	9.142	1.14761	7.99e-54	0		IL1RL1	8.958	3.55128	3.63e-47	0
AC100802.3	8.952	0.967867	2.31e-53	0		RP11-78C3.1	8.9	0.898606	3.55e-38	0
HKDC1	8.587	2.45151	2.5e-122	0		AC104777.3	8.779	0.78648	1.18e-34	0
PRPH	8.39	2.26042	1.51e-124	0		KRT33B	8.692	0.698419	1.52e-23	0
RP11-345L23.1	8.33	0.391344	1e-35	0		MFAP2	8.448	0.477067	2.13e-31	0
RP11-227H15.4	8.021	0.11175	2.24e-28	0		SERPINB2	8.363	4.36856	3.07e-112	0
CSF2	7.932	0.0324422	3.14e-27	0		MIR29A	8.309	2.12641	2.98e-77	0
CTC-573N18.1	7.753	-0.125316	1.1e-23	0		CXCL3	8.061	3.52479	5.71e-65	0
KLHDC7B	7.626	1.52494	1.73e-63	0		RP11-76P2.4	7.908	-0.00875484	3.35e-22	0
RP11-166D19.1	7.553	2.71725	1.16e-137	0		NDUFAF4P1	7.705	-0.188922	1.27e-20	0
BEX2	7.547	3.61434	1.84e-269	0		AC003104.1	7.704	-0.189271	1.02e-20	0
NCF2	7.257	5.85408	0	0		C12orf79	7.675	-0.210076	3.85e-18	0
RAB39B	6.754	1.45586	1.65e-70	0		RP11-70C1.1	7.652	2.74582	1.62e-40	0
MIR22HG	6.597	2.15936	1.46e-103	0		CTD-2262B20.1	7.607	-0.273245	6.3e-19	0
MFAP2	6.597	0.561068	3.53e-35	0		IL8	7.465	5.62274	2.01e-142	0
KRT16	6.534	6.02891	0	0		KLKP1	7.406	1.25481	8.37e-32	0
ROBO4	6.468	0.443447	1.89e-34	0		HSPA6	7.344	4.05591	4.24e-103	0
GPR1	6.422	0.401931	7.2e-33	0		MMP10	7.17	1.03852	5.56e-34	0
RP11-443P15.2	6.397	6.01322	0	0		RPLP0P2	7.159	5.37904	4.98e-122	0
PDE2A	6.141	0.880197	6.53e-44	0		MT1G	7.065	1.68642	5.2e-37	0
RP11-818F20.5	6.087	2.88472	5e-148	0		RP5-1120P11.1	7.056	0.926217	5.4e-38	0
S100P	6.075	4.35115	0	0		OLAH	7.019	2.50102	1.19e-79	0
WIPI1	6.074	5.71519	0	0		RP6-99M1.3	7.009	0.880182	1.8e-32	0
ABCA10	5.978	0.00508122	9.89e-25	0		RFPL4A	6.814	0.704982	3.52e-26	0
FOXC2	5.846	3.7418	2.81e-258	0		RP11-345L23.1	6.755	1.39331	1.24e-42	0
IL1A	5.833	3.85093	2.16e-250	0		GEM	6.652	5.7275	1.71e-184	0
MGLL	5.749	6.06165	0	0		RP11-890B15.2	6.55	0.457329	2.05e-28	0
CHAC1	5.62	5.66373	0	0		SPRR2D	6.53	0.442713	7.22e-25	0
SDCBP2	5.611	3.23455	1.56e-162	0		CATSPERD	6.393	0.31942	5.85e-21	0
RP11-39C10.1	5.553	3.10031	1.38e-163	0		RP11-361D15.2	6.262	0.196045	3.36e-18	0
DDIT3	5.452	6.22512	0	0		TRAF1	6.187	5.77577	5.39e-118	0
RP4-756G23.5	5.422	0.695633	7.56e-35	0		NAV3	6.168	2.75357	6.87e-69	0
PSMD10P2	5.397	1.30745	2.75e-58	0		AC010226.4	6.131	0.804828	2.01e-36	0
AC021218.2	5.38	-0.504829	2.27e-16	0		LINC00431	6.109	4.79125	1.77e-141	0
DNAJB9	5.346	6.06008	0	0		HDAC9	6.073	6.34625	5.08e-135	0
DUSP5	5.34	9.34246	0	0		DNER	6.052	4.50713	3.75e-128	0
IL8	5.287	1.81941	1.91e-69	0		MIR137HG	6.036	1.84232	1.38e-53	0
HBEGF	5.259	5.5869	0	0		LRTM2	5.931	1.09908	3.65e-29	0
TNFSF15	5.242	8.01494	0	0		FILIP1	5.927	-0.0976381	6.28e-20	0
AC005532.5	5.215	0.857569	2.85e-40	0		RP11-3L8.3	5.92	1.44449	1.75e-48	0
ANGPT4	5.212	1.13529	8.04e-49	0		RP11-757F18.5	5.85	1.66607	1.69e-46	0
SPRR1A	5.184	3.7945	1.16e-204	0		ITGBL1	5.801	-0.207	9.39e-19	0
ATF3	5.167	7.868	0	0		LUCAT1	5.689	3.46239	4.34e-106	0
MXD1	5.138	7.30829	0	0		STARD13-AS	5.648	1.46722	2.94e-28	0
SERPINB8	5.125	5.12684	0	0		RP11-484N16.1	5.585	0.304664	2.02e-20	0
TRAF1	5.102	0.754441	2.8e-38	0		FOSL1	5.585	9.64097	2.34e-155	0
CDH4	5.085	4.82793	1.59e-301	0		TEK	5.574	-0.398301	9.57e-16	0
CREB5	5.071	2.46675	1.01e-99	0		AC003092.1	5.559	1.38891	1.03e-42	0
CTD-2066L21.3	5.069	-0.0804851	1.45e-20	0		RP11-398B16.2	5.518	0.244346	8.3e-22	0
MILR1	5.059	3.85683	1.19e-231	0		RP11-844P9.2	5.459	0.194277	5.96e-23	0
FAM129A	5.045	8.15298	0	0		WI2-80269A6.1	5.385	0.130166	1.37e-21	0
FOSL1	5.036	9.05624	0	0		AC011247.3	5.308	0.0633663	2.98e-20	0
FILIP1	5.034	-0.110058	3.01e-18	0		RP11-1101H11.1	5.304	0.0598609	2.93e-20	0
NT5DC4	5.033	2.23488	1.27e-95	0		IRGM	5.276	2.03836	1.11e-37	0
HDAC9	5.014	5.1198	0	0		SERPINB8	5.271	6.26264	1.44e-168	0
LGALS7B	4.999	-0.140513	2.43e-20	0		RP11-672A2.5	5.24	1.53161	2.4e-26	0
HRG	4.981	-0.155869	4.42e-20	0		CTB-31N19.3	5.181	0.405603	4.74e-19	0
RP11-21B23.2	4.968	1.52026	2.74e-58	0		MMP1	5.171	0.406801	5.72e-20	0
SUN3	4.944	-0.187252	2.48e-19	0		RGMA	5.125	-0.0941053	1.86e-16	0
RP11-334L9.1	4.937	3.99184	9.77e-222	0		PPP1R15A	5.106	10.6592	3.36e-151	0
DCLK1	4.925	-0.203147	4.66e-19	0		C5orf27	5.059	1.52945	1.36e-29	0
GDF15	4.91	7.46669	0	0		RP11-797A18.6	5.017	1.49409	7.65e-39	0
FGF2	4.819	3.23508	3.39e-177	0		PLIN2	5.013	0.880179	4.87e-27	0
HSPA5	4.812	12.9954	0	0		GADD45A	4.979	7.96692	4.05e-188	0
SPRR1B	4.784	5.64658	5.47e-247	0		ZEB1	4.959	2.212	9.1e-33	0
UPP1	4.756	10.0258	0	0		CXCL2	4.945	3.82794	1.29e-67	0
HMOX1	4.752	6.9765	0	0		DNAJB9	4.936	7.38059	1.42e-122	0
ISG20	4.713	5.34777	0	0		SPP1	4.933	-0.256454	9.76e-16	0
KRT5	4.7	0.902461	2.79e-16	0		IL12A	4.926	3.52637	3.13e-92	0
MAP1B	4.684	6.46989	0	0		RP3-334F4.1	4.92	0.178469	1.91e-21	0
CORO2B	4.65	1.64944	3.97e-63	0		IGFN1	4.892	3.94954	1.5e-98	0
ASNS	4.646	2.23784	2.83e-96	0		LSMEM1	4.885	0.151356	3.76e-19	0
DAPP1	4.583	5.39615	0	0		LINC00622	4.78	1.28002	2.56e-28	0
THBD	4.547	4.87955	6.82e-284	0		NFATC2	4.78	0.674108	1.29e-27	0
ADM2	4.512	5.37895	0	0		MAFF	4.682	7.89177	1.05e-140	0
SPRY4	4.501	7.64649	0	0		PDCD1LG2	4.665	2.97713	4.52e-77	0
LURAP1L	4.477	5.71482	0	0		TCN2	4.651	1.58212	1.29e-23	0
MICAL2	4.425	6.7024	0	0		LINC00115	4.603	2.20393	1.9e-36	0
PPP1R15A	4.362	9.04094	0	0		CDKL3	4.594	3.08018	4.8e-52	0
LUCAT1	4.343	4.95791	0	0		ZNF844	4.578	2.25878	1.31e-47	0
SLC7A11	4.342	6.54686	0	0		CTC-573N18.1	4.553	1.90845	1e-32	0
NTSR1	4.328	1.22713	2.52e-41	0		RP11-20D14.6	4.552	1.48478	4.64e-30	0
CYP51A1P1	4.284	0.0325708	1.32e-20	0		KLK14	4.516	1.19292	1.54e-31	0
KDM7A	4.277	3.33781	1.57e-150	0		RP11-216L13.19	4.513	2.68946	1.96e-54	0
OSBP2	4.277	7.81853	0	0		CCL20	4.507	0.423961	2.83e-20	0
GRAMD1B	4.268	0.880613	1.27e-37	0		RP5-1158E12.3	4.505	1.44584	2.39e-42	0
AOX1	4.261	0.281653	1.14e-22	0		TRIML2	4.492	5.70459	7.16e-86	0
SYNE3	4.235	2.97061	8.02e-134	0		LURAP1L	4.46	2.15316	6.09e-50	0
IL18R1	4.206	1.46636	9.3e-52	0		NFIL3	4.456	7.19373	7.44e-149	0
RP11-7F17.7	4.181	1.63639	1.85e-56	0		KBTBD8	4.437	3.27416	7.88e-45	0
CXCL3	4.164	0.616599	9.36e-27	0		ZNF23	4.432	2.97761	1e-67	0
RP11-399D6.2	4.102	1.8121	5.93e-67	0		RP5-855D21.3	4.39	1.56451	2.77e-38	0
TMEM236	4.101	-0.446661	2.03e-14	0		SNAI1	4.379	0.911824	4.78e-30	0
GCLC	4.094	8.2458	0	0		RBM44	4.364	1.64722	1.58e-28	0
ERO1LB	4.076	3.36623	3.66e-135	0		MYPN	4.342	1.17083	4.35e-33	0
AQPEP	4.066	2.69926	1.53e-99	0		HIST1H1E	4.331	1.79006	3.24e-38	0
C1orf54	4.064	0.111929	1.63e-21	0		DPY19L2P2	4.329	1.15049	4.85e-25	0
GADD45A	4.033	6.8277	0	0		RP11-115J23.1	4.325	0.266447	2.43e-20	0
SH2D5	4.03	1.08412	9.54e-40	0		RP11-932O9.10	4.324	-0.327716	3.46e-14	0
KCNF1	4.012	3.0311	5.43e-120	0		ARL14	4.316	3.15501	5.47e-75	0
DYSF	4.007	4.05063	8.98e-178	0		RP11-973H7.1	4.308	0.677435	1.02e-21	0
RP11-7F17.1	4.001	0.474076	1.13e-26	0		CTD-2587H24.5	4.303	-0.344708	3.82e-14	0
RELB	3.987	5.34544	1.19e-277	0		SMCO2	4.262	0.215592	2.33e-18	0
TRIB3	3.952	9.28946	0	0		DLGAP1-AS2	4.244	5.26257	2.73e-91	0
VIM-AS1	3.923	2.4847	1.02e-71	0		CAMK1G	4.234	-0.397935	1.8e-13	0
ZNF469	3.851	6.19519	0	0		NID1	4.231	0.189597	1.32e-17	0
RP11-5N19.3	3.83	0.326818	8.99e-23	0		DDR2	4.208	1.04652	5.26e-27	0
PHYHD1	3.83	0.326793	6.71e-23	0		NEAT1	4.204	7.41311	4.85e-91	0
BMS1P10	3.823	3.05607	9.25e-123	0		TNFAIP3	4.2	4.99467	3.41e-97	0
LCK	3.789	0.746584	2.74e-29	0		MIR17HG	4.198	2.04551	4.51e-52	0
FYN	3.775	3.25495	1.03e-148	0		ZNF674-AS1	4.17	5.50196	3.52e-118	0
TNFAIP3	3.765	3.87084	9.46e-187	0		RP11-791G15.2	4.169	1.88954	2.94e-31	0
RP11-462L8.1	3.742	0.704457	9.8e-25	0		DAPP1	4.146	2.23414	3e-36	0
LINC00707	3.734	2.31257	5.6e-78	0		BCKDHA	4.126	0.102828	1.65e-17	0
TMEM154	3.731	6.61567	0	0		IL11	4.115	5.41211	2.24e-104	0
SLC20A1	3.73	8.85852	0	0		EVI2B	4.102	0.301	1.91e-20	0
RND1	3.729	2.17569	1.47e-64	0		APOE	4.1	0.490481	1.41e-20	0
PDE10A	3.722	4.37696	3.16e-256	0		RP11-622J8.1	4.071	1.55208	1.64e-34	0
BIRC3	3.712	3.66875	4.75e-121	0		LINC00944	4.067	3.50652	9.67e-75	0
MAFF	3.701	5.95606	0	0		ANKFN1	4.065	2.36536	2.75e-54	0
ARL14	3.684	3.07911	1.01e-116	0		RP11-321F8.4	4.06	-0.222022	3.02e-14	0
HSPA6	3.665	-0.219056	2.8e-14	0		RP11-355O1.11	4.044	3.56831	6.45e-74	0
HSD17B7P2	3.664	1.91844	4.89e-63	0		RP11-312B8.1	4.04	-0.239063	1.59e-13	0
TRIB1	3.657	6.54051	0	0		RP11-326K13.4	4.03	0.427432	2.97e-15	0
HIST1H4H	3.65	4.41692	2.58e-193	0		AQPEP	4.025	0.428331	5.33e-17	0
RAET1L	3.603	2.15128	2.71e-62	0		RP11-44B19.1	4.004	-0.00494552	1.99e-15	0
SOCS2-AS1	3.595	1.01704	5.74e-26	0		RP11-864J10.4	4.002	0.721156	1.97e-18	0
ST8SIA4	3.593	2.3806	1.26e-71	0		CREB5	4.002	4.69799	3.46e-92	0
CEBPG	3.588	7.54236	0	0		CREBRF	3.996	6.28875	2.4e-80	0
EGR1	3.586	4.74903	9.22e-221	0		AP000692.10	3.987	1.09815	3.33e-25	0
SLC22A15	3.575	3.20104	6.37e-116	0		MLK7-AS1	3.983	0.972635	7.11e-27	0
NPAS2	3.571	5.086	1.97e-211	0		RP11-968A15.2	3.972	2.79437	1.45e-26	0
KLF4	3.564	7.24253	0	0		RAB6B	3.963	1.69977	4.01e-32	0
RP11-631N16.2	3.554	0.779402	1.59e-28	0		MT1X	3.95	5.59946	2.7e-42	0
GEM	3.549	4.11911	4.33e-151	0		RP11-375I20.6	3.943	0.358986	1.83e-18	0
PLAU	3.544	9.10667	0	0		MILR1	3.932	0.156093	5.33e-18	0
EREG	3.541	7.25497	0	0		TMEM236	3.929	0.151634	9.86e-17	0
HYOU1	3.512	9.13485	0	0		MIR22HG	3.919	1.03727	2.88e-21	0
VIMP	3.512	7.17186	0	0		TRIM36	3.828	4.59206	8.85e-67	0
AKR1B1	3.505	0.842589	8.28e-31	0		RP1-56J10.8	3.815	-0.418231	3.84e-12	0
ELL2	3.501	6.82433	0	0		RP5-855D21.1	3.811	1.62104	7.75e-36	0
ZSCAN12P1	3.501	1.77256	2.27e-47	0		COL26A1	3.793	0.038256	1.23e-13	0
KRT6A	3.501	4.88489	7.34e-285	0		CTA-29F11.1	3.792	3.94934	5.78e-51	0
DUSP6	3.479	6.83377	0	0		RP11-166D19.1	3.78	3.23412	1.68e-52	0
PTPDC1	3.477	6.25449	0	0		IL1A	3.776	4.21337	3.98e-76	0
CPEB2	3.474	4.1599	1.54e-194	0		ZNF853	3.775	0.7919	3.16e-22	0
ULBP2	3.469	5.20659	0	0		ZNF165	3.769	7.09277	9e-118	0
FBXW10	3.461	1.16062	1.52e-32	0		SPRY4	3.761	2.21821	6.4e-24	0
LA16c-325D7.1	3.451	-0.390839	5.54e-13	0		COL4A6	3.759	2.22734	1e-49	0
FAM83E	3.451	-0.390869	7.67e-13	0		RND3	3.74	8.14002	1.56e-92	0
KLF6	3.448	7.84233	0	0		RP11-443P15.2	3.74	0.35294	3.17e-16	0
ETS1	3.445	6.5411	0	0		PMAIP1	3.736	5.57786	1.02e-79	0
ZNF165	3.439	4.3042	7.88e-224	0		RP11-126O1.5	3.725	0.954708	3.59e-19	0
RP11-927P21.4	3.424	0.961397	1.52e-31	0		RP11-680A11.5	3.716	0.474996	6.41e-18	0
SMOX	3.422	6.94277	0	0		RP11-269F21.2	3.716	2.52905	1.46e-50	0
PLEKHG1	3.391	4.1518	1.87e-203	0		RNF103-CHMP3	3.696	1.13149	1.42e-23	0
GFPT1	3.382	8.17462	0	0		PLA2G4C	3.695	0.834131	7.21e-24	0
AKAP12	3.369	4.83572	2.59e-258	0		SNHG12	3.686	5.81193	1.38e-73	0
SEC24D	3.364	7.14094	0	0		CNTD2	3.68	-0.0522212	1.57e-14	0
UAP1	3.358	6.62475	0	0		RP1-78O14.1	3.671	0.441043	6.22e-19	0
DLGAP1-AS2	3.355	6.19323	0	0		HTR7	3.667	2.70904	2.01e-40	0
ELFN1	3.352	1.92622	8.74e-46	0		RP1-234P15.4	3.658	0.565548	5.98e-21	0
MAP1LC3B	3.347	8.69378	0	0		HBEGF	3.655	5.4777	8.24e-90	0
EDA2R	3.313	2.51236	1.57e-82	0		ZBTB43	3.654	6.92011	3.9e-103	0
PLEKHF1	3.311	3.07996	1.32e-101	0		ASH1L-AS1	3.649	3.38516	3.42e-35	0
KCNIP4	3.31	2.36197	2.43e-75	0		AC132192.1	3.632	3.08652	4.93e-30	0
NGF	3.307	3.23699	2.91e-102	0		FAM153A	3.621	-0.0985627	3.43e-13	0
STEAP1	3.306	3.3638	9.9e-121	0		ELL2	3.616	7.32955	5.82e-82	0
SESN2	3.305	6.98502	0	0		ZNF426	3.613	0.391948	2.67e-18	0
ERN1	3.295	5.69449	1.03e-279	0		ZNF222	3.611	4.00313	2.65e-69	0
PPP4R1L	3.279	1.90442	1.6e-44	0		C3orf52	3.61	4.96002	3.7e-89	0
RP5-1028K7.2	3.276	1.34672	1.81e-37	0		CTD-2008P7.9	3.581	0.621244	1.72e-18	0
FHL1	3.273	6.57257	0	0		AREG	3.578	5.64107	1.31e-82	0
HERPUD1	3.266	8.41804	0	0		ACSBG1	3.575	0.207017	1.28e-13	0
ELL2P1	3.266	-0.140255	2.26e-13	0		CDC42	3.56	0.0342105	2.58e-15	0
BMP6	3.253	2.59248	4.07e-82	0		HKDC1	3.556	2.17105	2.81e-41	0
FAM189A2	3.25	3.15143	5.22e-95	0		PIWIL2	3.543	0.0186611	2.37e-14	0
MSMO1	3.248	8.04534	0	0		CTD-3065J16.9	3.53	1.30183	2.63e-25	0
DSG3	3.242	6.17519	0	0		HEY1	3.524	0.887864	2.67e-24	0
OSBPL6	3.198	0.112244	1.75e-15	0		RP11-818F20.5	3.513	1.60107	6.88e-29	0
OPTN	3.187	5.49487	3.1e-300	0		BIRC3	3.513	4.66455	4.53e-53	0
AREG	3.187	8.51634	0	0		RP11-390B4.5	3.507	1.9896	6.84e-35	0
LARP1B	3.181	5.08945	8.54e-271	0		SAT1	3.505	9.5181	6.81e-112	0
CSGALNACT2	3.181	4.67061	2.32e-156	0		RP11-173M1.5	3.505	0.299055	1.05e-17	0
JUN	3.175	7.28227	0	0		LRRC49	3.502	4.14162	9.32e-53	0
STARD4	3.172	5.54095	5.51e-175	0		RP11-221N13.3	3.491	-0.0235351	1.11e-13	0
DUSP8	3.171	1.37384	1.16e-35	0		SNHG1	3.48	8.66131	6.49e-86	0
HSP90B2P	3.168	-0.219003	1.22e-12	0		OVGP1	3.465	0.274206	8.87e-15	0
AP001597.1	3.149	0.811446	8.39e-27	0		RP1-30G7.2	3.458	3.09076	2.96e-55	0
PPM1E	3.146	0.433697	2.33e-20	0		DENND2C	3.456	5.38895	7.81e-64	0
LRAT	3.14	3.0701	3.37e-109	0		EVI2A	3.443	1.0007	1.6e-22	0
EDNRA	3.135	1.73589	4.11e-47	0		GS1-600G8.5	3.44	-0.0653654	7.6e-14	0
CD55	3.134	7.4514	0	0		SNHG17	3.428	7.59311	8.25e-102	0
SPIRE1	3.134	7.05073	4.33524595258499e-310	0		VMP1	3.425	8.59577	7.4e-52	0
NFIL3	3.129	7.48765	0	0		PIGA	3.411	6.43325	3.06e-80	0
SLC6A9	3.125	5.72284	3.87e-303	0		THAP2	3.408	4.6923	1.42e-67	0
NEURL1	3.117	3.1961	3.06e-60	0		ADCY10P1	3.392	1.31692	1.78e-26	0
BX470102.3	3.111	0.29335	2.45e-18	0		CTB-31O20.2	3.386	1.94031	5.73e-28	0
LETM2	3.109	2.02139	1.02e-53	0		AOC2	3.381	2.69498	2.77e-53	0
RP11-98D18.9	3.098	1.0647	5.53e-30	0		NPM1P26	3.367	0.545793	2.9e-16	0
AC084149.2	3.098	0.99703	1.59e-24	0		VTRNA1-2	3.366	1.36141	1.8e-29	0
LIF	3.094	5.69878	3.37e-241	0		UBE2FP1	3.362	0.66054	3.59e-15	0
GCLM	3.091	7.72672	0	0		ETS1	3.357	7.67294	1.03e-98	0
TMC7	3.089	5.84678	3.31e-295	0		SSUH2	3.355	0.649197	5.72e-21	0
SOCS2	3.082	4.05968	1.35e-179	0		KDM7A	3.346	4.27607	5.77e-41	0
HMGCS1	3.08	7.22856	0	0		ELL2P1	3.342	-0.327874	2.84e-11	0
RRN3P1	3.079	2.48803	1.55e-63	0		ANTXR2	3.336	3.8363	8.78e-39	0
MALAT1	3.077	8.60139	5.51e-94	0		NDUFV2	3.334	0.155845	2.24e-14	0
NRP1	3.069	6.13749	0	0		AC093642.5	3.33	2.90101	1.16e-35	0
INO80C	3.061	4.92342	1.16e-212	0		ZNF697	3.33	6.09497	2.31e-75	0
DUSP1	3.058	5.5708	7.12e-251	0		RP11-462L8.1	3.317	-0.160348	5.35e-12	0
TP53INP2	3.042	5.65847	8.61e-254	0		YOD1	3.313	5.68224	1.17e-60	0
SLFN5	3.039	6.83537	0	0		AP3B2	3.307	1.24492	1.33e-27	0
HIST1H1E	3.031	-0.0225333	2.26e-13	0		RP5-1000K24.2	3.307	0.39087	2.02e-17	0
ANXA3	3.024	6.72162	4.66e-262	0		RELB	3.305	5.98115	2.72e-79	0
PPP2R5B	3.023	5.26193	4.43e-270	0		GFPT2	3.293	6.97572	8.25e-98	0
SLC3A2	3.016	9.98129	0	0		AC108463.2	3.288	1.46245	1.44e-23	0
UBE2Q2P3	3.014	0.523469	4.75e-20	0		ETV5	3.287	5.02895	4.27e-62	0
LARP6	3.013	7.07634	0	0		MAFA	3.26	-0.206717	6.7e-12	0
ARNTL	3.007	5.25526	1.38e-232	0		ZFAS1	3.256	6.60575	2.25e-50	0
TRIM36	2.993	1.65463	2.76e-42	0		THAP9-AS1	3.249	5.79043	1.45e-70	0
PMAIP1	2.992	4.56673	1.05e-172	0		LINC00338	3.245	4.73334	3.31e-72	0
BNC1	2.99	4.54189	4.54e-198	0		CSAG4	3.238	3.32309	9.79e-47	0
DNAJB11	2.99	7.81007	0	0		KRT86	3.228	0.633905	5.61e-12	0
FOXL1	2.99	1.16089	7.23e-32	0		RP11-498P14.3	3.227	0.809599	2.95e-22	0
ERICH2	2.979	1.9082	1.51e-51	0		NGF	3.221	1.94494	1.79e-34	0
PIGA	2.976	4.57756	3.84e-190	0		LINC01111	3.219	-0.0786091	3.9e-12	0
ARHGEF2	2.971	8.55506	0	0		LINC00943	3.218	1.02919	4.7e-24	0
PTPRH	2.963	3.68384	3.24e-122	0		HIST1H2BN	3.211	3.9985	1.45e-63	0
MT1F	2.961	3.36176	7.29e-118	0		LIF	3.209	5.98055	3.94e-64	0
XBP1	2.958	8.11965	0	0		ZNF841	3.206	2.82542	7.98e-45	0
RP11-809C9.2	2.943	2.10107	1.76e-51	0		RP11-175I17.2	3.203	3.02702	6.07e-40	0
HSPA13	2.942	6.66349	0	0		ERRFI1	3.2	6.93033	8.26e-79	0
HOXB9	2.94	1.84024	9.07e-49	0		SNHG3	3.2	7.00901	3.9e-67	0
AC005336.4	2.933	0.150338	7.69e-13	0		HIST1H4H	3.198	3.04171	8.93e-45	0
ADTRP	2.932	1.05172	1.23e-19	0		RP11-259O2.1	3.198	0.0489729	5.72e-14	0
LAMC2	2.928	9.9101	0	0		RP11-152P17.2	3.196	4.16547	5.46e-56	0
IFRD1	2.927	5.7608	1.44e-229	0		RP1-92O14.6	3.195	-0.258487	2.73e-11	0
XPOT	2.915	8.69498	0	0		ALOX12P2	3.19	5.08839	4.02e-74	0
CYP51A1P2	2.915	0.911003	2.69e-22	0		SLC31A2	3.182	-0.11233	5.92e-13	0
PLK3	2.913	6.20731	2.00896045600009e-311	0		ZNF460	3.181	2.86919	3.01e-46	0
SEC11C	2.906	5.73358	1.09e-232	0		CTD-2031P19.3	3.18	0.0337666	8.27e-14	0
VAV1	2.902	0.235472	3.99e-13	0		ZNF418	3.179	-0.110307	2.67e-12	0
VIM	2.898	4.3457	9.75e-131	0		SNHG10	3.17	4.0985	7.27e-64	0
TNFRSF10B	2.897	8.16401	0	0		CYLD	3.17	7.3029	1.38e-63	0
GPCPD1	2.896	5.61561	3.06e-273	0		DNAJC25	3.165	5.52004	1.11e-48	0
IFNWP19	2.894	0.59876	6.38e-19	0		PAX8-AS1	3.162	0.756576	8.25e-17	0
C16orf72	2.879	7.69469	0	0		CD177	3.151	-0.29177	7.33e-11	0
RHOQ	2.873	4.11747	2.21e-156	0		MURC	3.148	0.970146	1.95e-21	0
MYZAP	2.872	0.580367	1.13e-19	0		LINC01004	3.145	2.04611	1.75e-30	0
PPAPDC1B	2.869	5.90112	3.51e-254	0		AOC3	3.145	0.826743	1.53e-16	0
AC008440.10	2.865	2.20079	1.51e-55	0		RP11-2B6.3	3.143	1.16062	4.44e-17	0
IL1RN	2.865	1.74045	1.91e-35	0		CLK1	3.141	6.43012	2.66e-78	0
ALOXE3	2.862	2.29939	1.21e-59	0		UPP1	3.136	8.9349	1.74e-67	0
KCNMA1	2.86	3.61376	2.66e-126	0		GPR115	3.131	0.247719	8.2e-12	0
PAPL	2.857	3.53074	7.87e-123	0		SLC22A15	3.102	3.37471	1.29e-52	0
CYP4F11	2.84	5.38943	1.38e-232	0		MYC	3.098	6.10827	6.67e-82	0
RPS10P7	2.823	3.8727	4.48e-120	0		RP11-879F14.2	3.098	0.325526	3.31e-12	0
MT1X	2.822	4.14629	2.68e-156	0		ATF3	3.092	8.8331	1.54e-90	0
CYSTM1	2.816	6.69666	2.1e-265	0		ZC3H12C	3.091	5.14319	1.32e-48	0
CYP51A1	2.815	2.8364	7.09e-75	0		PGM3	3.085	6.97836	2.33e-59	0
TUBE1	2.812	5.67991	2.37e-256	0		HRH1	3.076	5.10163	1.86e-52	0
USP53	2.811	5.70228	6.54e-237	0		OSBP2	3.074	6.17551	8.71e-69	0
TM4SF19-AS1	2.808	2.56102	5.15e-42	0		RAET1L	3.062	1.41875	5.12e-24	0
CTD-2008P7.9	2.791	1.05157	9.82e-27	0		UFM1	3.061	7.95207	6.26e-60	0
LONRF3	2.787	0.338093	1.04e-14	0		CEBPG	3.061	7.65975	1.41e-79	0
OCLN	2.78	5.60471	6.13e-269	0		RP11-42O15.3	3.061	0.966142	6.18e-19	0
CCSER2	2.778	6.01402	2.52e-261	0		SH2D5	3.06	4.40276	3.61e-55	0
RP11-134G8.7	2.777	2.71997	4.74e-75	0		RP11-752G15.6	3.058	1.64178	2.74e-27	0
ROCK1P1	2.775	3.00023	8.63e-69	0		HIST2H2BF	3.057	-0.207594	2.65e-11	0
PIM1	2.766	7.76627	0	0		DMGDH	3.057	0.590833	9.27e-16	0
DCBLD2	2.764	8.46022	0	0		SNHG8	3.056	6.83309	6.32e-58	0
PYROXD1	2.759	4.08589	3.7e-154	0		RP1-313I6.12	3.055	4.44639	4.79e-44	0
RP11-166B2.1	2.759	2.25991	1.22e-54	0		AC104534.2	3.053	0.668621	1.49e-17	0
ZNF699	2.758	1.53571	9.41e-36	0		LINC-PINT	3.042	2.44117	6.46e-32	0
PLAUR	2.758	7.30523	4.59e-301	0		DDIT3	3.037	5.85956	4.79e-53	0
SCG2	2.756	2.49624	1.91e-59	0		SERPINE2	3.019	2.31983	1.17e-35	0
SQSTM1	2.756	9.88246	0	0		TOMM5	3.015	0.788716	3.14e-18	0
LINC00471	2.756	1.12971	6.36e-28	0		RP11-629O1.2	3.013	1.57067	8.95e-23	0
CDKN2B	2.749	6.57623	3.66e-249	0		CYP4F11	3	6.48594	1.13e-81	0
C5orf45	2.748	6.23669	0	0		RP11-40F6.1	2.998	0.0218226	1.26e-12	0
AGPAT4	2.747	3.62888	2.2e-86	0		MAFK	2.987	7.339	5.75e-63	0
ZFAND1	2.73	6.96174	0	0		CTD-2083E4.4	2.984	0.00844175	5.9e-11	0
TRPC1	2.729	0.38136	2.2e-14	0		LINC00641	2.984	4.18433	4.52e-28	0
IL11	2.726	0.881101	6e-24	0		KIAA0907	2.978	7.44726	1.26e-92	0
LINC00662	2.721	5.12342	4.09e-199	0		CORO2B	2.973	1.30322	4.82e-20	0
TMEM198	2.72	2.80373	9.64e-58	0		SGK1	2.973	4.56631	7.96e-33	0
GCOM1	2.718	1.93756	2.03e-46	0		RP11-96K19.2	2.972	0.330172	5.44e-13	0
PSAT1	2.718	7.83198	9.4e-302	0		AC016831.7	2.956	1.3247	8.61e-16	0
ADAMTS16	2.715	-0.140137	3.77e-11	0		RP11-348P10.2	2.956	2.36426	1.72e-38	0
CDKN1A	2.71	9.28195	0	0		KIF17	2.952	0.40824	7.53e-14	0
EHBP1	2.708	5.63669	1.69e-246	0		STX1A	2.949	4.76192	1.14e-49	0
CLIP4	2.708	6.24579	0	0		DUSP6	2.949	1.94833	4.92e-29	0
BACH2	2.698	2.81525	2.2e-78	0		BFSP1	2.944	2.21304	1.32e-32	0
TM4SF19	2.698	3.8042	1e-84	0		NFKBIA	2.944	7.95852	1.17e-31	0
BZW1P2	2.697	3.67343	2.86e-104	0		NFKBIZ	2.944	3.89016	2.55e-40	0
LAMB3	2.694	9.68526	0	0		RP11-500C11.3	2.941	1.2763	1.19e-17	0
SRP19	2.691	3.42889	2.5e-96	0		MALAT1	2.937	7.61942	2.68e-24	0
CBS	2.689	2.6949	1.3e-51	0		BTBD19	2.935	0.299875	3.8e-13	0
CPEB4	2.683	5.13396	6.45e-206	0		RASD1	2.934	0.0865643	1.5e-11	0
NEAT1	2.681	7.17176	4.58e-166	0		TAF1D	2.927	7.29544	1.2e-64	0
NT5E	2.681	8.5994	0	0		DNAJB1	2.924	10.4431	5.75e-54	0
LINC00936	2.679	1.54532	1.4e-28	0		PSMA6	2.919	3.03061	5.11e-41	0
PNPLA8	2.678	4.72701	9.68e-177	0		CDKN2AIP	2.909	5.33397	2.1e-41	0
SGTB	2.675	4.28893	5.52e-147	0		TVP23C	2.89	2.50964	8.27e-32	0
SEL1L	2.672	6.72556	1.89e-292	0		AEN	2.89	6.67421	5.49e-73	0
TRAPPC6B	2.671	3.41088	3.88e-99	0		CTD-2196E14.6	2.89	0.265061	3.19e-13	0
IRAK2	2.67	1.25133	6.28e-25	0		FOSB	2.886	2.90007	1.3e-07	0
LCN2	2.66	-0.0654897	1.99e-11	0		PLAUR	2.885	7.5965	4.23e-59	0
BCL10	2.652	7.06213	3.20093434675018e-311	0		GLDC	2.877	0.600058	1.41e-16	0
ZEB1-AS1	2.642	2.7673	5.56e-59	0		TAF1A	2.875	6.22619	1.5e-54	0
PRKAB2	2.64	6.75198	1.03e-275	0		CTC-534A2.2	2.871	3.08705	8.01e-40	0
DOCK4	2.637	1.26878	8e-26	0		KITLG	2.868	5.33175	6.95e-39	0
SRXN1	2.635	2.13024	7.87e-40	0		RP11-313P13.5	2.854	0.327324	1.75e-11	0
TMCC3	2.628	4.61021	1.41e-172	0		SMN2	2.842	2.71413	1.14e-41	0
KLF9	2.622	2.36323	5.55e-54	0		TAF9	2.837	4.46972	8.96e-59	0
GAS5	2.617	8.56444	5.96e-260	0		RP11-385F5.5	2.832	1.26752	2.37e-17	0
CREBRF	2.615	3.95	4.89e-88	0		GOLGA6L9	2.83	0.709336	9.57e-18	0
FEM1C	2.615	5.97793	2.69e-244	0		RP11-248J18.2	2.829	1.8723	6.15e-24	0
RP11-98L4.1	2.612	0.00565176	3.49e-12	0		RP11-398C13.6	2.829	1.32036	9.56e-15	0
CA5B	2.612	1.72791	3.46e-37	0		BACH2	2.824	0.112458	2.51e-11	0
TCEA1	2.612	8.66369	2.83e-284	0		RP13-638C3.3	2.823	0.104367	5.01e-11	0
COQ10B	2.608	6.01799	2.02e-268	0		SMG1P1	2.813	0.997545	6.85e-13	0
PDE1A	2.605	0.282094	3.63e-14	0		RP11-206L10.9	2.813	1.11375	4.14e-19	0
ULBP1	2.603	3.0647	3.88e-80	0		SRP19	2.812	4.87118	4.56e-43	0
FOXQ1	2.602	2.88064	1.07e-65	0		PNPLA8	2.812	5.70707	3.22e-28	0
MT2A	2.601	11.2098	0	0		RP11-35G9.5	2.812	-0.126363	2.05e-10	0
PITPNC1	2.6	6.23382	7.57e-297	0		SMARCE1	2.808	2.75134	2.35e-40	0
HSP90B1	2.598	10.1594	6.04e-302	0		RP11-366H4.1	2.804	3.44355	7.36e-28	0
KIAA1551	2.596	5.24551	3.6e-85	0		RP11-269F21.1	2.799	1.42395	2.05e-23	0
TGFA	2.595	6.84825	1.52e-282	0		MFSD2A	2.798	3.4236	8.8e-49	0
CLDN1	2.593	7.80583	1.49839273661409e-311	0		ZEB1-AS1	2.794	3.19089	2.36e-38	0
GDA	2.593	5.62902	2.89e-223	0		VIMP	2.794	7.70938	2.7e-77	0
SLC33A1	2.591	4.45395	3.76e-152	0		ZNF550	2.784	5.40333	2.24e-60	0
PHLDA1	2.589	8.42408	2.13e-304	0		KLF4	2.782	4.71704	1.24e-43	0
LIPG	2.583	4.5669	5.1e-167	0		GABPB1-AS1	2.777	4.81381	7.56e-44	0
GOLGA5	2.58	6.11104	1.88e-291	0		TIPARP	2.776	5.90118	1.4e-45	0
LACC1	2.577	2.78728	5.25e-44	0		RP11-152N13.5	2.774	2.63158	1.82e-28	0
TSC22D3	2.573	5.47476	7.66e-197	0		RABGGTB	2.773	6.42509	1.76e-60	0
CDCP1	2.567	8.36565	2.14e-280	0		RP11-530N7.3	2.772	0.591168	1.37e-15	0
KRT17	2.564	2.39234	6.5e-43	0		DUSP1	2.77	6.11448	7.76e-62	0
ZFAS1	2.563	5.1476	2.05e-125	0		CRYM-AS1	2.767	0.967238	1.73e-16	0
CTAGE5	2.562	6.24569	6.49e-242	0		ZMYM5	2.767	4.42632	4.33e-44	0
CDRT4	2.557	-0.0364966	4.92e-11	0		IL6R	2.766	5.28163	6.45e-47	0
TMEM41B	2.554	6.22647	1.54e-230	0		RP11-440L14.1	2.764	2.07264	5.33e-20	0
PAQR5	2.553	3.56651	2.38e-91	0		RP11-715F3.2	2.764	0.903442	5.23e-18	0
LHFPL2	2.548	6.72107	2.93e-286	0		UAP1	2.763	7.96976	5.39e-82	0
ZFP36	2.547	7.06094	2.36e-225	0		ANKRD10	2.758	6.81294	7.75e-71	0
ROBO3	2.545	1.5071	9.91e-28	0		RP11-563N4.1	2.756	0.953583	2.87e-16	0
IFI16	2.544	3.27329	1.05e-84	0		RP11-269F21.3	2.756	4.36512	9.05e-43	0
RP11-152P17.2	2.544	4.66005	2.99e-174	0		RP11-37B2.1	2.752	3.71284	6.07e-49	0
RP11-757F18.5	2.539	-0.0508776	1.31e-10	0		RP11-486O12.2	2.752	1.16238	1.85e-20	0
CAPRIN2	2.539	4.37662	4.68e-158	0		SPHK1	2.752	5.90304	1.54e-55	0
BZW1	2.535	8.70464	0	0		RP11-473M20.16	2.751	1.84526	3.73e-30	0
CDC42EP3	2.535	7.9821	8.11e-243	0		MXD1	2.746	5.61997	5e-49	0
GAS6-AS2	2.534	0.947501	3.97e-22	0		AC005336.4	2.746	1.43901	6.2e-11	0
MTHFD2	2.533	7.65942	1.51e-222	0		COQ10B	2.746	5.93133	1.27e-45	0
CCPG1	2.53	2.96604	1.83e-63	0		RP5-1073O3.7	2.739	0.144022	5.34e-09	0
OTUD1	2.53	3.83645	3.47e-77	0		ZNF442	2.739	3.32298	1.05e-35	0
NDUFA4L2	2.53	1.80934	1.67e-33	0		USPL1	2.735	5.13105	5.6e-39	0
EPHA2	2.529	9.34964	3.8e-302	0		B3GNT5	2.733	6.02229	4.15e-29	0
AC007405.6	2.524	3.81064	4.72e-110	0		ZNF267	2.727	4.83481	2.72e-36	0
IL31RA	2.521	-0.170979	3.95e-10	0		KPNA5	2.726	3.71838	2.02e-23	0
IBTK	2.52	6.49312	2.51e-254	0		LL22NC03-N64E9.1	2.724	0.031903	7.01e-11	0
SERPINE1	2.514	2.59573	1.23e-33	0		LYST	2.722	5.94462	1.85e-37	0
C14orf28	2.513	2.57982	7.19e-60	0		PYGM	2.719	1.3594	1.48e-18	0
PHLDA2	2.508	3.56361	2.05e-89	0		SLC30A1	2.714	6.27054	6.66e-61	0
KLF7	2.506	6.21979	5.26e-219	0		RP11-191L9.4	2.714	0.744482	1.05e-17	0
AAK1	2.504	6.57383	1.94e-233	0		DNAH3	2.697	2.00136	1.32e-19	0
AC093673.5	2.501	2.91581	1.35e-70	0		GOLGA8A	2.697	2.6533	1.2e-27	0
RP11-297N6.4	2.5	0.112404	2.03e-12	0		RAB30-AS1	2.697	1.79846	1.14e-24	0
LYSMD3	2.489	4.95769	6.38e-123	0		ARL5B	2.697	6.94445	2.31e-36	0
MT1XP1	2.486	0.423569	9.94e-15	0		LRRC8C	2.695	5.10891	1.51e-29	0
MARK3	2.485	6.6713	3.87e-283	0		ZNF26	2.689	5.10459	1.79e-41	0
SOX9	2.479	6.52579	8.25e-245	0		TNFRSF10B	2.685	8.13637	3.29e-73	0
KB-1460A1.5	2.478	1.41668	2.23e-27	0		SBDSP1	2.682	6.07347	2.97e-56	0
TLK2P1	2.476	1.22189	5.51e-22	0		THAP1	2.675	5.13651	1.5e-40	0
C17orf51	2.474	6.12297	1.47e-232	0		ZFC3H1	2.67	6.63798	8.23e-43	0
TRAM1	2.474	9.12683	2.59e-290	0		PTHLH	2.658	2.39185	3.21e-30	0
FOXD1	2.471	4.3193	5.46e-130	0		RP11-351I24.1	2.653	1.26231	1.92e-14	0
GRPEL2	2.47	5.13888	7.05e-169	0		CGREF1	2.651	0.169066	4.59e-10	0
LINC00888	2.469	4.35106	3.66e-136	0		TNFRSF10D	2.646	5.48745	4.98e-54	0
SEL1L3	2.469	4.95773	3.9e-164	0		ABL2	2.645	7.64151	4.15e-43	0
IER3	2.467	5.09354	7.37e-135	0		CTD-2127H9.1	2.644	2.74428	1.42e-36	0
SLCO1B3	2.465	1.36893	4.11e-28	0		LYSMD3	2.639	6.21656	1.27e-26	0
PRNP	2.464	9.02993	2.2e-292	0		PPTC7	2.636	6.70076	2.24e-50	0
HIST1H2BN	2.462	3.09564	1.49e-56	0		RP11-197P3.5	2.636	0.618919	1.49e-15	0
HIBADH	2.46	7.05795	3.67e-257	0		JUN	2.63	7.18301	1.1e-67	0
C4orf32	2.459	3.62507	6.24e-79	0		BTG1	2.63	6.59534	1.03e-49	0
DNAJC3-AS1	2.459	2.484	3.51e-54	0		IFRD1	2.628	6.87794	2.69e-67	0
SDF2L1	2.457	6.16756	1.56e-132	0		C4orf32	2.627	5.46502	9.86e-46	0
HIST1H2AC	2.452	7.27721	1.85e-242	0		RP11-372K14.2	2.625	5.70752	5.48e-48	0
C1orf116	2.45	7.18506	7.24e-271	0		SLMO1	2.623	4.82346	3.57e-52	0
SYT7	2.449	6.58655	4.04e-256	0		RP5-1068E13.7	2.622	1.23691	9.73e-21	0
DNAJC10	2.449	8.22167	5.64e-279	0		PCF11	2.618	6.17582	4.28e-47	0
GOLGA6L9	2.448	0.771674	6.72e-19	0		FAM24B	2.615	0.0461756	8.36e-11	0
RNF19A	2.446	6.20313	9.4e-283	0		SETD5-AS1	2.614	4.44759	8.23e-36	0
RP11-426C22.6	2.445	-0.022287	5.54e-11	0		CCDC174	2.606	6.01334	1.55e-55	0
SH3KBP1	2.44	6.75728	4.55e-220	0		SNORA71C	2.606	0.529779	1.87e-10	0
GTPBP2	2.439	7.4646	9.99e-222	0		CCDC11	2.604	2.11423	1.29e-28	0
ASPH	2.439	9.07355	2.74e-226	0		DYRK3	2.599	3.25664	3.23e-38	0
AEN	2.439	6.00219	5.11e-242	0		AKAP17A	2.595	4.70848	6.91e-33	0
C16orf52	2.437	4.59929	1.28e-129	0		NOC3L	2.587	6.75707	1.04e-38	0
GOLT1B	2.437	5.94319	2.54e-142	0		RP11-15A1.3	2.582	1.32269	1.79e-20	0
NGEF	2.436	7.24377	4.64e-253	0		USP53	2.578	5.80125	4.84e-36	0
CCDC122	2.436	2.26584	1.27e-43	0		RP11-61J19.4	2.568	3.9804	8.5e-33	0
RP11-700P18.1	2.435	1.41678	9.74e-28	0		NRBF2	2.567	6.06792	4.23e-51	0
CRYM-AS1	2.435	0.150589	4.18e-12	0		NFKBIB	2.566	6.95687	3.31e-60	0
RSBN1L-AS1	2.435	4.103	1.22e-93	0		ZBTB21	2.566	6.61737	3.57e-36	0
ZBTB8A	2.435	2.74123	1.6e-48	0		IL18R1	2.563	0.799798	2.22e-16	0
CTD-3131K8.2	2.428	2.50904	9.2e-47	0		DNAJC3-AS1	2.562	3.04443	1.45e-39	0
ZNF805	2.426	2.40571	6.06e-46	0		RP11-1094M14.11	2.561	3.40419	4.49e-33	0
LYST	2.424	4.96433	2.45e-167	0		LRRFIP1	2.554	7.60638	1.54e-43	0
TRPV3	2.421	2.86201	4.05e-60	0		CTD-2547E10.2	2.553	2.20167	4.3e-26	0
ZNF674	2.418	1.74485	2.34e-29	0		IKZF5	2.552	5.29144	4.92e-43	0
SEC23B	2.415	8.50487	8.51951189056509e-311	0		TMED5	2.551	8.15037	8.17e-32	0
FLNB-AS1	2.411	0.795748	4.19e-18	0		HIST1H2BD	2.54	4.80003	6e-34	0
BTG1	2.407	7.90938	2.35e-188	0		BMS1P10	2.54	1.28811	2.59e-20	0
MYC	2.405	7.37204	2.13e-201	0		NIFK	2.535	6.3857	9.21e-32	0
NFXL1	2.405	3.66152	7.63e-89	0		XBP1	2.534	9.23352	9.68e-70	0
DDIT4	2.403	8.12262	8.1e-262	0		SPTY2D1	2.534	7.66908	3.1e-34	0
THAP5	2.401	4.36009	1.07e-105	0		STEAP1	2.531	0.400725	1.08e-12	0
LAMP3	2.399	4.70398	2.96e-105	0		RP11-645C24.2	2.531	0.890692	4.82e-12	0
LINC00887	2.392	0.670655	1.09e-17	0		TBC1D15	2.53	7.3313	2.72e-36	0
GAB2	2.392	2.39547	7.6e-50	0		RP11-307C18.1	2.529	-0.224957	7.08e-09	0
AMIGO2	2.392	3.59113	2.53e-84	0		ZBTB2	2.529	6.20797	1.86e-45	0
ACRC	2.386	0.112494	6.44e-12	0		PNISR	2.526	7.10826	1.69e-44	0
SEMA7A	2.386	5.44913	3.07e-152	0		KLHL31	2.523	0.390507	1.11e-11	0
APLF	2.386	1.54086	4.13e-26	0		RPL32P3	2.521	4.7843	1.07e-51	0
KIF21B	2.385	1.47779	1.14e-27	0		RYR3	2.517	0.460868	6.7e-12	0
TVP23C	2.381	4.18193	1.27e-115	0		MIR4453	2.517	2.19563	2.56e-30	0
TMCO3	2.38	6.73624	2.45e-280	0		MAP1LC3B	2.513	8.37509	3.32e-72	0
ARFGAP3	2.38	5.49576	4.21e-203	0		TUSC3	2.512	4.22927	1.67e-45	0
RTCA	2.38	6.71829	8.78e-274	0		LIG4	2.508	3.66731	5.12e-18	0
XPOTP1	2.374	0.819739	2.72e-19	0		CTAGE5	2.505	6.67492	1.27e-43	0
SLC30A1	2.37	6.56803	1.57e-225	0		RIOK3	2.504	6.70839	1.18e-38	0
SLC38A1	2.368	7.59921	5.35e-202	0		FAM103A1	2.502	3.15726	2.39e-27	0
LRRFIP1	2.365	7.53287	8.99e-232	0		HSPA13	2.501	6.63889	2.96e-28	0
NRG1	2.364	4.11155	1.92e-97	0		TAF13	2.499	6.83642	1.45e-47	0
KLHL24	2.364	5.57196	6.93e-171	0		FAM69B	2.498	1.90481	7.43e-19	0
BHLHE41	2.361	1.04537	2.14e-20	0		ZNF721	2.492	4.98814	7.32e-24	0
SMURF2P1	2.361	0.17532	8.65e-12	0		RP11-29H23.5	2.488	1.50359	3.76e-20	0
TCEA1P2	2.36	4.0769	6.56e-116	0		MYNN	2.488	5.18156	2.97e-43	0
COG3	2.36	5.37386	2.31e-199	0		SLC16A1-AS1	2.488	4.02769	2.48e-38	0
RP11-776H12.1	2.36	3.30026	2.23e-62	0		ZNF12	2.486	6.48112	2.73e-27	0
KITLG	2.359	3.9268	2.86e-115	0		RBM48	2.485	5.8125	2.86e-53	0
ITPKA	2.356	2.78251	2.26e-43	0		SERPINB7	2.481	1.49257	4.06e-20	0
SYBU	2.352	3.80537	1.18e-106	0		HIST1H4A	2.478	0.436923	1.2e-09	0
THAP9-AS1	2.35	3.31967	8.65e-80	0		TP53BP2	2.468	6.61648	5.47e-52	0
UBE2J1	2.344	7.26874	4.63e-224	0		GABPB1	2.465	5.94682	1.96e-43	0
ANTXR2	2.343	1.3419	3.1e-24	0		ZNF805	2.462	2.25809	1.03e-22	0
PHLDB2	2.341	6.51527	3.76e-198	0		RP11-5N19.3	2.462	0.970359	4.44e-16	0
PRKG2	2.335	1.43722	6.5e-26	0		THAP5	2.461	5.90323	4.33e-29	0
AC141586.5	2.331	2.4445	9.32e-50	0		GLUD1P3	2.461	1.53862	6.14e-22	0
STX3	2.329	6.1518	1.33e-235	0		PLK3	2.458	4.70344	1.25e-36	0
CDK17	2.322	5.55517	8.71e-193	0		FAM107B	2.456	6.57865	1.83e-38	0
PPIL6	2.318	0.293631	3.01e-12	0		CCNT2	2.452	5.64837	1.26e-28	0
STX11	2.318	1.01119	1.22e-20	0		ZNF432	2.451	2.53315	3.57e-24	0
FAM167A	2.317	1.89043	3.57e-30	0		TFB2M	2.451	7.26016	3.26e-48	0
MAPK6	2.317	7.08197	4.33e-286	0		RPF2	2.447	7.17047	4.44e-36	0
TMEM156	2.315	4.26366	1.92e-106	0		DUSP5	2.445	5.76558	2.99e-39	0
TMEM158	2.31	2.94877	1.53e-66	0		ZCCHC24	2.443	1.91624	5.25e-24	0
EIF2AK3	2.309	5.00042	1.15e-150	0		BLZF1	2.442	6.74821	2.41e-32	0
SEC63	2.305	6.92179	1.93e-183	0		RP11-345I18.1	2.441	0.325623	2.83e-10	0
B3GNT5	2.304	6.59957	1.87e-267	0		RP11-611E13.2	2.436	1.94939	6.33e-19	0
SNX9	2.303	6.76909	1.38e-186	0		NFXL1	2.435	5.45498	1.94e-42	0
CD22	2.302	1.90166	1.38e-26	0		RP11-804H8.6	2.429	0.583566	2.29e-13	0
MAFG	2.298	7.04337	5.03e-221	0		LIPT1	2.427	3.41661	1.18e-27	0
FSD1L	2.298	2.61423	5.19e-41	0		TRMT10C	2.422	6.71375	3.79e-35	0
OSMR	2.286	6.6852	1.4e-176	0		DIS3	2.415	8.38357	1.17e-27	0
EIF5	2.284	8.68196	9.95e-285	0		FGF2	2.41	5.3504	1.41e-33	0
CCDC91	2.282	4.70434	1.19e-84	0		DDX21	2.409	9.29425	3.11e-37	0
EDEM1	2.281	6.24269	1.17e-226	0		SMIM13	2.408	5.94835	8.44e-43	0
NFAT5	2.28	5.30141	4.53e-104	0		CHMP4BP1	2.405	0.979584	1.46e-15	0
RASGEF1A	2.28	0.796107	8.31e-18	0		IL6ST	2.402	7.2329	1.32e-24	0
NAMPT	2.279	6.2607	9.22e-218	0		MRPS24	2.4	0.431095	1.52e-12	0
SNX22	2.277	0.112519	6.95e-11	0		MED10	2.399	7.02313	5.6e-59	0
PPM1K	2.276	3.02874	1.36e-65	0		ZNF195	2.398	4.88332	1.96e-39	0
AC093642.5	2.273	0.259337	2.66e-12	0		DNAH17	2.398	1.74733	1.97e-18	0
CEBPD	2.271	4.96041	8.3e-140	0		CCDC112	2.397	4.09909	1.13e-18	0
GFOD1	2.27	5.53575	3.32e-115	0		CTC-241F20.3	2.393	0.608267	9.27e-14	0
FTH1P3	2.27	0.327189	8.17e-11	0		RP11-213G2.3	2.392	2.26338	1.1e-27	0
ATP6V0A2	2.269	5.1428	1.13e-156	0		GOLGA8B	2.388	3.5663	1.38e-36	0
SLC22A4	2.267	2.08893	9.57e-35	0		TAF4B	2.388	4.32182	7.4e-34	0
AMN1	2.265	2.96835	9.15e-29	0		RP11-728G15.1	2.385	1.60416	3.05e-17	0
SPAG9	2.264	6.90732	9.73e-250	0		STX3	2.383	7.21141	6.6e-48	0
CCDC50	2.262	7.95428	7.91e-277	0		ATF4P4	2.382	2.23652	3.36e-25	0
MT1E	2.262	9.969	7.79e-175	0		MTHFD2L	2.38	3.82795	1.27e-32	0
YOD1	2.26	4.99056	2.21e-96	0		UTP23	2.38	5.48274	5.08e-26	0
NFKBIZ	2.256	2.83556	9e-62	0		LAMTOR5-AS1	2.378	2.32085	1.41e-25	0
HTR7	2.253	2.24623	1.57e-43	0		MCPH1	2.376	4.69789	1.16e-30	0
PTPN12	2.251	7.26793	8.68e-173	0		JMJD6	2.373	6.12082	7.86e-54	0
GARS	2.25	9.40076	1.27e-272	0		LTV1	2.371	4.46501	3.67e-31	0
NAMPTL	2.246	1.07854	3.48e-20	0		ZNF876P	2.37	0.908769	5.49e-12	0
FLNB	2.245	10.3118	1.45e-199	0		CD44	2.368	8.91337	1.14e-63	0
ZNF641	2.241	4.36331	1.19e-126	0		IL6	2.367	3.59668	1.05e-26	0
ITPRIP	2.239	5.36265	5.12e-135	0		SOCS6	2.366	5.67674	1.1e-35	0
USO1	2.233	6.74254	3.73e-207	0		FEM1A	2.366	3.43115	4.12e-36	0
INPP1	2.23	6.65591	1.45e-261	0		ARRDC4	2.362	5.40205	2.48e-38	0
CYP4F3	2.229	4.11452	3.69e-100	0		MIR3685	2.361	0.407213	1.94e-09	0
RP11-1149O23.2	2.228	0.705091	5e-14	0		FRS2	2.36	6.52071	1.18e-31	0
CCL22	2.227	0.293629	4.23e-12	0		ZNF256	2.357	4.10602	1.85e-32	0
FGD4	2.227	4.42665	9.92e-120	0		ZRSR2	2.355	4.14057	3.69e-34	0
RP4-756H11.3	2.225	2.09262	1.3e-23	0		LAT2	2.355	3.74988	4.43e-36	0
CTD-2384A14.2	2.225	-0.00823779	1.02e-09	0		RP11-708J19.1	2.355	1.45703	3.56e-15	0
BCAR3	2.222	7.65117	2.33e-267	0		CUZD1	2.355	1.80734	5.94e-19	0
WNT7A	2.221	5.32259	2.13e-149	0		PPP4R4	2.353	0.681483	1.55e-11	0
ICA1	2.206	4.53677	1.52e-127	0		SNHG9	2.352	3.56067	3.02e-21	0
MBOAT2	2.205	6.80343	1.24e-249	0		TRIB1	2.352	4.41064	2.91e-40	0
DERL2	2.204	7.02636	2.02e-229	0		ESCO1	2.351	5.04805	8.32e-22	0
EMP1	2.203	8.66616	1.21e-270	0		ARFGAP3	2.351	5.54206	4.27e-34	0
HEATR5A	2.203	3.93192	6.37e-98	0		ZNF202	2.349	6.05546	1.49e-53	0
CEP120	2.201	4.49803	9.9e-94	0		IFI16	2.346	5.56084	1.12e-32	0
ITCH	2.2	8.27009	3.21e-266	0		FKBP14	2.343	5.19905	1.72e-31	0
SQLE	2.197	7.98524	6.12e-264	0		POU2F2	2.337	1.12947	2.25e-11	0
GADD45B	2.197	6.30657	2.64e-204	0		ZNF649	2.337	1.80552	6.3e-20	0
KCNK6	2.196	1.07858	5.52e-20	0		FGFR1OP2	2.335	5.80604	8.77e-37	0
STX1A	2.195	4.61279	4.19e-123	0		GPR75-ASB3	2.334	0.56071	4.3e-12	0
NPC1	2.192	7.79122	9.49e-232	0		LARP1B	2.333	5.93282	5.09e-42	0
GCNT4	2.188	1.0721	1.01e-18	0		OSER1	2.329	8.82145	4.91e-61	0
MTFR1	2.184	6.99419	1.65e-205	0		PAK1IP1	2.328	6.33433	5.94e-35	0
PDE5A	2.181	3.50495	1.4e-72	0		KRT8P12	2.327	3.82295	2.02e-38	0
ARHGAP29	2.177	7.58995	7.2e-192	0		SEC24A	2.327	7.16588	6.4e-35	0
CEBPB	2.176	6.66315	6.36e-250	0		COL20A1	2.326	2.7615	5.27e-19	0
FOXA2	2.173	5.17596	7.69e-125	0		DPH3	2.326	5.91827	2.08e-32	0
IQCG	2.173	7.13783	8.5e-180	0		ZNF140	2.326	5.10338	1.87e-38	0
TAX1BP1	2.172	7.52006	3.38e-241	0		TAF7	2.324	8.49798	4.74e-43	0
FAM24B	2.171	0.0331227	3.2e-09	0		CNST	2.324	6.91185	1.34e-35	0
KCNG1	2.17	4.72717	6.58e-127	0		INSIG2	2.323	5.50691	5.16e-38	0
CTD-2267D19.2	2.168	1.30343	2.16e-20	0		RP11-690D19.3	2.321	0.948779	3.06e-13	0
BHLHE40	2.164	7.44397	1.6e-222	0		UCHL3	2.318	1.80782	3.46e-18	0
GAS6-AS1	2.162	2.11811	1.52e-30	0		SRPRB	2.316	7.39906	1.21e-55	0
CCDC149	2.16	3.99998	9.39e-100	0		ZNF155	2.316	3.39043	9.82e-21	0
NDEL1	2.155	6.38265	8.05e-203	0		NEDD4L	2.315	7.57384	4.79e-62	0
CARD18	2.154	2.57796	6.89e-48	0		ZNF22	2.315	2.90049	4.57e-28	0
RAB5A	2.153	5.74453	3.26e-190	0		HIST1H2AC	2.314	6.52968	1.07e-45	0
PFDN2	2.152	6.05505	5.94e-212	0		EDN1	2.313	1.77649	3.97e-20	0
FTH1P23	2.149	1.22258	4.57e-21	0		MIS12	2.313	5.70788	1.84e-33	0
SC5D	2.145	5.74691	3.35e-184	0		RSL1D1	2.312	8.60006	2.07e-35	0
JMY	2.144	4.48187	1.9e-81	0		EFNB2	2.309	4.04096	1.46e-23	0
CLCN3	2.143	7.15183	1.02e-245	0		FBXO30	2.309	5.48171	4.04e-25	0
PJA2	2.141	6.56711	6.8e-205	0		DNAJC2	2.307	5.59647	8.82e-28	0
DENND5B-AS1	2.137	1.03181	8.53e-19	0		SERP1	2.303	8.89903	2.64e-52	0
PCNXL2	2.136	5.54048	4.99e-155	0		BIRC2	2.302	6.33725	1.28e-29	0
CTSL	2.135	6.86629	1.43e-237	0		ACRC	2.302	0.482261	9.23e-12	0
C17orf67	2.134	2.82804	1.96e-53	0		MT1XP1	2.301	0.929257	2.58e-11	0
SSR1	2.133	7.25035	1.95e-223	0		IRAK2	2.3	4.38117	5.44e-39	0
DGKE	2.132	4.1672	3.64e-100	0		UPF3B	2.295	5.79638	6.97e-33	0
MOSPD1	2.13	4.30537	1.31e-105	0		ZNF791	2.293	5.99258	2.25e-30	0
FTH1P11	2.129	4.68052	2e-63	0		TENM4	2.291	1.68613	2.59e-19	0
ZNF449	2.127	3.64597	1.75e-80	0		C11orf82	2.289	5.62015	2.6e-38	0
RWDD2A	2.126	3.46132	3.48e-49	0		WDR78	2.288	0.34541	6.71e-11	0
MDGA2	2.125	0.858904	2.17e-13	0		CLCF1	2.287	3.89298	4.42e-32	0
BAMBI	2.124	2.58039	2.48e-47	0		TRIB3	2.287	8.06245	3.12e-51	0
CRELD2	2.124	5.87472	1.12e-195	0		ZBTB49	2.282	3.96759	1.7e-34	0
NUS1	2.123	6.51992	9.14e-198	0		PRKAB2	2.28	6.65144	5.27e-43	0
HIST2H2BE	2.12	6.45222	7.08e-227	0		RP11-872J21.3	2.277	1.0037	6.43e-13	0
NEK3	2.119	3.53074	2.1e-61	0		CPEB4	2.276	5.14689	3.06e-16	0
KIAA1244	2.119	6.0082	1.23e-127	0		ZNF134	2.276	5.18089	1.23e-44	0
FAM110C	2.118	5.39742	7.91e-164	0		NOP58	2.273	6.8247	8.07e-28	0
NUS1P1	2.117	0.514235	1.96e-13	0		CAPN10-AS1	2.27	3.51673	1.1e-36	0
CIDECP	2.116	3.86156	4e-84	0		MACC1	2.27	5.90233	2.44e-20	0
PANX3	2.116	0.763798	2.3e-15	0		ANKRD49	2.269	4.64529	5.36e-30	0
TVP23B	2.116	6.98828	1.08e-214	0		LAMA2	2.269	1.47742	1.52e-17	0
RP11-549K20.1	2.115	1.55571	9.14e-25	0		TXNRD1	2.269	9.83687	5.52e-50	0
MN1	2.113	4.42902	1.73e-90	0		ZNF540	2.268	0.679312	2.25e-10	0
RAB33B	2.113	3.85802	3.89e-83	0		RP11-98L4.1	2.267	0.395523	2.72e-09	0
CANX	2.112	10.9683	4.21e-255	0		RBM7	2.267	5.76505	3.28e-37	0
XIAP	2.111	6.11146	1.97e-142	0		PET100	2.266	0.261986	3.64e-10	0
RGCC	2.111	5.41824	2.48e-140	0		ZCCHC7	2.265	5.34014	9.94e-35	0
PPP1R2P3	2.101	0.608738	2.23e-10	0		C1orf52	2.265	6.06889	1.6e-44	0
CTD-2555C10.3	2.101	1.69509	1.46e-25	0		COG3	2.261	6.31497	2.6e-40	0
HOXD8	2.1	1.07877	4.65e-19	0		PNRC2	2.257	7.08447	1.67e-36	0
KPNA4	2.099	7.55249	1.97e-236	0		AC010642.1	2.257	1.83545	1.09e-13	0
U47924.27	2.099	1.43227	1.09e-19	0		SNORA14B	2.255	0.44313	1.53e-09	0
SETX	2.099	6.76367	2.14e-163	0		RPS10	2.253	1.52247	6.32e-18	0
CEACAM1	2.096	3.55085	3.57e-73	0		BACH1	2.252	5.24844	4.43e-25	0
FTH1P8	2.094	6.4127	1.38e-119	0		RP11-1112C15.1	2.251	1.7281	3.56e-19	0
ETV5	2.094	8.08407	1.08e-251	0		RP3-465N24.5	2.251	0.381113	6.72e-09	0
RP11-213G2.3	2.092	0.918968	1.01e-15	0		C12orf5	2.251	2.03679	4.74e-20	0
MYH16	2.091	0.494522	2.18e-11	0		CWC22	2.25	6.12737	9.04e-22	0
C9orf72	2.088	3.44336	1.08e-73	0		GCLM	2.25	7.61696	2.17e-41	0
TMED2	2.088	9.02277	1.43e-222	0		ASNS	2.249	2.73043	8.2e-27	0
MEF2A	2.088	5.40861	1.7e-122	0		LAMB3	2.248	9.78889	5.39e-52	0
SLMAP	2.088	5.84839	8.51e-111	0		N4BP2	2.247	4.15974	1.41e-11	0
CTA-292E10.6	2.086	0.0468555	2.01e-09	0		C10orf2	2.246	7.1417	7.38e-49	0
CXorf23	2.086	2.05613	1.47e-20	0		RBAK	2.246	5.9846	1.88e-22	0
HMGCR	2.086	7.55301	3.14e-179	0		IVD	2.244	0.310406	2.68e-10	0
SNX24	2.082	4.50452	9.14e-112	0		DNTTIP2	2.24	7.40519	4.15e-31	0
SIAH1	2.082	3.38896	1.84e-62	0		MITF	2.239	4.29276	4.23e-31	0
HIVEP1	2.081	3.9109	5.59e-83	0		CEP95	2.236	4.52923	6.74e-37	0
MIS12	2.081	5.351	6.57e-134	0		C1GALT1	2.234	6.2119	2.75e-32	0
ASAH2	2.08	1.41696	5.52e-22	0		FICD	2.234	4.25968	7.98e-30	0
KLHL29	2.079	1.02506	1.59e-16	0		TVP23B	2.233	6.03659	7.41e-37	0
KLF13	2.075	1.89479	6.22e-29	0		PDE2A	2.233	1.12371	1.77e-15	0
STAMBPL1	2.071	4.86303	3.98e-104	0		NOL8	2.23	6.80342	2.08e-27	0
COPB1	2.071	8.93139	2.26e-179	0		CSPG5	2.229	0.0978693	8e-08	0
FTH1P16	2.071	2.04625	1.33e-30	0		ZNF136	2.228	3.79117	4.99e-35	0
RP1-313I6.12	2.071	2.13415	4e-23	0		GOLGA4	2.227	7.01286	3.91e-23	0
ARID3B	2.07	6.22753	4.1e-174	0		MOSPD1	2.226	4.28034	3.58e-28	0
ZNF621	2.07	4.4951	2.02e-73	0		GOLGB1	2.225	6.66019	4.81e-24	0
AHNAK2	2.069	7.85646	2.65e-170	0		AF121898.3	2.224	3.55454	3.74e-28	0
AC016710.1	2.064	1.48779	7.07e-23	0		ZNF441	2.223	2.93178	1.96e-14	0
NR1D1	2.063	4.69399	7.42e-104	0		CEP85L	2.222	2.78242	2.81e-19	0
ATP9A	2.061	5.59115	5.04e-172	0		FOS	2.221	4.5869	1.25e-06	0
BTBD10	2.057	5.59752	1.73e-140	0		SNHG15	2.221	6.7458	1.47e-33	0
SLC7A1	2.057	8.02693	2.72e-140	0		XAGE3	2.22	0.226292	6.04e-10	0
MAFK	2.056	5.85163	1.57e-178	0		SMN1	2.219	4.80397	1.12e-38	0
CTD-3006G17.2	2.056	0.969472	1.25e-16	0		HERPUD1	2.217	8.61382	3.22e-44	0
ACBD3	2.054	6.40284	1.33e-157	0		RP11-585P4.5	2.216	0.826741	2.8e-13	0
SOWAHC	2.053	5.47219	1.23e-113	0		KMT2E-AS1	2.214	2.69554	1.67e-18	0
GCNT3	2.052	0.163216	4.64e-10	0		YRDC	2.214	6.39437	1.96e-43	0
PFKFB2	2.051	5.20185	6.68e-134	0		RP11-169K16.6	2.213	-0.157436	2.58e-07	0
CEP85L	2.05	1.11113	1.24e-18	0		AC005682.5	2.212	2.61661	9.36e-28	0
RP11-30P6.6	2.048	0.349465	3.57e-11	0		PPAPDC1B	2.212	5.97207	6.89e-45	0
TES	2.047	7.50242	5.81e-194	0		RP5-827C21.4	2.211	2.42772	8.4e-17	0
SEPT10P1	2.047	0.349375	5.06e-09	0		RP11-196G18.22	2.211	3.20027	5.52e-26	0
GBP3	2.041	4.10575	3.7e-96	0		MAP2	2.211	5.41583	1.44e-33	0
SLC41A2	2.039	3.33988	9.12e-69	0		YAF2	2.21	5.09784	7.15e-32	0
TCP11L2	2.039	3.08384	2.49e-46	0		CSGALNACT2	2.209	5.71904	1.47e-27	0
ATXN1	2.039	5.84305	1.16e-143	0		ZNF778	2.209	4.88677	3.75e-33	0
CMTR2	2.037	5.80649	5.01e-182	0		RBM39	2.208	8.56622	1.22e-44	0
NLRP1	2.037	1.96383	1.03e-27	0		KIAA1024	2.206	2.49505	4.78e-15	0
STK17A	2.036	6.30115	1.38e-184	0		RNF139-AS1	2.204	2.22806	6.04e-23	0
AZI2	2.036	4.4611	3.17e-115	0		GNL2	2.204	6.93805	3.97e-29	0
PXDC1	2.036	5.06535	4.15e-138	0		RP11-134G8.7	2.203	0.21533	3.97e-09	0
TSC22D1	2.036	7.56264	6.72e-205	0		RNU6-8	2.203	0.21743	6.52e-08	0
LMAN1	2.035	7.35678	6.93e-184	0		LACC1	2.201	2.85457	4.57e-21	0
FLJ27365	2.034	2.28413	7.58e-35	0		RP1-39G22.7	2.199	3.2151	1.06e-21	0
ZMYM5	2.034	4.16059	9.91e-73	0		RWDD2A	2.199	3.95187	1.09e-35	0
LAT2	2.033	2.63293	2.64e-46	0		ZKSCAN8	2.197	7.31709	5.69e-37	0
FTH1P7	2.033	5.2334	4.13e-105	0		ZNF365	2.196	1.12759	3.5e-15	0
ZBTB21	2.032	4.92179	2e-135	0		TSPY26P	2.193	-0.0106295	1.77e-08	0
FGD6	2.031	5.45445	9.77e-125	0		FAM133B	2.191	5.30706	8.3e-28	0
CGNL1	2.024	2.39343	9.62e-26	0		RP11-39C10.1	2.191	1.52726	1.54e-17	0
SCFD1	2.023	6.11176	4.13e-193	0		RP3-325F22.5	2.19	1.65845	9.53e-20	0
KIAA1024	2.019	0.32761	2.9e-10	0		DGKE	2.189	4.5911	2.39e-35	0
HPCAL1	2.017	7.07934	3.62e-149	0		FAM210A	2.187	6.34653	3.05e-40	0
UBE2B	2.017	7.21929	2e-148	0		MSANTD3	2.187	6.40711	1.25e-47	0
MLTK	2.016	6.40831	3.13e-179	0		CLHC1	2.187	2.36216	3.02e-25	0
TAF1D	2.016	6.21491	6.45e-167	0		MCTP1	2.187	1.44658	3.75e-14	0
STC2	2.015	5.97915	5.41e-91	0		IMPA1	2.185	4.96647	2.08e-31	0
RNF19B	2.013	7.68586	7.97e-220	0		ZNF184	2.184	4.84025	2.29e-20	0
SNHG5	2.012	5.19959	4.49e-60	0		AC005253.2	2.182	0.0633238	2.69e-07	0
AP001596.6	2.01	0.434101	2.4e-10	0		WDR43	2.182	6.78732	2.05e-26	0
FBXO30	2.007	4.55482	1.13e-77	0		SRFBP1	2.181	4.51587	1.09e-24	0
SBDSP1	2.007	4.60844	5.54e-103	0		CCNL1	2.18	6.47985	1.43e-37	0
RASA1	2.007	6.58471	1.81e-172	0		RP9	2.179	5.69234	1.55e-30	0
VRK2	2.005	5.40605	1.48e-151	0		GPBP1	2.179	6.87646	2.03e-30	0
PCK2	2.004	5.79672	6.92e-155	0		PUS3	2.178	5.4048	2.04e-34	0
RRAS2	2.002	6.99967	9.74e-197	0		SLC7A11	2.176	6.42314	1.81e-27	0
IL23A	2	0.125507	1.38e-08	0		RP11-346D6.6	2.175	5.12565	1.1e-36	0
LGALSL	1.999	4.03807	1.62e-89	0		NIP7	2.172	8.05765	1.84e-55	0
PLEKHA6	1.998	4.89845	9.41e-75	0		MAP3K8	2.171	3.90172	4.93e-29	0
SLC39A14	1.998	7.64972	3.16e-206	0		C8orf44	2.168	2.49209	8.5e-24	0
ME1	1.996	7.51742	2.6e-223	0		LHFPL2	2.165	6.13906	1.64e-39	0
FBXO16	1.994	4.00752	1.18e-82	0		ZSCAN32	2.165	-0.112209	1.15e-07	0
NRBF2	1.993	5.78557	2.81e-164	0		KLF6	2.163	6.80672	2.22e-42	0
KLF10	1.992	6.81219	4.61e-161	0		LTN1	2.163	6.33873	3.14e-18	0
TPT1-AS1	1.992	3.51275	6.37e-62	0		ZNF800	2.162	5.77239	6.22e-25	0
GCH1	1.991	3.4739	4.31e-68	0		DNAAF1	2.162	-0.112875	8.84e-08	0
SSR3	1.99	8.19361	5.56e-197	0		C14orf28	2.16	3.24897	1.1e-28	0
CEP112	1.989	0.755708	2.73e-14	0		CGRRF1	2.16	3.52268	2.98e-28	0
ZNF432	1.988	2.32017	1.81e-32	0		SNAPC1	2.155	4.44546	6.1e-35	0
ACVR1	1.987	5.13185	2.18e-106	0		KLHL28	2.154	5.18219	3.82e-26	0
FAM114A1	1.987	5.15902	5.23e-131	0		RIOK1	2.154	6.58886	3.6e-35	0
MET	1.984	6.96934	1.15e-184	0		TMEM39A	2.152	6.82213	3.78e-51	0
TOP1	1.984	7.6456	1.93e-179	0		ZNF484	2.152	4.01673	1.22e-26	0
CLIC4	1.983	6.73625	2.1e-171	0		PNO1	2.151	6.096	3.82e-33	0
N4BP2	1.983	3.71621	2.31e-65	0		PIGL	2.15	4.35296	2.34e-29	0
RAB22A	1.982	6.60322	5.9e-167	0		INPP1	2.15	5.11751	1.7e-40	0
2021-09-10	1.981	6.62725	1.25e-208	0		FSD1L	2.15	2.61296	1.34e-20	0
MEX3C	1.981	6.14924	6.6e-165	0		BET1	2.149	6.42094	4.84e-43	0
SRPR	1.979	7.98983	1.46e-198	0		GFPT1	2.148	7.89569	1.37e-37	0
C12orf23	1.977	6.06132	1.49e-172	0		PDRG1	2.148	6.98871	7.79e-44	0
DNAJC6	1.976	2.32599	1.74e-35	0		SELK	2.145	7.03649	1.01e-47	0
RP9P	1.976	2.14362	2.18e-30	0		TES	2.14	7.73577	5.69e-48	0
BET1	1.975	5.31159	2.81e-115	0		MTPAP	2.136	5.859	1.08e-41	0
UFM1	1.972	7.21144	2.83e-158	0		TUBE1	2.135	6.16299	4.55e-36	0
MYOM1	1.971	-0.0363641	3.27e-08	0		NSRP1	2.135	5.82133	4.89e-22	0
CCDC71L	1.97	3.5218	9.84e-62	0		KIN	2.132	4.91995	3.01e-24	0
SAT1	1.97	7.05039	6.53e-197	0		TXNL4B	2.131	6.54026	1.76e-40	0
RP11-1398P2.1	1.968	2.26101	6.8e-26	0		YIPF5	2.131	7.22994	3.19e-31	0
LPIN1	1.968	7.03102	2.77e-180	0		LARP6	2.131	5.75092	1.08e-41	0
ARG2	1.966	2.45569	7e-35	0		RP11-332H14.2	2.13	2.10607	5.18e-20	0
ERRFI1	1.966	7.86278	6.4e-197	0		ZNF121	2.126	6.38324	1.67e-40	0
AP000472.2	1.965	0.0997279	8.5e-09	0		CLIP4	2.125	6.88225	5.18e-41	0
FAM135A	1.964	4.00897	1.98e-69	0		ILF3-AS1	2.125	5.2461	1.39e-22	0
ZNF44	1.963	2.85747	2.12e-47	0		LATS1	2.123	6.2942	3.82e-26	0
HSD17B7	1.963	4.53992	4.43e-105	0		GAS2L3	2.122	6.61223	8.01e-25	0
ST3GAL1	1.961	5.86524	1.74e-159	0		MSANTD4	2.122	4.67447	7.86e-25	0
NFKB2	1.959	6.81854	1.01e-154	0		VCPKMT	2.12	2.99549	1.42e-28	0
FTH1P12	1.959	1.58376	7.76e-22	0		RP13-582O9.5	2.119	3.4227	2.79e-17	0
ATF2	1.954	5.37461	3.35e-136	0		ZNF283	2.118	4.81843	2.56e-22	0
ACAP2	1.954	7.18146	3.69e-181	0		ARNTL	2.118	4.60987	1.28e-34	0
HECTD1	1.953	7.34369	1.42e-155	0		C6orf141	2.117	0.918258	1.01e-13	0
TMEM50B	1.953	3.3239	4.57e-42	0		TRAPPC2P1	2.117	3.41992	6.76e-30	0
SOCS3	1.953	4.71142	1.57e-114	0		ALOXE3	2.113	2.47293	1.06e-20	0
PLCXD2	1.948	3.16216	1.86e-54	0		ZNF430	2.112	4.22218	1.23e-19	0
SNHG8	1.947	4.9988	2.73e-87	0		DUSP8P5	2.112	0.454939	1.01e-09	0
RP11-137L10.6	1.946	2.49003	3.29e-34	0		CCDC66	2.111	4.15612	7.66e-22	0
RP11-37B2.1	1.946	3.20597	1.33e-53	0		ZNF84	2.11	5.53163	1.11e-21	0
FUT3	1.946	5.1353	7.65e-101	0		GLP2R	2.109	2.09794	5.78e-19	0
FTH1P2	1.946	5.77661	2.74e-84	0		ZNF112	2.109	3.55249	1.16e-18	0
RP11-2B6.3	1.942	0.270939	7.83e-10	0		FEM1C	2.109	5.80623	5.44e-29	0
FRA10AC1	1.942	4.24319	7.57e-72	0		ZNF223	2.109	0.276638	2.64e-09	0
RP11-345J4.8	1.94	1.28077	3.25e-16	0		RP13-516M14.1	2.107	0.604955	5.68e-09	0
ZBTB41	1.939	4.24629	6.5e-85	0		RP11-410L14.2	2.106	1.51886	8.13e-13	0
CTD-3099C6.9	1.933	0.714179	7.69e-13	0		MKKS	2.104	5.25415	1.01e-37	0
CCDC11	1.933	0.714049	2.2e-11	0		PNN	2.104	7.49738	2.14e-34	0
GLS	1.932	6.64123	1.22e-108	0		RP5-1074L1.4	2.104	2.2901	1e-16	0
ATF4P4	1.931	0.874102	1.3e-13	0		USP12	2.101	5.74788	1.11e-23	0
N4BP3	1.93	5.16341	5.15e-113	0		RAB5A	2.1	7.00391	7.46e-32	0
CYP20A1	1.93	4.72256	9.42e-107	0		WRN	2.1	4.76819	2.41e-19	0
ATP2B1	1.929	5.80498	1.09e-105	0		CCND2-AS2	2.099	1.92911	3.33e-12	0
ASAH2B	1.929	2.5026	2.52e-36	0		CTD-3006G17.2	2.094	0.974678	1.09e-12	0
MTMR6	1.929	5.31104	1.14e-100	0		ZNF596	2.093	2.64447	3.75e-23	0
TYW5	1.928	3.56518	3.62e-66	0		GPR3	2.09	1.2479	2.66e-14	0
ZNF83	1.928	3.42354	2.24e-64	0		HIST2H2BE	2.089	3.47637	3.33e-22	0
RP11-465B22.3	1.928	3.15476	4.37e-55	0		ELK3	2.088	6.41003	4.61e-27	0
GOLGA4	1.926	5.62908	1.49e-32	0		CEBPB	2.086	7.34586	2.12e-42	0
YPEL5	1.924	6.63389	7.62e-145	0		TSC22D1	2.085	7.01429	1.8e-48	0
CALU	1.923	7.27924	8.1e-181	0		STK17A	2.085	5.47219	9.68e-32	0
DNAJC25	1.921	4.16342	1.77e-59	0		FNIP1	2.084	5.21488	2.94e-28	0
MYEOV	1.919	6.15395	1.18e-158	0		RP11-390E23.6	2.083	3.19837	1.03e-21	0
ARL5B	1.918	5.92177	4.39e-106	0		ZBTB26	2.083	5.35631	1.14e-22	0
CHIC2	1.917	3.99378	1.42e-76	0		RP9P	2.082	4.37739	1.16e-21	0
C18orf8	1.917	5.12922	1.1e-120	0		AMD1	2.08	7.6076	1.86e-36	0
SLC16A1-AS1	1.917	3.4223	1.26e-61	0		CDK7	2.079	6.5605	2.36e-34	0
TNFRSF12A	1.916	7.99521	1.34e-194	0		SH3BGRL2	2.079	5.90934	1.14e-36	0
CYP4V2	1.915	1.9957	1.31e-28	0		CTA-445C9.14	2.078	3.60914	7e-29	0
VPS37A	1.915	5.49831	2.08e-160	0		ZNF175	2.077	4.44437	1.19e-30	0
TARS	1.915	8.94855	5.65e-201	0		CYP27B1	2.075	0.848924	1.17e-11	0
KCTD15	1.914	6.13237	7.05e-155	0		SLC25A33	2.074	5.2481	4.63e-34	0
ASAP2	1.912	5.78037	1.24e-118	0		RAB11B-AS1	2.074	0.309743	1.52e-09	0
JHDM1D-AS1	1.911	1.13664	8.32e-16	0		AC004463.6	2.071	1.67734	2.69e-12	0
SLC38A2	1.911	8.59725	1.25e-132	0		RP5-1092A3.4	2.071	0.62189	2.81e-10	0
LONRF1	1.91	4.19439	4.01e-79	0		NRIP1	2.071	3.83719	8.57e-09	0
CYCSP6	1.91	0.305278	5.71e-10	0		ZNF674	2.071	2.9813	1.03e-14	0
BIRC2	1.909	5.57518	1.84e-147	0		AGAP6	2.068	4.60627	6.25e-33	0
SELK	1.909	5.65562	7.23e-59	0		SQSTM1	2.067	9.9086	2.31e-41	0
TGDS	1.908	3.92463	5e-65	0		SUCO	2.065	6.28772	1.6e-19	0
MAL2	1.907	8.96811	1.99e-200	0		ZNF613	2.06	1.52854	8.25e-16	0
SARS	1.907	8.98903	6.09e-223	0		PDXDC2P	2.059	0.30135	6.52e-09	0
SYT1	1.907	3.1296	5.45e-52	0		RSBN1L-AS1	2.059	4.5829	2.79e-32	0
SEC61G	1.906	9.11075	2.84e-149	0		TDG	2.056	6.24288	7.21e-30	0
EPT1	1.906	6.42855	3.11e-164	0		ANKRD1	2.056	2.68627	7.89e-26	0
TMED5	1.903	6.99717	5.02e-138	0		PFDN2	2.055	7.33774	6.53e-37	0
CLK1	1.903	6.02982	1.98e-146	0		ALG2	2.055	6.87795	2.36e-45	0
ESCO1	1.898	4.22561	7.39e-74	0		NSUN6	2.054	5.01172	6.41e-28	0
LMO7	1.897	6.99051	2.01e-108	0		DNHD1	2.054	3.10573	1.44e-22	0
RP6-99M1.2	1.895	1.27537	8.15e-18	0		RP11-97C16.1	2.052	1.01497	9.74e-13	0
FAM83B	1.894	4.71233	1.28e-106	0		ZNF354B	2.052	3.50226	1.37e-23	0
SNAI2	1.893	6.08564	6.81e-139	0		ZNF227	2.052	5.1137	2e-31	0
PRDM8	1.892	1.53202	6.31e-22	0		CAPRIN2	2.05	4.35893	1.67e-20	0
RP6-206I17.1	1.892	1.94236	9.02e-27	0		ENTPD7	2.05	4.77545	3.54e-22	0
APBB2	1.886	5.87794	1.26e-147	0		VGF	2.048	3.66121	1.15e-27	0
MPZL3	1.883	4.96036	5.06e-67	0		NMD3	2.048	6.73771	1.94e-25	0
RUSC2	1.882	5.22656	6.17e-105	0		CD55	2.046	6.6053	1.44e-39	0
TNFSF9	1.881	3.16212	3.79e-50	0		KCNAB1	2.046	0.0984985	5.44e-08	0
BBC3	1.88	5.41596	8.48e-132	0		PPP3CC	2.045	5.0424	2.71e-33	0
GCC1	1.879	5.21829	2.25e-127	0		RP11-727A23.5	2.044	2.07489	3.24e-21	0
SOS2	1.878	5.75123	1.24e-122	0		C16orf52	2.044	4.46318	3.27e-23	0
KCMF1	1.878	7.92503	1.42e-166	0		NUS1	2.043	6.87767	2.67e-30	0
OSTC	1.876	7.03677	8.53e-82	0		ADAM17	2.042	7.07753	4.45e-23	0
CTC-444N24.8	1.873	1.25792	1.08e-16	0		RP11-37C7.3	2.04	1.04183	6.34e-13	0
LRRC37B	1.873	2.47057	7.13e-33	0		SBDS	2.039	7.66722	8.03e-32	0
SH3RF1	1.873	6.47955	3.59e-168	0		CIDECP	2.038	4.59544	3.24e-29	0
HIST1H1C	1.872	6.05157	1.64e-100	0		SEC11C	2.038	5.87978	3.53e-35	0
CYP26B1	1.872	3.74355	2.71e-52	0		ADTRP	2.038	0.34285	1.15e-08	0
RAB6A	1.87	7.44183	3.84e-145	0		MT2A	2.038	12.3418	1.41e-19	0
ACSS2	1.87	7.12081	2.49e-171	0		MAGEA2B	2.035	0.285454	1e-07	0
SHANK2	1.87	5.33737	1.91e-98	0		ZFAND2A	2.034	6.56443	5.31e-40	0
FGF13	1.869	2.7448	3.36e-35	0		ZNF565	2.034	1.94024	1.57e-18	0
UBA6-AS1	1.866	4.60379	1.5e-65	0		BCL10	2.034	6.2021	8.56e-40	0
CTC-480C2.1	1.866	1.33732	8.25e-15	0		ZNF655	2.034	6.60513	7.26e-32	0
PARP8	1.865	1.19261	1.56e-13	0		TMED6	2.033	0.931558	1.24e-10	0
RBCK1	1.865	8.10405	2.41e-192	0		FOXN2	2.033	5.16271	1.13e-21	0
SKIL	1.864	5.3729	6.15e-57	0		KLHL15	2.031	4.6759	3.16e-22	0
BCL2L1	1.863	8.0645	2e-168	0		TRMT13	2.028	5.13185	5.6e-20	0
CCDC112	1.862	2.67688	6.49e-34	0		ZP3	2.026	1.64691	5.2e-13	0
HOTAIRM1	1.862	1.16194	1.01e-16	0		HOXB2	2.024	0.154834	3.7e-08	0
ALAS1	1.86	7.60423	9.87e-177	0		EPB41L4A-AS1	2.023	5.69925	8.23e-35	0
TPBG	1.86	8.55413	1.97e-166	0		SMOX	2.021	4.99183	6.09e-29	0
SYVN1	1.857	7.47497	6.03e-111	0		RP11-132A1.4	2.021	4.1998	1.48e-23	0
LINC00909	1.856	2.87876	1.72e-44	0		LLPH	2.021	5.7131	3.78e-27	0
DCUN1D2	1.856	4.34155	2e-80	0		GAS5	2.02	8.89865	8.09e-33	0
FER	1.855	4.38889	7.07e-88	0		NR4A3	2.018	1.0674	2.9e-07	0
TJP1	1.855	6.02888	7.23e-87	0		ATP6V0A2	2.018	5.94393	3.91e-38	0
ZNF841	1.854	2.78129	5.48e-38	0		IL23A	2.018	1.16358	7.53e-12	0
FAM214B	1.853	5.67229	2.27e-151	0		C11orf57	2.017	6.07287	1.57e-26	0
RP11-169F17.1	1.851	5.87964	1.11e-136	0		ARRDC2	2.017	5.1747	5.3e-30	0
WDR45	1.849	6.03296	2.74e-159	0		LRRFIP2	2.015	6.85354	7.34e-40	0
CD274	1.848	1.498	1.11e-19	0		R3HCC1L	2.014	4.77937	4.13e-28	0
SEC63P1	1.846	0.514293	8.64e-10	0		PRPF39	2.012	4.91837	8.57e-26	0
ZRSR2	1.846	2.56731	6.53e-25	0		LINC00938	2.012	4.31581	9.53e-29	0
TMF1	1.845	4.29563	1.36e-43	0		MAK16	2.009	5.87002	4.24e-26	0
CGRRF1	1.844	4.11176	2.26e-39	0		CCDC59	2.008	5.65757	1.1e-26	0
OCIAD2	1.843	6.67624	6.78e-99	0		NOP2	2.008	0.00449049	6.59e-08	0
SLC4A7	1.842	3.86401	5.71e-54	0		GOLPH3L	2.007	6.71804	3.17e-39	0
HIVEP2	1.841	4.66726	7.97e-71	0		CEP135	2.007	4.32019	2.8e-22	0
STK3	1.839	6.50233	2.58e-163	0		DDX18	2.007	7.98166	4.91e-25	0
EMP3	1.838	6.6336	4.89e-156	0		SLU7	2.006	6.95955	4.97e-29	0
LRRC37BP1	1.838	2.9516	4.3e-40	0		RP5-874C20.3	2.004	5.04543	9.91e-25	0
HM13	1.838	9.00001	3.34e-195	0		UBE2Q2P3	2.003	1.00973	1.22e-08	0
ABCC3	1.836	5.9487	7.37e-125	0		CDKN1A	2.003	6.81582	2.35e-28	0
TMEM206	1.836	4.7928	7.83e-81	0		ANXA1	2.002	9.99692	2.16e-25	0
ITGA6	1.836	9.37214	3.22e-195	0		UBE2V1	2.002	3.77363	1.2e-31	0
KIAA1033	1.835	5.39733	2.33e-84	0		SLC35F2	2.001	7.10233	4.31e-46	0
CHD5	1.834	3.8129	7.37e-42	0		NT5C3A	2	6.29061	9.57e-30	0
CAB39	1.834	7.63286	3.74e-192	0		HIST1H1C	2	5.35872	2.89e-19	0
LRRC8B	1.834	4.64442	2.32e-93	0		AHR	2	5.34483	1.52e-31	0
CACNG8	1.833	0.722534	5.41e-12	0		DLL4	2	-0.141358	9.12e-07	0
KIAA0226	1.832	6.86778	6.25e-152	0		C17orf67	1.998	2.46414	1.28e-23	0
CAMK2D	1.831	5.08593	4.47e-89	0		OCLN	1.998	5.08601	1.75e-21	0
SERPINB1	1.83	5.59325	3.84e-96	0		ZSCAN12P1	1.997	4.4178	1.46e-27	0
NBR2	1.829	3.41618	3.39e-57	0		MSX1	1.997	2.25583	2.68e-17	0
FNIP1	1.827	4.93887	5.66e-85	0		TMEM159	1.996	6.66434	4.5e-37	0
RP9	1.827	3.33267	1.32e-58	0		TRAF3IP2-AS1	1.996	1.67205	1.89e-17	0
FOXN2	1.827	4.2041	1.45e-65	0		MT1E	1.996	11.155	6.08e-15	0
DMTF1	1.826	4.79427	6.05e-76	0		RP11-336K24.12	1.995	0.519194	3.13e-07	0
FTH1P20	1.825	5.8904	2.73e-80	0		LYAR	1.994	6.25935	4.44e-26	0
CPEB3	1.823	2.77763	2.31e-40	0		ZNF44	1.992	4.2	5.48e-24	0
ADPRM	1.823	4.83483	1.78e-76	0		RNF6	1.992	5.92848	4.45e-23	0
FERMT2	1.821	4.23651	2.98e-63	0		SSFA2	1.992	6.97372	3.43e-25	0
FTH1	1.821	11.2015	6.05e-122	0		BTG3	1.991	5.73829	1.74e-30	0
SH3GLB1	1.821	7.22031	9.16e-186	0		SSR3	1.991	8.21941	5.7e-46	0
EPB41L5	1.82	4.64626	6.69e-95	0		DLX2	1.983	0.858796	2.14e-11	0
TGFB1I1	1.818	0.671227	3.55e-11	0		PPP2R5B	1.982	4.76268	5.55e-28	0
PSD3	1.818	4.99356	2.11e-103	0		ZNF562	1.981	6.70109	5.1e-36	0
PHF20L1	1.815	5.96256	2.07e-138	0		TMEM158	1.981	4.04576	1.52e-26	0
RP11-17M16.2	1.815	0.444395	1.43e-09	0		ZNF404	1.981	3.51836	8.73e-28	0
PREPL	1.814	6.15632	2.42e-147	0		STK38L	1.978	5.37261	5.11e-21	0
GOLGA3	1.813	6.82264	2.66e-99	0		RYBP	1.977	5.78894	8.09e-30	0
PRSS16	1.813	5.85687	1.71e-146	0		GTPBP4	1.977	7.87743	6.98e-35	0
ZNF555	1.813	2.50756	2.97e-31	0		ARHGEF2	1.976	7.63901	6.02e-37	0
SBDS	1.813	6.04034	1.19e-123	0		EIF1B	1.975	6.49548	4.77e-39	0
C5orf28	1.809	4.08063	2.26e-75	0		BCAR3	1.975	7.25278	4.2e-44	0
CTC-325H20.4	1.808	-0.0797016	5.77e-07	0		ZNF235	1.973	3.48304	2.87e-17	0
COL13A1	1.808	1.96411	9.55e-26	0		IL32	1.972	3.14989	2.8e-14	0
SH3BGRL2	1.808	5.46312	2.48e-124	0		RP11-631M6.2	1.968	-0.0250468	2.67e-07	0
BICD1	1.808	4.85083	3.89e-75	0		ZNF189	1.968	4.70926	1.66e-30	0
FOXB1	1.808	2.53943	1.19e-31	0		PLEKHA3	1.968	5.31485	1.07e-30	0
TMEM106B	1.807	5.90699	2.68e-155	0		MAFG	1.968	6.39793	5.75e-38	0
EGFR	1.806	11.6717	9.6e-99	0		SOCS2	1.967	5.77431	9.87e-33	0
LZTFL1	1.806	4.835	5.54e-75	0		DUSP8	1.967	3.51019	3.28e-22	0
STX16	1.805	6.38865	5.07e-131	0		CCNJ	1.966	3.99489	1.98e-16	0
RBM39	1.805	8.08464	1.04e-138	0		SPOPL	1.966	5.62351	8.78e-20	0
DYNLT3	1.804	4.8655	8e-84	0		OVOL1	1.965	2.4893	1.32e-16	0
LPXN	1.804	2.32923	3.19e-32	0		EIF5	1.964	9.39921	6.06e-39	0
BLZF1	1.802	5.81557	1.45e-141	0		DMBT1	1.963	0.342201	2.53e-08	0
OSGIN1	1.802	5.42215	1.95e-114	0		RP11-73K9.2	1.963	1.12013	8.6e-11	0
ZC3H12C	1.802	3.70938	2.17e-50	0		RASA2	1.962	4.45639	8.17e-25	0
KLF11	1.8	3.77544	2.22e-49	0		PIBF1	1.961	5.42685	1.36e-16	0
LCP1	1.8	1.36428	5.83e-17	0		ZNF639	1.96	6.31798	6.79e-28	0
PRDM4	1.8	5.74514	3.9e-128	0		SOCS4	1.959	5.03762	2.91e-19	0
MTMR10	1.8	1.92441	8.04e-24	0		WBP4	1.959	5.28913	2.82e-26	0
STRN3	1.798	5.21101	5.3e-108	0		GPATCH4	1.959	6.55272	2.99e-28	0
MACF1	1.797	7.84104	2.97e-69	0		C7orf61	1.958	0.166409	2.11e-07	0
YIPF4	1.797	5.82173	4.24e-142	0		HSPA5	1.957	11.4375	8.78e-46	0
MITF	1.796	2.77568	6.41e-36	0		MARK3	1.957	7.10983	6.9e-37	0
AKT3	1.795	3.07359	1.18e-45	0		MAPK6	1.955	6.64649	2.87e-24	0
ZNF664	1.794	7.56186	3.48e-111	0		RAB33B	1.953	4.52536	5.89e-22	0
ZNF571	1.792	1.07921	1.22e-14	0		PYROXD1	1.952	4.33391	2.05e-22	0
FKBP14	1.791	5.05905	5.09e-96	0		FBXO45	1.952	6.91167	2.48e-31	0
CALHM3	1.791	1.40674	1.31e-17	0		CDV3	1.951	8.45268	2.15e-36	0
RCOR1	1.79	5.84107	2.43e-120	0		SERPINI1	1.95	0.483115	3.01e-09	0
ELOVL7	1.79	4.76622	2.71e-81	0		ZNF556	1.95	4.06976	6.87e-30	0
PDE9A	1.79	5.22177	2.01e-108	0		SNHG7	1.948	7.84396	9.89e-33	0
IARS	1.789	9.83426	8.09e-192	0		BICD1	1.948	5.26484	1.31e-35	0
JOSD1	1.787	7.69251	7.07e-186	0		SKIL	1.948	5.46517	2.5e-24	0
DPH3	1.786	5.07745	4.8e-62	0		GNL3	1.947	7.26117	6.69e-27	0
ZCCHC7	1.785	4.18158	1.71e-71	0		KB-1460A1.5	1.947	-0.0385239	1.75e-06	0
TLK2	1.784	6.11834	6.15e-98	0		RP3-523K23.2	1.946	5.24814	4.75e-29	0
PIK3C2A	1.784	5.96193	6.42e-67	0		CHMP4C	1.943	4.94725	5.16e-30	0
RNF6	1.783	5.54308	1.01e-92	0		KIAA1551	1.943	4.35825	7.73e-12	0
AKAP17A	1.782	2.67785	2.89e-25	0		RGS20	1.942	4.34552	1.25e-29	0
NADK2	1.782	5.75782	9.65e-115	0		ITSN2	1.941	5.68659	3.58e-20	0
SERINC1	1.782	7.34116	2.56e-180	0		TM4SF19	1.941	1.53493	1.57e-15	0
TMEM217	1.78	0.0334431	2.1e-07	0		ODC1	1.94	9.38611	1.12e-43	0
ZNF770	1.779	4.82695	4.95e-81	0		ESF1	1.94	5.3548	2.63e-17	0
NFE2L2	1.778	7.06623	9.62e-132	0		FAM154B	1.939	0.154469	7.14e-08	0
RP13-638C3.3	1.778	0.599616	1.1e-10	0		TNFRSF10A	1.938	5.70476	7.51e-34	0
LINC00869	1.777	1.7037	4.88e-19	0		RPL30P11	1.935	-0.191733	2.56e-06	0
RP11-139H15.1	1.776	2.12864	3.41e-26	0		RP11-334L9.1	1.935	2.3453	6.84e-15	0
SCEL	1.776	6.81867	7.83e-143	0		FAM86FP	1.935	0.0867694	3.81e-07	0
RSL24D1	1.776	6.80914	1.81e-107	0		ZNF3	1.933	5.98897	9.14e-39	0
CDR2	1.775	5.17844	5.5e-116	0		RND1	1.932	2.5198	1.08e-17	0
LIG4	1.775	2.96245	2.31e-26	0		GS1-124K5.11	1.932	5.74161	3.94e-37	0
ERLEC1	1.774	6.03869	1.31e-139	0		ZNF35	1.931	5.29629	9.35e-33	0
BTN2A1	1.772	4.59651	2.89e-92	0		USP16	1.931	6.25373	2.33e-21	0
BACH1	1.771	5.2903	2.87e-123	0		PMS2P3	1.928	3.94313	7.59e-27	0
ZNF800	1.771	3.7256	8.3e-62	0		ZC3H12A	1.928	5.01262	7.81e-31	0
MTDH	1.77	7.70328	1.69e-169	0		RP1-102E24.8	1.928	0.657923	5.05e-10	0
IDI1	1.769	6.64478	2.79e-136	0		CAMSAP1	1.927	7.3127	2.54e-22	0
MIR31HG	1.768	1.55107	1.55e-18	0		KRT7	1.926	2.7627	2.08e-15	0
SLMO1	1.768	3.4992	6.49e-54	0		SLC25A25	1.926	5.58427	1.89e-28	0
TFRC	1.767	8.20893	1.72e-175	0		ZIC5	1.925	2.65862	3.18e-20	0
ARF4	1.765	8.70237	3e-175	0		ZC3H15	1.924	7.2988	1.43e-26	0
MOSPD2	1.764	3.78966	4.2e-60	0		FGFBP3	1.924	0.564293	8.62e-09	0
NSRP1	1.763	4.93129	6.89e-60	0		CSTF3	1.924	6.10327	1.19e-36	0
RAPGEF2	1.762	4.4586	1.01e-79	0		PCNXL2	1.922	4.5095	1.55e-28	0
FHL2	1.762	6.73834	2.29e-150	0		CTD-2006C1.2	1.922	3.72896	1.07e-22	0
MYO1E	1.762	6.92393	1.46e-117	0		RPL22L1	1.921	7.53237	3.75e-30	0
CASK	1.762	4.81862	2.78e-93	0		CSNK1E	1.921	7.25713	1.4e-36	0
PRKCE	1.76	3.97309	2.09e-74	0		VN1R1	1.917	-0.128617	1.81e-06	0
AC016831.7	1.758	0.820118	1.14e-11	0		TBC1D23	1.916	6.62188	6.17e-20	0
CTC-338M12.4	1.757	2.08361	2.38e-17	0		PTPN12	1.916	7.7245	7.86e-28	0
ARAP2	1.757	3.82651	3.25e-66	0		ROBO3	1.915	1.47916	3.43e-11	0
KLF2	1.757	2.47574	2.16e-31	0		SDAD1	1.914	6.49885	6.78e-26	0
NR2F1-AS1	1.756	2.89019	2.62e-25	0		C1orf63	1.914	4.73055	9.76e-25	0
ARL1	1.755	6.6729	1.34e-131	0		MBIP	1.91	4.58782	3.29e-17	0
MCFD2	1.755	7.54911	1.89e-169	0		RPL23AP7	1.91	2.93719	1.44e-24	0
RABGGTB	1.754	6.352	1.45e-100	0		RP11-77H9.2	1.908	1.14227	1.43e-12	0
ORMDL1	1.752	6.64551	3.63e-109	0		GLS	1.907	6.31562	2.62e-21	0
PDPK2	1.752	1.85358	1.97e-19	0		C19orf26	1.906	1.31042	8.43e-12	0
C11orf63	1.744	2.91447	1.34e-41	0		RNF138	1.905	5.37763	4.92e-26	0
TBRG1	1.743	4.52598	5.25e-87	0		SYF2	1.905	6.11469	5.94e-26	0
INSIG2	1.742	4.70969	7.05e-89	0		TMF1	1.905	5.35694	5.2e-15	0
DCLRE1C	1.739	3.70195	8.08e-59	0		ARID2	1.905	5.08515	8.47e-19	0
FOXO3	1.737	7.03936	2.8e-127	0		GABARAPL1	1.904	7.07035	1.55e-36	0
RP11-355B11.2	1.737	0.235936	2.69e-08	0		RPL5P17	1.903	1.2459	1.95e-10	0
ADAM17	1.736	6.24108	4.16e-121	0		DHRS2	1.903	6.70649	2.17e-30	0
EIF2S2P4	1.736	3.46378	9.36e-45	0		OTUD3	1.902	3.6212	7.2e-23	0
SMAD7	1.736	3.61455	6.36e-51	0		KCNQ5	1.902	2.7284	1.37e-16	0
ULK1	1.735	7.75371	3.91e-120	0		ZNF586	1.9	5.00031	3.83e-33	0
PLEK2	1.735	6.35144	1.86e-152	0		FCRLB	1.898	0.345759	2.41e-07	0
SRP72	1.735	7.28619	2.75e-115	0		RP11-347C12.2	1.897	1.43239	3.95e-13	0
SLC2A10	1.733	2.69897	1.56e-35	0		PRPF38B	1.896	6.59009	4.76e-21	0
RRAGC	1.733	5.63927	1.73e-91	0		TANK	1.895	5.73597	1.59e-27	0
PIWIL4	1.733	1.00503	3.93e-13	0		ARHGAP29	1.894	6.04659	2.73e-21	0
TADA2B	1.733	5.72396	9.1e-137	0		NAMPT	1.894	7.43743	7.75e-27	0
LINC00704	1.732	0.763894	6.26e-11	0		CCDC93	1.893	6.7585	1.01e-26	0
NT5C3A	1.731	3.56684	5.46e-41	0		ZNF292	1.892	5.06784	4.42e-12	0
CBL	1.73	6.00914	2.53e-56	0		SIRT1	1.892	5.63419	9.24e-21	0
SRGAP1	1.73	5.15116	9.36e-58	0		ZNF594	1.891	2.03894	2.54e-10	0
EFNB1	1.729	5.79187	2.59e-95	0		NAMPTL	1.891	2.07673	6e-13	0
RPS6KC1	1.728	4.88109	3.19e-75	0		C12orf29	1.89	5.48678	1.2e-19	0
HIST3H2BB	1.726	0.644747	1.67e-09	0		RBM15	1.89	4.87619	2.11e-27	0
EIF2S2	1.726	8.44147	3.4e-119	0		AL589743.1	1.889	2.81189	6.58e-15	0
TMED7	1.726	5.98429	7.48e-137	0		ZXDB	1.887	5.55216	8.62e-26	0
PPP1R2	1.725	7.07817	1.96e-132	0		ZSCAN9	1.887	5.19147	1.14e-30	0
PROSER2	1.724	5.34915	3.65e-104	0		SLC13A3	1.886	4.20035	1.27e-28	0
UHRF2	1.723	5.42807	1.11e-115	0		NBR2	1.886	2.74779	3.37e-20	0
RP11-148E17.1	1.723	1.38056	1.67e-16	0		TTC4	1.885	0.0468463	7.64e-07	0
SNX18	1.723	4.71068	3.03e-74	0		GOLT1B	1.885	5.80012	6.57e-27	0
VAMP4	1.721	4.28938	9.51e-73	0		RHD	1.884	0.531358	4.38e-09	0
ZBTB20	1.72	0.224133	3.28e-08	0		AC009302.2	1.884	0.568912	1.57e-08	0
AC092594.1	1.719	1.30405	1.08e-14	0		PTPRR	1.884	1.5606	3.73e-14	0
RP11-336K24.12	1.719	0.962751	2.21e-11	0		KATNBL1	1.883	5.21259	2.16e-22	0
ZNF354A	1.718	3.42079	7.74e-55	0		ZNF383	1.882	3.84415	8.43e-21	0
IRF2BP2	1.718	6.83346	2.68e-109	0		AGAP7	1.881	-0.0818361	1.29e-06	0
HRH1	1.717	2.66688	2.43e-29	0		RP11-303E16.8	1.88	0.991072	1.52e-11	0
FGFBP1	1.717	8.24749	3.24e-125	0		EEF1E1	1.88	3.57252	5.18e-20	0
HID1	1.717	8.17694	1.14e-103	0		RP11-174G6.5	1.879	0.883628	5.52e-09	0
TMOD3	1.716	6.98119	2.63e-141	0		NABP1	1.878	5.23173	1.03e-25	0
PDIA3	1.715	9.23497	6.06e-158	0		RP11-504P24.4	1.877	1.47854	1.04e-11	0
PDIA4	1.714	8.33241	1.15e-152	0		NUS1P1	1.876	0.33141	3.04e-08	0
EPRS	1.713	8.25836	3.42e-169	0		MAPKAPK5-AS1	1.876	5.44872	3.38e-24	0
KATNBL1	1.713	4.36079	3.96e-61	0		ZNF281	1.876	4.91242	1.58e-22	0
SMURF1	1.713	6.49321	1.03e-140	0		NAA16	1.875	4.6622	6.84e-20	0
EXPH5	1.713	3.66054	1.49e-42	0		LEAP2	1.875	1.77408	9.84e-14	0
UFL1	1.709	5.43249	1.63e-70	0		DFNB31	1.872	4.12131	3.09e-25	0
C15orf65	1.709	0.955819	6.33e-12	0		RP11-166B2.1	1.868	2.04714	1.57e-14	0
WDR41	1.707	6.02296	6.7e-121	0		TRAPPC6B	1.868	3.62268	4.09e-15	0
GMDS-AS1	1.707	2.22968	2.1e-27	0		RP11-809C9.2	1.868	1.61531	1.93e-14	0
LRRFIP2	1.707	6.08632	7.99e-124	0		RP11-268G12.1	1.867	-0.0244629	1.81e-06	0
EFTUD1	1.705	5.23877	7.58e-83	0		ARID3B	1.867	4.23537	2.12e-17	0
SLC35B3	1.705	4.22525	4.49e-75	0		RP6-99M1.2	1.866	3.46388	1.1e-20	0
SLC35B1	1.704	7.03796	4.88e-111	0		C10orf118	1.866	5.11371	1.13e-17	0
ARNTL2	1.703	4.57503	1.73e-89	0		SERINC1	1.866	7.44979	3.95e-25	0
GATA6	1.702	3.53131	5.33e-47	0		RIOK2	1.863	5.04936	4.92e-22	0
CRELD1	1.7	3.10455	1.55e-43	0		ARL4A	1.863	5.17152	1.4e-22	0
KIF5B	1.7	6.81635	5.87e-78	0		C2orf27A	1.86	1.76553	4.42e-16	0
RP5-1198O20.4	1.699	1.21085	2.02e-14	0		AOX1	1.859	1.87275	1.04e-15	0
CPNE8	1.699	2.69278	1.14e-36	0		TMPRSS9	1.859	0.418757	2.12e-08	0
TSPYL2	1.699	4.25973	9.65e-49	0		PANX1	1.859	5.49494	3.67e-28	0
GOLPH3L	1.698	7.06309	8.14e-132	0		KRBOX4	1.859	4.20146	5.21e-23	0
CADPS2	1.698	2.56321	6.91e-32	0		CDK17	1.859	5.22117	3.28e-20	0
ITPRIPL2	1.697	6.60035	1.66e-135	0		ICA1L	1.857	1.70288	1.28e-14	0
CLIP1	1.697	6.20719	7.16e-82	0		KPNA4	1.856	7.2866	8.85e-31	0
ZNF222	1.697	1.91352	3.17e-19	0		ANKS3	1.856	4.80282	6.93e-30	0
RP11-1094H24.4	1.696	0.662381	1.35e-10	0		RP11-206M11.7	1.855	1.67424	7.24e-06	0
DESI2	1.696	6.76154	1.43e-136	0		ATF4P3	1.855	2.57134	3.28e-15	0
MICAL1	1.695	4.89091	6.86e-72	0		MOAP1	1.855	2.15282	1.06e-13	0
WARS	1.694	7.30451	4.97e-157	0		UHRF1BP1L	1.854	5.20721	1.98e-17	0
ANXA5	1.692	9.60012	1.15e-148	0		LRRC8B	1.853	3.5388	1.1e-13	0
TACC1	1.692	6.27081	7.01e-125	0		MYO10	1.853	7.41209	1.19e-24	0
SLC30A7	1.691	5.84038	2.62e-102	0		RB1CC1	1.853	7.10328	6.89e-16	0
JAK1	1.69	8.06502	1.72e-162	0		MAP4K5	1.853	5.66751	2.35e-19	0
ZXDB	1.69	3.84012	1.55e-50	0		HNRNPH3	1.852	7.40107	1.98e-30	0
CRYBB2P1	1.689	4.47426	3.41e-76	0		FAM129A	1.852	7.41813	8.36e-32	0
EIF2S2P3	1.687	0.533888	1.06e-09	0		LRIF1	1.851	4.92093	2.08e-14	0
CSRNP2	1.686	4.91809	2.27e-69	0		RHOQP1	1.851	0.310474	1.16e-07	0
ZFAND3	1.685	7.40181	2.38e-159	0		FNTA	1.85	6.22915	3.49e-30	0
SLK	1.684	6.92208	9.49e-55	0		RP11-453E17.3	1.85	1.09864	5.14e-09	0
ARRDC3	1.683	6.45854	1.22e-139	0		CCT6P3	1.848	2.50802	1.01e-16	0
USP12	1.681	5.8303	1.98e-137	0		CHORDC1	1.847	6.52228	7.84e-22	0
ARCN1	1.681	7.57811	1.36e-123	0		ORAOV1	1.847	5.48886	3.13e-31	0
HIST1H2BC	1.679	2.52746	1.63e-29	0		EFTUD1	1.846	5.93303	5.19e-24	0
SGMS1	1.678	4.62904	1.52e-87	0		CTH	1.845	6.26868	4.81e-35	0
ST6GAL1	1.678	5.70165	2.56e-114	0		ARL14EP	1.845	5.82872	4.69e-23	0
IQGAP1	1.677	8.93306	2.1e-133	0		ADARB1	1.844	6.21255	1.93e-31	0
LARS	1.674	7.06081	2.35e-136	0		ERO1LB	1.843	4.62356	1.03e-16	0
GMPPB	1.674	4.64243	7.06e-82	0		SSR1	1.843	7.70637	5.43e-30	0
RNF14	1.673	6.3991	1.24e-120	0		ZNF192P1	1.843	0.202273	3.25e-07	0
PPP1R26-AS1	1.673	3.76236	6.16e-53	0		UTP3	1.839	6.40707	9.11e-31	0
TBC1D15	1.672	5.38686	7.85e-91	0		RNU6-140P	1.839	0.355826	5.37e-08	0
CREM	1.671	3.36141	6.29e-45	0		BRIX1	1.838	6.80403	3.66e-21	0
OSTM1	1.671	4.23776	1.87e-67	0		AGPAT9	1.838	4.80053	7.43e-29	0
MED10	1.671	5.70407	1.95e-110	0		SAMD4A	1.836	5.62149	7.67e-29	0
TMEM87B	1.67	6.27759	3.98e-131	0		HIVEP2	1.834	5.52882	6.29e-18	0
OSBP	1.669	7.38447	1.29e-144	0		PTRH2	1.834	5.60894	4.65e-29	0
NCOA7	1.667	5.24838	2.48e-96	0		SLC33A1	1.834	4.62533	5.13e-24	0
SEPHS2	1.666	7.15262	1.94e-134	0		UBE2D1	1.832	5.95854	6.62e-23	0
SHOC2	1.666	5.49268	2.18e-116	0		APOBEC3B	1.832	6.12404	3.05e-30	0
CSNK2A1	1.663	8.93114	2.26e-149	0		EAF1	1.832	6.25956	8.56e-32	0
APOPT1	1.663	3.46562	1.25e-33	0		ZZZ3	1.831	6.43464	1.03e-17	0
ALG2	1.663	6.70012	1.75e-124	0		CCDC122	1.831	1.92223	4.62e-13	0
SLMO2	1.661	7.02644	1.05e-117	0		AAK1	1.83	6.53663	3.42e-35	0
CCDC59	1.661	4.96485	8.54e-89	0		ZNF252P-AS1	1.828	0.188682	9.95e-07	0
TTC9	1.66	4.61032	4.82e-87	0		ZNF669	1.828	4.38639	1.62e-25	0
CT45A5	1.66	4.09945	6.02e-52	0		RP11-582J16.5	1.827	0.0724204	6.97e-07	0
MMAA	1.659	2.23284	1.11e-24	0		RSRC2	1.826	6.4111	1.19e-30	0
RAB18	1.659	5.26182	7.18e-114	0		C16orf87	1.824	5.06556	2.77e-19	0
TRIP4	1.657	4.91018	2.98e-70	0		ETF1	1.824	8.80735	2.3e-25	0
IGSF1	1.656	0.851689	3.1e-10	0		RSL24D1	1.823	8.10653	6.3e-18	0
ZDBF2	1.655	4.23571	5.35e-67	0		SESN2	1.823	6.08887	4.51e-29	0
UBA5	1.654	5.08853	3.81e-87	0		EIF5A2	1.821	2.74742	1.78e-17	0
MKKS	1.651	4.93902	1.05e-82	0		ZBTB6	1.82	5.625	7.33e-19	0
TNFRSF10A	1.65	4.56272	4.28e-84	0		GORAB	1.819	3.74739	6.61e-20	0
DDX59	1.648	5.09465	1.87e-84	0		SBF2-AS1	1.819	3.19676	1.65e-20	0
RB1CC1	1.648	6.56837	4.3e-50	0		RCHY1	1.818	5.52139	1.08e-28	0
GSK3B	1.647	6.67448	3.6e-130	0		HSPA9P1	1.817	1.80777	3.91e-14	0
COG6	1.647	4.97034	2.31e-87	0		SUZ12P	1.817	4.0463	1.98e-25	0
CCDC174	1.647	3.86981	5.09e-54	0		EIF1	1.817	9.92497	1.26e-36	0
TTC33	1.644	4.18115	3.04e-57	0		ZC3H8	1.816	3.85396	5.95e-19	0
NARS	1.644	7.30877	1.92e-130	0		EGFR	1.815	9.18524	8.84e-25	0
RGPD2	1.644	1.14342	1.02e-13	0		CBLL1	1.814	6.75929	9.8e-30	0
CCNJ	1.644	3.35337	1.1e-38	0		ZNF146	1.812	6.72826	1.56e-16	0
ABL2	1.643	5.98116	1.16e-99	0		C1orf213	1.812	1.20923	5.54e-09	0
TAOK3	1.641	5.97348	5.57e-80	0		MDM4	1.811	5.18375	2.08e-28	0
SOCS6	1.64	4.95258	3.83e-74	0		DNAJC3	1.81	5.61889	2.07e-17	0
ANXA1	1.64	9.31763	6.12e-98	0		RP5-827C21.6	1.809	0.430816	4.68e-08	0
CLHC1	1.64	1.41226	2.12e-14	0		YJEFN3	1.809	0.902861	3.8e-10	0
H1F0	1.64	7.43378	1.29e-111	0		FAM103A2P	1.809	1.5281	1.33e-13	0
SECISBP2	1.64	6.114	7.87e-132	0		CYP20A1	1.807	4.52552	8.69e-27	0
YIPF6	1.639	6.65026	1.74e-141	0		UTP6	1.807	6.90576	2.51e-34	0
EAF2	1.638	1.19314	2.64e-13	0		RP11-366F6.2	1.806	4.23096	1e-22	0
RP11-440L14.1	1.636	1.21714	1.71e-13	0		ATP6V1C2	1.805	0.684371	3.59e-09	0
CDC37L1	1.636	3.4273	5.85e-38	0		AC005224.2	1.805	1.0318	2e-10	0
TICAM1	1.636	5.66975	5.5e-83	0		FAM133DP	1.805	0.330953	8.46e-08	0
PRKCI	1.634	6.33948	6.5e-106	0		ADAMTS16	1.802	3.16828	2.21e-19	0
GOLGA8B	1.632	1.3371	1.35e-12	0		CCDC50	1.802	7.17376	1.78e-33	0
KLF3	1.632	6.66131	1.11e-105	0		ZNF300	1.802	5.07674	4.63e-18	0
C1orf27	1.631	4.97902	5.45e-92	0		ZNF598	1.8	7.47549	3.49e-28	0
AFF4	1.631	6.76371	3.12e-113	0		HNRNPDL	1.8	7.83102	1.93e-30	0
RP11-29H23.5	1.63	0.212163	1.39e-06	0		ZCCHC6	1.799	5.92839	4.96e-20	0
KLHL31	1.63	0.360671	4.13e-08	0		BMP2	1.799	-0.207018	1e-05	0
AARS	1.627	9.04234	8.78e-150	0		SGMS2	1.799	6.2061	2.86e-19	0
FZD8	1.627	1.30935	3.28e-14	0		FAM214A	1.798	4.51585	1.37e-16	0
ZSCAN29	1.626	4.45316	5.16e-68	0		SOCS5	1.797	5.08856	7.73e-17	0
CEP95	1.626	5.11988	1.43e-94	0		SLMO2	1.794	8.64149	5.66e-29	0
IDE	1.624	6.37207	7.53e-133	0		POLR3F	1.792	4.75001	9.56e-22	0
TAF1A	1.623	3.74337	3.04e-41	0		UBAP1	1.792	7.25461	1.08e-37	0
NGLY1	1.622	4.94675	6.96e-90	0		C1orf27	1.791	5.25881	3.97e-15	0
TTLL7	1.622	3.63608	1.86e-53	0		NPL	1.791	0.955346	6.83e-10	0
RN7SL541P	1.621	0.0997436	2.46e-06	0		GDPD1	1.79	2.04562	4.07e-12	0
RP5-1103G7.4	1.621	2.98134	1.49e-31	0		FNBP4	1.789	6.88473	3.37e-36	0
ATE1	1.62	4.9506	2.3e-87	0		TTF1	1.787	5.82158	3.18e-18	0
ZNF827	1.619	4.3872	1.63e-59	0		RP11-723O4.2	1.786	0.822766	1.79e-08	0
DNAJC1	1.619	5.08887	1.84e-64	0		RP11-180O5.2	1.785	1.69126	1.41e-10	0
MAST4	1.619	5.41565	3.1e-101	0		CNBP	1.784	8.84846	2.82e-28	0
CLCF1	1.617	2.13504	1.21e-23	0		HSPBAP1	1.783	4.56696	6.12e-26	0
CSNK2A3	1.617	1.66086	1.33e-14	0		GPCPD1	1.783	5.33537	2.8e-22	0
DNAH14	1.616	3.97653	7.45e-52	0		RBM27	1.78	5.24154	1.5e-15	0
CCNB1IP1	1.616	5.72943	1.2e-74	0		MALT1	1.778	6.17406	6.87e-21	0
MCL1	1.615	8.84328	2.94e-137	0		MAK	1.778	0.814247	5.46e-09	0
ZMYM6	1.613	3.44436	1.62e-30	0		ZRANB2	1.778	6.92611	1.13e-19	0
GMPPA	1.612	7.44342	1.03e-120	0		HYOU1	1.777	8.98441	4.22e-21	0
GOLGA7B	1.611	2.75373	4.97e-34	0		PSME4	1.777	7.63818	3.81e-18	0
SNHG17	1.611	4.14008	3.28e-65	0		ZNF75A	1.776	3.93098	3.51e-19	0
PDIA5	1.611	5.29503	6.16e-93	0		SNORD3A	1.775	0.318677	8e-06	0
STT3A	1.611	8.63671	4.7e-157	0		EIF2A	1.775	7.41669	4.37e-20	0
PIBF1	1.61	3.67313	7.31e-40	0		PPP1R15B	1.774	6.25995	7.23e-29	0
GPR115	1.609	4.26663	7.46e-57	0		BAZ1A	1.772	6.67387	1.12e-18	0
YIPF5	1.606	6.71227	3.03e-102	0		MICAL2	1.772	7.48408	4.57e-29	0
PPP3CC	1.606	3.87584	1.16e-55	0		HECA	1.77	4.961	1.74e-23	0
TUBB2B	1.604	1.87627	8.8e-19	0		CTD-2037K23.2	1.769	4.00029	1.02e-23	0
IL1RAP	1.603	5.55959	1.05e-112	0		USP15	1.769	5.97868	8.11e-17	0
JAG1	1.603	6.45395	3.25e-114	0		MTF1	1.769	6.44741	1.39e-23	0
KCNJ12	1.602	0.969827	3.16e-10	0		DNAJC1	1.768	5.33984	1.12e-20	0
PARP6	1.602	5.60866	5.05e-94	0		RIPK2	1.768	6.49803	2.12e-28	0
SSFA2	1.601	9.01579	8.93e-137	0		CCNB1IP1	1.767	6.60204	1.14e-29	0
CLDND1	1.6	7.11558	2.1e-104	0		FAM204A	1.765	5.22692	4.91e-22	0
BTBD19	1.6	2.22719	7.47e-24	0		HCG18	1.764	3.82948	1.21e-24	0
TMEM167B	1.599	5.12989	5.63e-95	0		ZNF343	1.763	5.03591	3.43e-29	0
CARS	1.599	6.05169	3.26e-121	0		FOXD1	1.763	4.5251	2.62e-21	0
BCL2L2	1.595	5.70372	2.34e-101	0		AC012146.7	1.762	3.05519	3.28e-12	0
RAB32	1.593	3.95876	3.4e-41	0		C9orf91	1.76	6.531	2.1e-28	0
WAC	1.591	7.00085	1.58e-96	0		RIMS2	1.758	5.07965	2.99e-26	0
ZC3H12A	1.59	4.39599	6.07e-65	0		CCT6P1	1.758	2.83107	1.75e-18	0
ST7	1.59	5.02817	2.18e-61	0		BRAP	1.758	5.9047	7.32e-28	0
STK39	1.589	4.45827	5.73e-70	0		DSG3	1.757	6.12149	5.03e-24	0
SUCO	1.588	5.58458	2.05e-96	0		ZNF234	1.755	4.4032	2.88e-17	0
C10orf118	1.586	4.47021	4.73e-43	0		SREK1IP1	1.755	4.551	2.35e-13	0
KIF16B	1.586	5.43332	4.79e-90	0		OGT	1.754	7.70107	2.98e-24	0
AC005077.14	1.585	2.88334	2.66e-25	0		STAMBPL1	1.754	4.47733	2.5e-21	0
THSD4	1.584	5.20626	3.51e-79	0		KIAA0020	1.752	6.26743	8.8e-21	0
MTM1	1.584	4.26538	6.76e-59	0		CDC37L1	1.751	4.47284	6.16e-23	0
DVL1	1.584	8.04368	2.73e-105	0		LCN2	1.751	4.90004	1.65e-21	0
AFTPH	1.583	5.70578	1.97e-91	0		PHLDA2	1.751	4.50812	4.34e-22	0
GULP1	1.583	5.40915	1.17e-93	0		HEPHL1	1.75	0.678298	3.93e-08	0
RP3-523K23.2	1.581	4.43501	4.89e-58	0		MED8	1.75	6.75025	1.04e-28	0
RP1-151F17.2	1.581	2.1999	8.17e-24	0		MIR4435-1HG	1.749	5.68226	1.75e-30	0
GOLGB1	1.58	5.75182	5.49e-51	0		TGDS	1.748	4.17547	1.52e-21	0
METTL4	1.579	4.87677	1.74e-73	0		UBC	1.746	12.5632	3.48e-35	0
CCDC82	1.579	4.07281	1.57e-32	0		ASNSD1	1.745	6.31228	3.23e-16	0
RAP2A	1.579	4.93089	1.01e-83	0		CBWD7	1.745	1.93628	3.25e-14	0
ZCCHC6	1.578	4.67483	1.72e-58	0		CCDC116	1.745	0.522932	6.51e-08	0
PVR	1.577	7.28134	6.7e-130	0		SGTB	1.744	5.01606	1.84e-23	0
RALGAPA1P	1.577	0.859147	1.68e-10	0		EXOC8	1.744	4.32676	1.49e-21	0
TMEM45B	1.576	4.01913	5.74e-62	0		DDX59	1.741	4.70964	1.01e-20	0
ADSS	1.575	6.21593	9.07e-112	0		TICAM1	1.74	6.21747	9.14e-28	0
NRAS	1.574	6.96552	2.19e-121	0		VPS37A	1.74	5.77824	4.93e-24	0
KLHL2	1.573	5.22877	2.49e-84	0		C2orf49	1.738	5.34278	6.26e-22	0
ZNF274	1.573	5.42175	1.05e-97	0		NFYC-AS1	1.738	0.599678	1.75e-08	0
LA16c-380H5.4	1.572	-0.109226	1.05e-05	0		DMTF1	1.738	5.71768	5.34e-21	0
MYO5B	1.57	5.92017	5.48e-84	0		LACTB	1.737	5.21658	4.46e-17	0
PCED1B	1.568	1.88041	2.15e-14	0		PHF20L1	1.734	5.78776	4.1e-18	0
RAB43	1.568	1.35939	1.06e-11	0		BAG3	1.733	8.76932	1.22e-32	0
RP1-92O14.3	1.568	2.79047	5.02e-31	0		AFTPH	1.732	6.43534	1.06e-18	0
RP11-181C21.4	1.568	1.33743	5.02e-14	0		SLTM	1.731	6.8188	3.87e-25	0
SEC24A	1.567	5.95933	1.15e-114	0		ZC3H7A	1.731	6.92048	1.58e-26	0
GALNT3	1.567	6.42838	4.77e-120	0		PLK1S1	1.73	4.04987	9.64e-23	0
RBPJ	1.566	5.98354	1.32e-113	0		CTA-292E10.6	1.73	0.59353	6.61e-07	0
PCDHAC1	1.565	3.31571	1e-28	0		CNKSR3	1.73	5.38058	4.37e-25	0
PLK1S1	1.565	3.91867	1.67e-59	0		TSC22D2	1.728	5.30159	3.06e-19	0
FOSB	1.564	2.45148	1.95e-22	0		ORMDL1	1.728	6.11228	2.23e-29	0
DCUN1D3	1.564	4.73753	3.1e-67	0		ZNF597	1.727	4.22124	6.5e-20	0
DCAF10	1.563	5.75781	1.74e-95	0		C16orf72	1.726	6.34606	2.11e-29	0
ZFR	1.562	7.62903	9.86e-139	0		HSPA8P7	1.726	0.274225	3.58e-07	0
C11orf54	1.561	4.01045	3.43e-61	0		NIPBL	1.725	6.41257	5.88e-14	0
EIF1	1.561	10.0522	1.75e-89	0		BTN2A1	1.725	5.9618	6.38e-29	0
JAK2	1.56	2.42866	7.68e-25	0		ADNP2	1.723	5.46338	2.97e-22	0
YME1L1	1.56	7.11424	1.74e-123	0		AURKC	1.722	0.323412	5.79e-07	0
VEZT	1.56	6.04761	5.82e-120	0		THUMPD2	1.722	4.15964	1.32e-20	0
ZNF75D	1.559	3.76282	1.9e-49	0		HSPH1	1.718	7.96023	7.85e-22	0
KIAA0368	1.559	7.85385	1.17e-116	0		RLF	1.718	5.41556	4.12e-14	0
MOCOS	1.558	4.83953	1.07e-83	0		PLCXD2	1.717	3.0501	6.04e-15	0
FNDC3B	1.557	6.79603	7.67e-106	0		DNAJC24	1.717	5.02348	6.03e-16	0
AC241585.3	1.557	1.0258	3.69e-11	0		MGLL	1.717	5.91553	2.43e-27	0
ERP44	1.557	7.71476	9.74e-137	0		PAPD5	1.717	5.76677	1.02e-23	0
SERPINB5	1.556	6.76604	1.05e-79	0		PARD6B	1.716	5.40713	2.44e-22	0
GALK2	1.556	4.5359	2.7e-62	0		DHX36	1.715	5.91394	1.03e-21	0
STAM2	1.556	5.23355	1.25e-95	0		LZTFL1	1.715	5.43416	7.6e-17	0
KIAA0040	1.555	6.23749	1.77e-111	0		DUS4L	1.713	4.12813	3.81e-19	0
DLG1	1.555	7.64793	3.18e-120	0		DNAJB11	1.713	6.30772	1.67e-27	0
ZBTB43	1.555	4.66073	1.73e-77	0		ZNF77	1.712	3.44435	1.23e-20	0
CTAGE4	1.554	1.6521	1e-12	0		CRY1	1.712	4.82628	1.54e-18	0
ANKRD50	1.553	6.43304	2.82e-76	0		BTAF1	1.712	6.19967	1.05e-12	0
NID1	1.553	0.259663	2.63e-07	0		ATP5I	1.71	-0.0663196	6.63e-06	0
ZNF12	1.551	5.38285	1.35e-82	0		ZNF767	1.71	3.15385	5.01e-18	0
RP11-977B10.2	1.549	0.349864	9.41e-08	0		TRMT10B	1.709	4.02502	5.26e-23	0
RFTN1	1.549	1.22896	9.34e-12	0		RP11-34P13.15	1.709	2.36282	4.67e-14	0
SYT14	1.547	1.04605	1.02e-11	0		FAM91A1	1.708	7.14502	6.14e-18	0
MTO1	1.546	4.96781	1.96e-80	0		ZNF654	1.707	3.81209	4.43e-13	0
ZNF598	1.544	6.83593	7.05e-90	0		LARP4	1.706	6.78552	1.12e-19	0
NEK1	1.543	3.8946	1.22e-48	0		SNX9	1.706	6.74677	2.7e-26	0
DUSP7	1.542	6.02211	8.3e-85	0		GCLC	1.706	6.48716	3.38e-23	0
NKAP	1.54	4.01665	5.08e-53	0		MKRN3	1.705	4.46647	1.82e-22	0
RBAK	1.54	4.26992	1.32e-43	0		RP11-156E6.1	1.704	3.94594	2.38e-18	0
FAM177A1	1.538	5.57517	2.39e-89	0		RPL36A	1.704	2.32439	5.75e-17	0
RHOF	1.537	3.55776	5.69e-40	0		NDUFAF4	1.703	4.82516	7.41e-22	0
PRKCDBP	1.537	3.06619	4.81e-35	0		NFKB2	1.703	7.83822	2.3e-29	0
PPIB	1.536	7.84878	1.82e-113	0		RP11-564D11.3	1.702	1.66881	1.14e-12	0
NCOA3	1.536	6.65981	1.07e-80	0		EIF3J	1.699	7.36678	7.38e-18	0
PPP1R18	1.536	4.93925	1.84e-59	0		KLHL11	1.697	1.72954	5.17e-09	0
DOCK7	1.535	6.35914	3.82e-100	0		ATF4	1.695	10.1005	1e-33	0
FTX	1.535	2.32183	8.17e-24	0		ZNF266	1.694	6.06523	2.5e-26	0
CDYL	1.535	5.61543	2.42e-102	0		INHBA	1.694	2.38292	6.97e-08	0
ABTB1	1.534	4.45777	8.19e-59	0		ZBTB5	1.692	5.90923	6.44e-28	0
STX5	1.532	6.85431	4.39e-110	0		TBPL1	1.692	5.8491	3.87e-27	0
MED8	1.532	6.71219	3.19e-121	0		WAC	1.692	7.79034	2.72e-19	0
PTPN21	1.531	3.66789	1.65e-27	0		MIOS	1.691	6.01343	4.13e-19	0
ZSCAN30	1.531	3.7532	2.12e-40	0		SNX22	1.691	0.488546	1.03e-05	0
FAM204A	1.528	4.82902	1.76e-78	0		RP11-540A21.2	1.69	1.94423	2.09e-11	0
ZNF562	1.528	5.09688	3.63e-88	0		CMTR2	1.689	5.9829	2.95e-16	0
MIR4435-1HG	1.527	5.30595	1.69e-94	0		GDF15	1.689	4.46263	5.66e-23	0
PDGFB	1.527	5.94182	8.38e-89	0		TATDN1	1.689	5.11554	2.85e-18	0
PLEKHN1	1.527	3.01115	3.58e-27	0		LINC00152	1.689	4.50851	1.05e-21	0
KRT8P12	1.526	3.26512	5.8e-27	0		MAPK8	1.688	6.15825	6.79e-24	0
GAB3	1.526	1.08603	1.17e-09	0		DIEXF	1.687	5.65362	2.89e-26	0
HSPBAP1	1.525	3.28229	2.56e-40	0		MEX3B	1.687	0.680208	1.62e-06	0
OIP5-AS1	1.524	6.1733	2.76e-97	0		ITPRIP	1.687	5.84687	7.51e-24	0
PKIB	1.524	5.87292	4.35e-64	0		NAT9	1.687	5.23473	3.65e-27	0
ATG16L1	1.523	6.339	1.81e-108	0		UBA6-AS1	1.687	4.53573	3.35e-24	0
MDGA1	1.521	2.21845	1.94e-22	0		OSBPL6	1.686	2.61029	4.09e-14	0
KLF5	1.52	7.14059	1.89e-71	0		ATG12	1.686	6.26909	1.7e-21	0
GORAB	1.519	3.66402	8.41e-49	0		TBK1	1.686	6.07748	2.63e-15	0
CDK7	1.519	5.70718	1.31e-94	0		AC073254.1	1.685	0.561688	5.52e-08	0
PRRC1	1.519	6.40891	3.89e-107	0		MCFD2	1.685	7.63243	7.62e-20	0
LRIF1	1.518	4.53615	6.86e-49	0		IQCB1	1.685	4.94954	2.81e-24	0
FBXO8	1.518	4.72865	4.11e-37	0		ZNF644	1.685	5.81705	4.4e-14	0
CHD2	1.518	6.44802	1.3e-68	0		PAXIP1-AS1	1.684	3.69466	5.22e-18	0
VMP1	1.517	7.86768	2.76e-106	0		SPAG1	1.683	5.24698	1.26e-18	0
AP1AR	1.517	4.03466	3.19e-55	0		EPC1	1.683	4.87687	3.81e-14	0
RAP1GAP	1.516	5.41048	2.11e-93	0		MIER1	1.683	6.17255	2.91e-15	0
RP11-504P24.4	1.514	2.89277	3.99e-31	0		UTP15	1.682	5.13192	1.9e-19	0
R3HDM4	1.513	7.17551	1.88e-124	0		HSPA9	1.681	10.1148	1.73e-33	0
C3orf52	1.512	3.56414	2.5e-33	0		SOWAHC	1.681	6.08372	2.03e-20	0
MAGT1	1.512	7.41881	3.76e-112	0		CLP1	1.68	5.29551	5.93e-27	0
UBE2F	1.512	3.4202	1.57e-42	0		CLDND1	1.68	6.81161	1.01e-17	0
COX19	1.511	4.92117	5.5e-81	0		DDX47	1.68	0.67412	1.44e-08	0
SLC35D2	1.507	5.01503	6.25e-69	0		PRNP	1.678	8.14705	4.51e-25	0
CLDN12	1.507	5.29024	5.03e-82	0		DCLRE1C	1.676	4.21064	6.33e-17	0
PHF1	1.506	5.41188	3.62e-73	0		HSF2	1.675	5.07139	9.51e-24	0
LRP8	1.505	4.48661	1.58e-67	0		TASP1	1.673	4.50981	5.5e-24	0
MTRF1L	1.504	3.53938	2.84e-41	0		OFD1	1.671	5.11164	1.27e-20	0
C22orf23	1.503	1.9103	1.75e-18	0		FOXA1	1.67	3.80457	4.74e-19	0
DNAH7	1.501	2.25095	9.1e-21	0		LINC00707	1.669	5.40764	2.09e-26	0
PTHLH	1.501	3.88082	2.63e-37	0		ZNF451	1.669	5.37715	3.62e-17	0
SCAND3	1.501	0.360472	1.46e-06	0		TRPV3	1.668	1.2392	1.34e-09	0
WDR44	1.498	4.62763	2.41e-69	0		SLC38A1	1.668	8.74299	4.21e-16	0
RFFL	1.498	5.44103	1.14e-83	0		CBWD3	1.667	2.40697	6.79e-16	0
FAM211A	1.496	3.87536	4.7e-49	0		DNAAF2	1.667	4.36424	6.21e-18	0
ALG5	1.495	6.24685	5.7e-65	0		AZI2	1.665	4.77938	4.49e-19	0
NBPF11	1.495	3.43299	1.17e-39	0		CEBPZ	1.664	5.83174	2.11e-13	0
SEC14L1	1.495	7.57912	8.22e-108	0		TMEM167B	1.663	5.83441	9.5e-26	0
MAP7D3	1.495	4.84248	1.17e-79	0		POLR3C	1.662	6.61022	2.69e-30	0
TMCC1	1.494	5.31559	1.21e-74	0		EID2B	1.66	0.850408	1.07e-05	0
INADL	1.494	6.08879	1.39e-102	0		ANKLE2	1.66	7.55902	1.08e-32	0
PDLIM7	1.494	8.11254	2.09e-110	0		CTTNBP2NL	1.659	6.66833	2.1e-20	0
PANK3	1.493	6.52426	8.2e-89	0		ARHGAP12	1.658	5.59207	2.12e-16	0
SRP54	1.493	6.45574	4.76e-87	0		THAP6	1.658	5.0108	1.26e-15	0
GMFB	1.493	6.02214	1.14e-99	0		SCHIP1	1.657	0.0751467	5.68e-06	0
ATAD1	1.492	6.193	3.2e-118	0		ANXA5	1.657	9.76651	9.29e-33	0
CCDC144A	1.492	1.62537	2.31e-14	0		RP11-565F19.2	1.656	0.85886	1.44e-07	0
CLCC1	1.492	5.15151	4.87e-84	0		TRMT6	1.656	6.58191	8.1e-23	0
SLC35E4	1.491	3.07149	1.01e-26	0		CDKL1	1.656	0.760122	1.13e-08	0
SENP7	1.491	3.03983	1.26e-26	0		PRPF18	1.655	3.1158	3.25e-14	0
WWTR1	1.491	6.92213	5.74e-104	0		OSTC	1.654	7.07099	1.29e-28	0
FBXO28	1.49	7.09048	5.4e-105	0		RRAS2	1.654	7.55227	2.51e-29	0
TEC	1.49	1.39174	1.11e-11	0		MYSM1	1.653	4.98944	5.59e-16	0
DENND1B	1.488	4.03527	5.04e-53	0		MROH8	1.653	1.41572	0.000236348	0
RALGAPA1	1.488	5.39354	4.81e-91	0		WDR53	1.652	4.24618	2.19e-18	0
MCTP2	1.487	3.62825	1.01e-39	0		REST	1.651	5.63175	8.04e-19	0
WBP4	1.487	4.21953	3.76e-48	0		ARAP2	1.65	4.87053	7.43e-13	0
ATP6V1E1P1	1.487	0.697323	4.94e-08	0		KLHL24	1.649	5.39893	2.55e-21	0
ITPR2	1.487	3.87928	2.37e-39	0		CPEB3	1.648	3.38374	1.88e-14	0
LNX2	1.487	4.72313	1.39e-73	0		UBE2B	1.647	6.96836	5.33e-32	0
AXL	1.484	8.38048	1.86e-110	0		RCAN1	1.647	4.84495	2.51e-24	0
SPCS2	1.483	7.30291	4.29e-118	0		TXLNG	1.646	5.9753	2.2e-16	0
SOCS1	1.478	3.97036	2.3e-46	0		FAM206A	1.645	6.32781	1.07e-19	0
IL20RB	1.478	2.82052	3.8e-31	0		PPP4R2	1.645	5.71118	3.12e-17	0
OXSR1	1.477	6.08194	8.54e-113	0		C1orf109	1.645	5.41972	2.7e-25	0
ZSWIM6	1.477	4.30669	6.57e-55	0		IFT20	1.645	5.04296	5.74e-25	0
ZNF461	1.476	1.81494	3.2e-17	0		AC087294.2	1.645	-0.112835	2.71e-05	0
SPCS3	1.475	6.93442	7.46e-118	0		LL22NC03-86G7.1	1.644	1.714	4.97e-09	0
SMURF2	1.475	6.47254	6.35e-106	0		EPB41L5	1.644	5.17654	2.28e-16	0
NAPG	1.473	5.44828	2.11e-95	0		PRDM4	1.644	6.30769	2.91e-25	0
KATNA1	1.472	4.42036	8.27e-63	0		PELO	1.643	6.46905	3.01e-29	0
C15orf39	1.472	6.90752	4.37e-63	0		DDX55	1.643	5.64127	3.41e-21	0
AIDA	1.472	6.48656	5.83e-117	0		JMJD1C	1.641	5.73949	6.75e-10	0
GDAP2	1.472	4.88673	3.45e-74	0		OSGIN2	1.641	5.79307	2.74e-20	0
USP34	1.471	5.77763	1.43e-67	0		NME7	1.641	5.59552	9.41e-23	0
TTC17	1.47	6.73191	4.44e-110	0		CHD2	1.641	7.03789	3.14e-26	0
FBXO25	1.47	4.63373	2.19e-45	0		POC5	1.64	4.86605	2.12e-17	0
RGS20	1.47	4.61432	1.09e-47	0		SRP72	1.639	7.97048	2.24e-15	0
TMEM167A	1.468	6.79342	1.37e-97	0		CTAGE4	1.639	1.23732	3.7e-09	0
MDM4	1.468	5.44358	1.1e-77	0		GNA13	1.638	6.13973	1.16e-16	0
CCNT2	1.467	4.57954	5.86e-69	0		BTBD10	1.638	7.12029	2.18e-28	0
CEP57	1.467	6.01292	4.34e-90	0		SNORD14A	1.637	1.71666	2.19e-12	0
RPL5P17	1.466	0.843818	6.77e-07	0		HIST1H2BJ	1.637	4.1713	4.08e-18	0
SMIM14	1.463	5.73346	2.05e-65	0		ZNF473	1.636	5.8041	4.18e-24	0
RP11-366H4.1	1.463	3.3203	9.14e-30	0		ZNF17	1.634	3.00567	3.74e-15	0
KRCC1	1.462	4.77745	1.06e-63	0		COPS2	1.634	6.96752	2.76e-15	0
TNPO1	1.461	7.54036	3.42e-103	0		TBRG1	1.634	5.83444	9.77e-28	0
ATP11B	1.461	7.0925	4.32e-83	0		TCEA1	1.634	7.40298	8.62e-20	0
PDGFA	1.46	5.78558	3.58e-59	0		LUC7L3	1.633	6.25546	2.82e-19	0
ZBTB10	1.459	4.74894	2.39e-52	0		CLK3	1.632	6.76117	8.84e-24	0
UBE2H	1.459	7.15343	9.63e-120	0		SEC63	1.632	6.75149	2.39e-18	0
ALS2	1.458	5.17682	1.11e-86	0		STAM	1.631	6.08583	4.49e-26	0
AIM1	1.458	6.80682	9.49e-84	0		MEX3C	1.63	5.52068	4.3e-18	0
SEC23A	1.458	6.42514	6.7e-107	0		CIR1	1.629	5.56413	8.13e-16	0
MVD	1.458	6.86603	3.7e-88	0		ZFAND1	1.629	5.9963	7.06e-22	0
CHMP4C	1.458	5.55776	9.38e-78	0		TMEM206	1.629	7.6352	9.31e-33	0
LRRC37A3	1.457	1.86167	4.51e-14	0		MORF4L2-AS1	1.628	0.709118	5.51e-08	0
ACOT9	1.457	5.8517	6.51e-66	0		FGFR1OP	1.628	3.88152	4.08e-20	0
KLHL28	1.455	3.98965	1.17e-33	0		SPRED1	1.627	3.69551	8.37e-13	0
HLCS	1.455	4.91545	1.81e-61	0		RAB22A	1.626	7.4491	7.74e-29	0
CAPN2	1.454	9.98014	7.85e-129	0		SCAND3	1.625	1.09873	7.19e-06	0
PRKAG2	1.454	4.476	1.67e-50	0		NUCB2	1.625	6.46943	5.22e-14	0
RAB10	1.454	7.51813	1.3e-112	0		HIST2H2BD	1.624	1.44611	2.13e-08	0
SH2B3	1.453	3.02501	9.12e-29	0		XPOT	1.624	9.53276	6.57e-22	0
AVL9	1.453	5.09917	8.94e-66	0		YY1AP1	1.623	6.98934	2.92e-26	0
DTD1	1.453	4.2315	9.91e-52	0		RP11-65J21.3	1.622	2.22337	3.06e-13	0
TTC32	1.453	3.11557	3.54e-33	0		NPW	1.621	0.55505	3.25e-07	0
RTN4	1.452	8.90439	6.07e-134	0		CEP290	1.621	3.16399	3.2e-16	0
SERAC1	1.452	3.44208	5.34e-42	0		ADAT2	1.619	3.61433	1.1e-20	0
CYP2R1	1.451	5.42692	2.88e-83	0		USO1	1.619	7.08288	1.1e-14	0
SEC31A	1.45	7.49785	5.27e-93	0		MORC3	1.617	5.61553	1.78e-14	0
RNF216P1	1.45	5.51507	2.42e-85	0		RPS10P7	1.616	0.985699	1.85e-08	0
HINT3	1.45	4.41425	6.74e-57	0		CRTC2	1.615	7.02297	1.08e-29	0
HERPUD2	1.449	6.06028	6.48e-98	0		RBM4	1.613	3.2	9.7e-16	0
HES1	1.449	5.58263	4.24e-73	0		CHUK	1.613	6.11816	3.39e-17	0
ERBB2IP	1.449	6.12658	1.93e-83	0		CNOT4	1.613	5.77898	3.31e-20	0
INSIG1	1.448	7.05993	2.51e-102	0		IL4R	1.613	6.5802	5.58e-26	0
ZC3H6	1.447	2.82831	1.42e-30	0		EIF3A	1.613	8.582	3.97e-20	0
YRDC	1.446	5.13507	1e-57	0		CTSZ	1.612	0.0480443	2.39e-05	0
AMPD3	1.445	4.83528	8.51e-60	0		ZSCAN29	1.611	5.62615	4.12e-22	0
ITSN2	1.443	5.02144	1.01e-35	0		SLFN5	1.611	6.04939	4.01e-20	0
TRMT10B	1.443	2.4745	1.13e-23	0		HKR1	1.611	6.07451	5.27e-28	0
TROVE2	1.443	4.79144	2.34e-42	0		GRPEL2	1.61	5.7507	1.47e-20	0
NBEAL1	1.442	3.0745	6.43e-27	0		FAM208B	1.609	7.29282	4.94e-11	0
FNDC3A	1.441	5.63832	2.82e-70	0		TIGD1	1.608	3.48037	1.02e-20	0
INO80D	1.441	4.26742	3.92e-31	0		FAM83B	1.607	5.20479	9.26e-10	0
RICTOR	1.441	5.64565	1.33e-69	0		AP000525.9	1.606	3.96185	7.74e-17	0
SKAP2	1.44	6.48372	5.68e-108	0		CTR9	1.606	7.8389	1.56e-18	0
SYNGR3	1.439	2.36017	3.18e-22	0		ZNF431	1.605	5.68453	7.05e-17	0
TPMT	1.439	5.65893	7.68e-82	0		CCRN4L	1.605	4.50659	2.21e-23	0
NAPB	1.438	3.15288	3.93e-27	0		NOP16	1.605	7.15156	2.82e-25	0
TESK1	1.438	5.5618	3.16e-46	0		PTBP2	1.605	4.39984	5.27e-18	0
AC244394.1	1.437	3.11948	1.03e-20	0		SGMS1	1.604	5.7362	3.03e-20	0
RP11-163N6.2	1.436	0.316712	3.28e-06	0		RP11-46C24.7	1.602	2.13714	1.99e-14	0
BCL3	1.436	5.48648	2.92e-50	0		PPM1D	1.602	4.26205	2.96e-19	0
FAM199X	1.436	6.32345	3.89e-85	0		SELPLG	1.601	0.244462	3.11e-05	0
GOT1	1.435	8.09765	2.21e-128	0		SMIM15	1.6	6.78424	6.51e-21	0
NDUFA13	1.435	0.59039	7.97e-07	0		MTERF	1.598	5.09029	1.21e-17	0
PPARG	1.435	5.62552	5.96e-82	0		RPF1	1.598	6.30559	5.1e-21	0
PTK6	1.434	5.59829	1.63e-71	0		ZNF354A	1.597	4.1472	4.68e-11	0
CRB3	1.434	5.23086	6.18e-70	0		CRYGC	1.597	0.412996	1.61e-05	0
ZNF431	1.434	2.8341	6.42e-29	0		CCDC41	1.597	3.8732	3.98e-12	0
SLC25A37	1.433	6.62734	2.25e-116	0		PHLDB2	1.595	6.73976	6.21e-23	0
GAREM	1.433	4.49422	1.54e-48	0		SPAG9	1.595	6.33385	5.23e-15	0
CSNK1A1	1.431	7.61819	2.06e-112	0		FAM126A	1.594	5.3233	7.93e-15	0
TWIST2	1.431	5.05946	8.85e-66	0		ANKRD36B	1.591	2.27053	1.37e-14	0
FAM107B	1.431	6.93259	1.51e-115	0		XPOTP1	1.591	1.5685	6.08e-07	0
ST6GALNAC4	1.429	4.46041	3.27e-56	0		DERL2	1.59	6.62805	2.36e-28	0
SMG1	1.428	6.85427	7.67e-66	0		ZNHIT6	1.589	5.45793	5.32e-18	0
F2RL1	1.428	5.96308	6.04e-64	0		RGS5	1.589	1.24105	6.42e-08	0
CYLD	1.426	4.36561	5.5e-46	0		ZNF259	1.589	7.86218	5.41e-29	0
SEC61A1	1.425	9.73268	8.73e-121	0		ZNF10	1.589	2.05788	1.31e-13	0
SETD7	1.425	5.08216	1.84e-60	0		SACS	1.588	4.94549	9.48e-13	0
STK24	1.425	7.88735	1.25e-122	0		ZBTB34	1.587	4.49481	5.36e-16	0
USP32	1.424	5.83646	5.56e-69	0		GAR1	1.587	6.5874	5.57e-28	0
EDEM3	1.424	5.44479	2e-62	0		BDP1	1.585	4.11066	1e-07	0
AC004980.7	1.424	0.392802	3.7e-07	0		SNHG5	1.584	7.42009	6.53e-22	0
PPIL3	1.424	5.03375	3.92e-47	0		ZNF322	1.584	4.93117	2.53e-12	0
FERMT1	1.423	7.37995	1.28e-105	0		GAN	1.584	4.71651	1.44e-20	0
FRMD6	1.422	6.45719	7.2e-107	0		NGDN	1.584	6.10313	2.59e-26	0
ABLIM3	1.421	6.69008	6.87e-105	0		RBM34	1.583	0.807702	2.81e-07	0
UBLCP1	1.421	5.21781	1.46e-65	0		AC013394.2	1.583	4.75348	1.67e-18	0
RUNX2	1.421	3.3478	6.96e-36	0		ZFPM2	1.582	0.637327	2.85e-07	0
SP100	1.421	5.8635	1.25e-82	0		OSMR	1.582	8.67269	3.51e-25	0
FAM228B	1.42	0.30552	2.15e-06	0		PCBP1-AS1	1.582	3.02078	5.72e-19	0
PDCD10	1.42	5.53298	2.12e-73	0		NR2C1	1.58	4.99825	5e-22	0
KIFAP3	1.42	6.06559	4.79e-74	0		RRAGC	1.579	5.1609	9.2e-24	0
RALA	1.419	6.16571	9.18e-91	0		FTX	1.578	2.95174	3.09e-09	0
CDK2AP2	1.419	7.55873	3.77e-94	0		HSP90B2P	1.578	0.317326	2.64e-05	0
AC098614.2	1.417	1.086	1.09e-10	0		ARID5A	1.578	3.4527	1.55e-17	0
ZNF26	1.417	3.25989	9.97e-35	0		BYSL	1.577	5.96526	6.65e-23	0
RAET1K	1.416	1.47921	5.53e-12	0		DANCR	1.575	5.83381	3.77e-20	0
COPA	1.416	8.49859	2.83e-117	0		TARS	1.574	8.46311	1.34e-15	0
GSKIP	1.415	3.87507	1.06e-44	0		CTC-471F3.5	1.574	-0.0383854	3.85e-05	0
IMPA1	1.415	4.78428	1.8e-56	0		RAB11FIP2	1.574	4.43703	4.57e-12	0
ESRP1	1.414	9.17098	2.27e-110	0		DLC1	1.573	2.17589	1.03e-12	0
KIFC3	1.413	5.90412	5.13e-72	0		SNW1	1.573	6.75385	5.84e-25	0
NKIRAS1	1.413	2.6848	1.02e-24	0		TMEM87A	1.573	6.28994	1.33e-17	0
RNF13	1.412	5.33377	3.71e-83	0		HOTAIRM1	1.572	1.0068	3.29e-08	0
CDKN2AIP	1.412	4.22334	5.66e-55	0		GMFB	1.571	5.87627	1.75e-16	0
STXBP5	1.41	4.8775	2.35e-66	0		WDR75	1.571	6.36332	1.6e-18	0
ZBTB38	1.41	4.74117	8.96e-64	0		ZNF131	1.57	5.55075	1e-17	0
UCHL3	1.409	0.38227	6.44e-07	0		OSTM1	1.569	5.00386	2.41e-10	0
LL22NC03-80A10.6	1.409	4.12142	4.55e-43	0		ZCCHC9	1.568	5.48439	3.1e-19	0
SLC10A7	1.408	3.63027	1.97e-40	0		ZNF622	1.565	6.21304	9.44e-26	0
MYL12A	1.407	8.36254	1.27e-67	0		LNP1	1.565	3.18292	2.89e-15	0
AGO4	1.407	4.42236	1e-48	0		CLINT1	1.564	7.99957	3.48e-17	0
PLEC	1.407	11.018	2.41e-61	0		RAD50	1.564	2.03117	9.63e-08	0
SCYL2	1.406	6.14051	1.04e-78	0		DDX20	1.564	6.11038	4.62e-22	0
AP1S2	1.406	3.47778	3.87e-33	0		TMEM161B	1.564	5.2965	2.26e-14	0
IDH1	1.405	7.77189	5.44e-107	0		AHCTF1	1.563	7.56217	8.78e-15	0
GABARAPL1	1.405	6.91353	1.91e-104	0		SEC24D	1.562	7.0958	2.59e-19	0
MYO5A	1.404	4.59292	5.89e-61	0		PELI1	1.562	4.94133	1.59e-16	0
RANBP9	1.403	7.49081	8.96e-107	0		CTNNAL1	1.562	7.7696	2.05e-17	0
PMEPA1	1.402	6.14113	4.12e-70	0		GTF2H1	1.562	7.54588	8.84e-17	0
DTWD1	1.401	3.44534	3.24e-32	0		WDR48	1.561	6.15723	5.11e-20	0
RIPK2	1.401	5.18623	6.33e-67	0		SENP6	1.558	6.35987	8.83e-14	0
RP11-1103G16.1	1.4	2.43405	5.59e-16	0		HAUS3	1.558	4.26304	1.31e-12	0
SLC12A6	1.4	4.82307	8.03e-48	0		HK2	1.557	6.78395	5.5e-16	0
RRBP1	1.4	8.28794	9e-60	0		ANKLE1	1.557	0.468603	6.52e-06	0
NMD3	1.4	5.70754	4.89e-64	0		CDADC1	1.557	2.90007	3.2e-12	0
RP1-90L14.1	1.399	0.006293	7.37e-05	0		TRAM1	1.556	7.86703	2.55e-15	0
TPM4	1.399	8.92083	2.52e-94	0		PPP2R2A	1.555	7.63089	2.71e-27	0
LRRFIP1P1	1.399	0.247932	6.06e-06	0		CXorf23	1.555	3.62771	5.25e-15	0
SLC30A5	1.397	5.76268	3.77e-88	0		RASSF8	1.554	4.43195	6.01e-10	0
PTAR1	1.395	4.56166	5.7e-46	0		AC009404.2	1.553	0.813485	1.7e-06	0
P4HA2	1.395	6.91279	3.9e-107	0		ZNF695	1.553	2.84477	9.3e-13	0
OSBPL2	1.394	5.8801	5.45e-59	0		PABPC1L	1.552	5.81062	8.27e-25	0
SH3PXD2A	1.393	5.90791	1.09e-64	0		ETV4	1.551	4.14575	6.77e-17	0
RAB21	1.392	5.81173	2.01e-77	0		ZNF169	1.55	3.22851	3.41e-17	0
CEP170B	1.392	6.73222	4.9e-63	0		TIMM17A	1.55	6.07318	9.71e-25	0
LDLR	1.391	8.52513	1.11e-102	0		RFXAP	1.549	3.95084	2.17e-19	0
TRIM25	1.39	7.90872	7.7e-108	0		HELB	1.549	4.18353	1.73e-17	0
SPCS2P4	1.389	2.84604	2.62e-28	0		NPC1	1.548	6.59737	3.29e-19	0
CCDC90B	1.389	5.34548	9.33e-38	0		SLC41A2	1.548	5.14353	1.08e-14	0
RP11-23J9.5	1.387	1.89963	1.05e-15	0		C3orf17	1.547	6.34436	2.47e-21	0
C2CD2L	1.387	2.43404	1.9e-22	0		CLDN15	1.546	4.22603	2.35e-18	0
RAB3IP	1.387	4.66846	2.61e-52	0		SIAH1	1.546	4.4973	3.8e-18	0
MORC3	1.387	4.82941	3.61e-61	0		PLRG1	1.545	6.89838	5.97e-24	0
STAM	1.387	5.45868	2.35e-74	0		CTD-3131K8.2	1.545	2.53245	5.19e-12	0
ARF6	1.386	8.33394	3.29e-87	0		BZW1P2	1.543	2.98784	2.64e-09	0
AXIN1	1.385	6.90213	2.4e-94	0		RNF103	1.542	4.55502	3.47e-19	0
AKIRIN1	1.385	7.3315	1.06e-111	0		BZW1	1.542	8.22235	1.75e-19	0
EVI5	1.384	4.00849	5.26e-38	0		MTF2	1.541	5.38317	3.96e-15	0
TAB3	1.383	5.08311	8.77e-62	0		CCDC171	1.54	1.21377	8.31e-09	0
CHUK	1.383	4.58444	8.03e-53	0		DDX50	1.54	6.24447	1.51e-17	0
TMEM57	1.383	4.24425	1.51e-47	0		DNAJB4	1.539	5.15419	5.47e-14	0
JMJD1C	1.383	5.2285	3.91e-50	0		TLK2	1.539	5.17306	2.43e-16	0
NTN4	1.382	5.33078	2.31e-77	0		MLTK	1.538	6.93186	5.81e-19	0
DBN1	1.382	8.40779	1.02e-89	0		ATF2	1.537	5.95863	3.02e-15	0
C19orf10	1.381	7.04234	2.13e-101	0		DYNC1LI1	1.536	6.74138	9.5e-19	0
CHFR	1.38	5.69279	3.41e-85	0		CEP120	1.536	5.31273	2.65e-13	0
NAA30	1.379	5.45927	2.9e-79	0		ZRANB1	1.536	4.75418	4.06e-17	0
TMEM131	1.379	6.43486	6.07e-58	0		NARS	1.535	8.31874	4.8e-18	0
NAA16	1.377	3.24651	1.53e-29	0		SEC63P1	1.534	0.237468	1.73e-05	0
EDEM2	1.377	6.82287	1.39e-89	0		AC239860.1	1.534	0.570104	2.98e-07	0
UBALD2	1.377	7.8958	2.11e-89	0		NFE2L2	1.533	7.58123	1.43e-17	0
PRPF18	1.377	1.77515	4.16e-14	0		LENG8	1.532	5.30924	3.95e-18	0
MSRA	1.376	4.74214	8.96e-63	0		RP11-197K6.1	1.531	3.19048	1.92e-11	0
RABAC1	1.375	0.780867	4.07e-08	0		SLC39A14	1.53	7.77648	4.16e-18	0
ANKRD10-IT1	1.375	1.39171	1.63e-11	0		NBPF10	1.529	5.64219	6.74e-21	0
MALT1	1.374	4.14053	3.63e-40	0		HIST1H2BC	1.528	1.76413	5.33e-10	0
ARHGEF4	1.374	6.17193	5.95e-81	0		THAP9	1.528	2.44007	3.91e-09	0
ZNF197	1.374	3.22764	3.05e-32	0		MYO1B	1.526	8.03536	1.88e-19	0
ZNF518B	1.374	5.28395	8.64e-82	0		MBD1	1.525	7.54974	1.14e-28	0
SAMD4A	1.373	4.31298	1.27e-36	0		RP11-143J12.2	1.524	0.324156	1.26e-05	0
MITD1	1.373	4.16178	1.95e-41	0		COX19	1.523	5.43823	1.87e-22	0
ZNF846	1.372	1.07952	8.75e-10	0		N4BP2L2	1.522	5.77131	2.34e-16	0
ARHGAP26	1.372	4.89162	1.52e-48	0		OTUD6B	1.522	4.65521	9.2e-14	0
TM9SF2	1.372	8.29208	3.67e-98	0		RP11-452F19.3	1.522	2.37656	1.55e-13	0
GTDC1	1.372	4.28511	1.44e-42	0		KCNK1	1.521	5.33043	3.29e-19	0
PAPD4	1.371	5.23132	2.3e-66	0		YPEL5	1.521	6.65806	5.47e-26	0
RSPH3	1.371	4.97441	3.88e-67	0		MTHFD2	1.52	8.47146	3.85e-28	0
ARHGEF28	1.371	5.15446	1.08e-74	0		DNAJA1	1.519	7.87514	7.1e-21	0
TMEM125	1.37	6.25474	1.55e-70	0		RASSF1	1.519	6.0106	6.43e-23	0
CHST15	1.37	5.72257	3.33e-66	0		PAPD4	1.519	6.25474	6.6e-16	0
SMAP1	1.37	3.56442	7.2e-27	0		PVT1	1.518	3.97807	2.39e-14	0
USP45	1.37	3.13466	2.23e-22	0		ZNF845	1.516	4.34349	2.5e-12	0
TPK1	1.369	1.81547	3.84e-13	0		SEC62	1.516	6.72037	1.99e-13	0
NFE2L1	1.369	7.90207	1.71e-69	0		RBMS1P1	1.516	0.0340033	2.87e-05	0
CTD-2319I12.4	1.369	0.43479	4.27e-06	0		MPHOSPH10	1.516	5.25181	5.41e-13	0
CD99P1	1.369	0.948774	8.7e-09	0		CCSER2	1.515	5.98432	1.32e-17	0
AGPAT9	1.368	6.13393	2.9e-85	0		TAX1BP1	1.514	7.8862	1.25e-12	0
DYRK4	1.368	4.63566	6.82e-57	0		ZFP36	1.513	7.06055	4.16e-17	0
TAF13	1.367	3.92423	1.53e-46	0		IL18	1.512	6.07887	2.73e-18	0
MEX3B	1.367	0.919414	6.71e-08	0		EIF2S2	1.512	9.1306	1.3e-15	0
PABPC1L	1.367	3.08324	5.21e-26	0		MTRF1L	1.511	4.68401	1.42e-14	0
FBLIM1	1.366	5.51104	6.65e-65	0		TRMT5	1.51	4.37668	1.57e-11	0
POU5F1B	1.365	0.543806	7.63e-07	0		SEC31B	1.51	0.630331	7.83e-07	0
MOB3C	1.365	5.56058	1.22e-86	0		ANKRD36C	1.509	2.45075	1.55e-11	0
MRPS10	1.364	6.71454	3.88e-72	0		SGK3	1.509	4.59562	1.63e-15	0
TRIM16	1.364	8.64742	7.47e-110	0		FAM126B	1.509	4.45683	7.9e-13	0
ZNF277	1.363	3.15786	7.9e-24	0		SLC25A21-AS1	1.507	0.986609	3.78e-07	0
SENP5	1.362	6.65336	7.65e-84	0		CTD-3128G10.6	1.507	0.353781	5.24e-06	0
LYPLA1	1.362	7.83595	4.36e-91	0		USP36	1.507	6.1164	1.03e-21	0
GRB10	1.361	0.505276	2.66e-06	0		LRP12	1.507	4.28108	3.82e-12	0
AMMECR1L	1.361	5.89866	1.13e-67	0		C17orf51	1.506	5.5392	3.95e-18	0
GNA13	1.361	7.1603	4.2e-85	0		SMAD4	1.505	3.02076	1.34e-14	0
MIR3916	1.361	3.20207	2.37e-24	0		CTC-436P18.3	1.505	2.03985	1.41e-08	0
RCN1P2	1.359	2.01416	2.33e-15	0		TUBD1	1.505	2.84627	3.85e-15	0
POLR3D	1.359	6.08216	5.36e-89	0		PTPN2	1.504	6.55238	3.65e-19	0
LRBA	1.358	6.19703	1.09e-75	0		PPIEL	1.503	2.42363	6.73e-14	0
MARS	1.357	8.6493	2.46e-115	0		SEC61B	1.503	7.2986	8.1e-23	0
TBX20	1.357	-0.021651	8.38e-05	0		RINT1	1.503	5.38688	5.05e-13	0
C1GALT1	1.357	6.13231	6.39e-77	0		SETX	1.503	6.3145	3.39e-10	0
COPB2	1.356	7.78498	1.33e-98	0		FKBP11	1.503	5.17542	3.86e-22	0
SRPRB	1.354	6.93006	5.97e-79	0		ST7	1.503	5.94648	1.11e-24	0
NT5C2	1.354	5.97454	6.44e-80	0		RP11-10C24.3	1.502	3.14134	1.21e-12	0
ALPK1	1.354	3.2249	1.49e-28	0		NOL10	1.502	6.22541	6.53e-20	0
UBL3	1.353	4.82952	9.12e-62	0		WAPAL	1.501	6.63081	8.62e-16	0
MAP4K4	1.352	7.77884	1.06e-72	0		TERF2IP	1.501	7.25402	1.87e-27	0
EMC2	1.351	5.50985	9.03e-46	0		SOS2	1.501	5.20177	2.66e-15	0
PPP1R9A	1.351	3.25559	5.88e-30	0		HAUS6	1.499	5.34043	2.29e-12	0
ARMCX5	1.351	3.67851	5.73e-32	0		OSBPL10	1.498	6.39635	6.07e-25	0
UVRAG	1.35	4.46179	7.62e-49	0		DPM1	1.497	7.83098	4.76e-17	0
IL1R1	1.35	2.15504	1.71e-14	0		SIX4	1.497	4.81983	8.01e-17	0
KDELR3	1.35	4.10369	1.24e-47	0		MTRF1	1.497	4.26076	6.39e-15	0
UBA6	1.349	6.25196	2.01e-67	0		ANKRD33B	1.497	5.42954	7.17e-15	0
NAA35	1.348	5.47732	1.54e-61	0		TWISTNB	1.497	5.60909	6.19e-13	0
HIST1H2BD	1.348	5.52143	1.82e-49	0		RP11-61N20.3	1.497	0.0743876	4.31e-05	0
IER2	1.347	5.89501	8.64e-83	0		ELF1	1.496	6.74146	7.8e-15	0
PRSS22	1.347	6.17627	1.35e-70	0		CHIC2	1.496	4.25162	2.32e-19	0
AC026271.5	1.347	3.71692	3.58e-27	0		CHMP2B	1.496	6.41828	5.4e-15	0
CDC42BPA	1.347	5.15646	5.34e-58	0		DPF3	1.495	0.0201803	4.37e-05	0
GS1-44D20.1	1.346	0.212435	1.4e-05	0		ISCA1	1.494	6.66176	3.69e-25	0
DDX21	1.346	6.97985	2.8e-83	0		AKIRIN2	1.493	6.69652	2.31e-23	0
HSPA9	1.345	9.39883	6.06e-114	0		C9orf72	1.491	3.77921	3.27e-12	0
AC009410.1	1.344	1.81099	3.95e-10	0		CCL5	1.49	2.99153	9.57e-12	0
UBN2	1.344	4.31975	5.24e-35	0		ZNF330	1.489	5.1729	5.53e-18	0
NUDT4	1.344	6.9754	7.67e-93	0		AC079807.2	1.489	0.834119	2.49e-07	0
TGM1	1.342	0.0199625	5.9e-05	0		ZNF92	1.488	4.34725	1.57e-11	0
ALCAM	1.342	4.93166	1.93e-59	0		PAN3-AS1	1.486	0.253137	1.32e-05	0
GTPBP10	1.341	3.92367	1.06e-32	0		TRNT1	1.486	4.51658	8.67e-18	0
TBC1D23	1.341	5.02282	4.03e-59	0		COL4A3BP	1.484	5.9539	1.17e-13	0
IRF1	1.341	4.82794	3.58e-60	0		EIF2AK3	1.484	4.20591	1.47e-07	0
MSANTD3	1.34	5.27756	3.02e-54	0		ZBTB41	1.483	4.08697	2.87e-08	0
OSBPL8	1.34	5.55662	3.58e-41	0		MIA3	1.482	6.5832	1.71e-16	0
CCDC96	1.339	0.844202	2.98e-07	0		PCGF1	1.482	5.86008	3.1e-16	0
ST20	1.338	0.414109	3.02e-06	0		PPIF	1.482	8.82325	8.25e-25	0
CDC42EP1	1.337	6.65378	2.63e-67	0		GOLGA5	1.481	6.52041	9.57e-16	0
SREK1IP1	1.337	4.31177	3.77e-41	0		CTC-338M12.4	1.481	1.9316	3.8e-12	0
MIA3	1.337	5.756	1.27e-59	0		RC3H1	1.481	4.9477	5.96e-18	0
UGGT1	1.337	7.0026	2.8e-71	0		DUSP16	1.48	6.49799	1.09e-18	0
KDM1B	1.337	6.06595	4.34e-69	0		KCTD6	1.48	4.03791	7.15e-19	0
CAV2	1.336	7.41624	2.26e-104	0		NCBP2-AS2	1.478	6.09934	2.73e-21	0
AP4E1	1.336	3.42606	9.46e-35	0		PHF21B	1.478	2.61084	6.59e-12	0
TSTD2	1.335	4.71833	1.82e-43	0		ERN1	1.478	3.84348	1.12e-17	0
RAB11FIP5	1.334	6.16977	5.23e-70	0		ACOT9	1.478	7.12612	3.07e-26	0
ZDHHC21	1.334	3.68419	1.34e-29	0		ARRDC3	1.477	5.44054	1.1e-10	0
ARL13B	1.334	3.5171	5.63e-32	0		RP11-34P13.16	1.476	2.46956	3.97e-12	0
COL4A3BP	1.333	5.30586	6.76e-75	0		NBPF11	1.475	3.67816	3.34e-15	0
ABCA3	1.333	2.72357	3.54e-23	0		AIMP1	1.475	6.26523	1.14e-12	0
RNFT1	1.332	3.76011	1.88e-41	0		ZNF197	1.473	4.54419	1.59e-16	0
C7orf31	1.331	3.59257	6.49e-25	0		METTL18	1.472	3.6995	1.25e-13	0
PITPNM2	1.331	5.03276	6.47e-40	0		FBXO28	1.471	5.73861	3.8e-18	0
ZRANB1	1.33	4.63178	9.78e-46	0		ZNF257	1.47	2.49424	4.98e-12	0
MTF1	1.329	5.12267	2.99e-61	0		MTRR	1.47	5.83745	9.04e-20	0
MB21D1	1.328	4.69504	5.02e-59	0		BCAS2	1.469	6.85119	2.27e-16	0
ME2	1.328	5.75809	6.67e-78	0		RHEBL1	1.468	2.26748	8.72e-11	0
MORF4L2	1.327	9.01544	1.74e-86	0		ZNF317	1.468	6.84701	8.48e-22	0
LTN1	1.327	5.46359	1.86e-77	0		HM13-IT1	1.465	0.412506	1.06e-05	0
PYCR1	1.326	6.72888	2.62e-71	0		TMEM184C	1.465	5.6121	2.78e-18	0
UGGT2	1.325	3.53623	1.13e-30	0		SUPV3L1	1.464	6.22239	8.26e-24	0
SECISBP2L	1.325	4.77684	9.26e-46	0		NPIPB5	1.464	3.92841	8.38e-16	0
KCTD9	1.322	5.73814	2.68e-70	0		AC004980.7	1.463	1.16631	2.93e-08	0
PREB	1.321	7.12186	9.12e-87	0		RP11-465B22.8	1.462	1.47922	2.92e-07	0
PTS	1.319	2.96483	3.79e-12	0		TTC32	1.462	2.39283	3.21e-13	0
AKNA	1.319	6.57891	1.69e-74	0		YTHDF3	1.461	7.01801	1.03e-14	0
DDX50	1.319	5.48711	2.17e-64	0		VPS4B	1.46	7.08554	2.22e-15	0
PUS7L	1.317	3.10098	8.29e-24	0		ATAD1	1.46	6.38714	5.63e-17	0
TRAF3IP2-AS1	1.317	0.475464	2.66e-06	0		TIFA	1.459	4.62805	1.51e-13	0
ZNF397	1.317	3.46447	4.14e-33	0		NSUN5P1	1.459	4.32976	5.85e-17	0
RNF146	1.316	4.7691	4.95e-39	0		AGAP10	1.458	2.40812	1.96e-11	0
RASSF3	1.316	4.85156	3.34e-53	0		GTF2F2	1.457	5.69371	9.26e-17	0
AGAP6	1.316	2.55716	3.28e-20	0		UGDH	1.456	6.30134	4.24e-16	0
GOSR2	1.316	5.62028	5.86e-78	0		SPIRE1	1.456	6.12591	6.98e-14	0
TTBK2	1.315	3.19652	3.16e-31	0		MTFR1	1.456	6.21153	9.05e-17	0
AAED1	1.315	4.09036	4.34e-46	0		KCTD13	1.456	5.08064	7.55e-18	0
TFE3	1.314	6.32948	5.38e-79	0		CIRH1A	1.455	8.53536	4.55e-26	0
CTBP2	1.312	7.0777	3.27e-81	0		FAM179B	1.454	4.27894	3.63e-11	0
SLTM	1.312	6.45246	6.71e-44	0		STRN3	1.453	5.47823	3.9e-15	0
PIK3CA	1.312	5.52213	5.89e-67	0		NAA35	1.453	6.03181	1.07e-18	0
RAB3GAP1	1.311	6.7655	2.11e-95	0		RP11-1149O23.2	1.453	1.12963	1.38e-06	0
SDC4	1.31	7.74528	1.57e-99	0		ANKRA2	1.452	4.08926	6.5e-13	0
ATF4	1.31	8.72804	3.53e-110	0		PLEKHA6	1.452	2.53132	2.43e-09	0
TMTC2	1.309	4.01271	1.61e-45	0		IPO7	1.452	9.13178	1.01e-14	0
TFPI	1.309	5.50277	1.9e-73	0		AC009403.2	1.451	1.18287	1.34e-06	0
KIAA1109	1.309	4.61339	1.47e-46	0		DCUN1D3	1.45	4.54103	3.45e-16	0
B4GALT4	1.308	4.4839	1.65e-43	0		PMS2CL	1.45	4.82185	2.32e-15	0
SCML1	1.308	2.84629	1.19e-20	0		NAA25	1.448	5.89284	1.17e-11	0
NABP1	1.307	4.79536	8.88e-37	0		RP4-717I23.3	1.448	1.42461	6.25e-09	0
C16orf74	1.306	6.28087	3.11e-72	0		PAWR	1.448	7.01643	1.48e-15	0
TPT1	1.306	10.1293	1.23e-30	0		SLC25A37	1.446	7.02829	3.3e-22	0
LINC00960	1.306	1.17514	3.78e-09	0		DCAF13	1.446	7.15711	1.4e-17	0
ACSL3	1.306	8.71383	1.11e-92	0		CA5B	1.445	3.03105	3.78e-14	0
ZNF140	1.305	3.7813	6.4e-35	0		RBMS1	1.445	5.96934	3.08e-17	0
ZNF451	1.305	4.93258	6.64e-62	0		TYW5	1.445	3.71031	1.93e-16	0
RIT1	1.304	5.70235	1.37e-72	0		BDNF	1.445	3.33168	2.04e-16	0
DYM	1.304	5.97616	4.48e-84	0		UBA5	1.444	5.48099	1.92e-15	0
BTAF1	1.304	5.38264	1.06e-70	0		YME1L1	1.444	8.46187	1.94e-15	0
HSPA9P1	1.304	1.28174	1.63e-08	0		TARSL2	1.444	4.05336	6.62e-14	0
AKAP13	1.303	6.6933	1.37e-49	0		C18orf21	1.443	3.56835	3.48e-14	0
MKNK2	1.302	8.50156	7.41e-94	0		CDC42EP3	1.443	6.24139	6.92e-23	0
C5orf51	1.302	5.78951	1.29e-44	0		ZNF181	1.442	2.61748	2.85e-13	0
NBPF1	1.302	5.63177	2.92e-73	0		ZBTB33	1.442	5.8176	6.46e-12	0
EAF1	1.302	3.94089	2.05e-37	0		RAP1B	1.44	7.68996	1.11e-22	0
AGO3	1.301	5.55908	1.12e-63	0		SLC25A36	1.44	6.35942	5.58e-15	0
MBP	1.301	5.54144	4.74e-80	0		GTDC1	1.44	5.42772	1.89e-16	0
POLD4	1.3	2.58735	2.81e-17	0		ITCH	1.439	7.28126	4.06e-15	0
ATG12	1.3	5.41606	4.5e-59	0		CAB39	1.437	6.97034	4.72e-14	0
TPT1P4	1.3	1.0054	1.75e-08	0		ZNF776	1.435	4.64766	1.11e-17	0
ZSCAN9	1.3	4.51298	2.48e-54	0		CTD-2341M24.1	1.435	1.26168	1.63e-07	0
NOL7	1.3	7.57976	1.33e-81	0		AGAP4	1.433	2.779	3.26e-14	0
ZFPM1	1.299	4.87199	2.29e-38	0		TMEM57	1.433	4.32896	8.34e-18	0
ASB7	1.299	4.5276	1.66e-43	0		ZNF329	1.432	4.76145	1.54e-19	0
GATAD1	1.299	5.22242	1e-61	0		AMMECR1L	1.431	6.28062	2.69e-18	0
MUS81	1.298	5.61772	2.66e-72	0		RNF44	1.43	7.33345	1.36e-21	0
TRIP11	1.298	4.24894	4.93e-14	0		BNIP2	1.43	6.59336	9.37e-18	0
WBP5	1.298	4.03929	2.82e-41	0		COA6	1.43	5.50694	2.88e-14	0
RP5-1157M23.2	1.297	0.224622	2.11e-05	0		TRIM2	1.428	3.99748	1.6e-12	0
BAIAP2L1	1.294	7.2513	8.96e-70	0		PPP4R1L	1.427	4.34847	1.79e-17	0
RP11-626G11.4	1.294	0.0871428	6.29e-05	0		CDC14A	1.427	2.90554	2.96e-12	0
MYSM1	1.293	4.36919	9.7e-36	0		TMEM136	1.427	2.56235	5.2e-12	0
POLR3F	1.293	3.69444	1.38e-32	0		RAB18	1.427	6.33583	6.15e-16	0
ZNF329	1.292	4.10036	1.64e-35	0		GPR89B	1.427	2.28532	2.82e-10	0
PDIA3P1	1.292	4.05467	3.74e-39	0		CKMT2-AS1	1.426	3.40315	7.04e-15	0
UGDH	1.292	5.39478	2.05e-69	0		GATAD1	1.426	6.83699	1.22e-23	0
CREB1	1.292	5.3475	1.07e-68	0		SEC61G	1.425	7.47598	1.09e-23	0
ANKRD33B	1.291	3.90752	1.06e-22	0		SNAI2	1.425	5.10971	1.35e-20	0
LINC00674	1.291	3.63007	5.65e-36	0		PPP2CB	1.424	7.46516	1.28e-25	0
NBPF15	1.291	4.36909	2.11e-33	0		ZFAND5	1.423	7.78315	1.07e-21	0
HECA	1.291	4.94371	2.86e-47	0		C15orf61	1.423	3.51579	1.88e-15	0
ZNF639	1.29	5.70189	1.48e-66	0		UBE2J1	1.422	6.41577	3.49e-15	0
RWDD3	1.29	1.11857	1.84e-09	0		RPL7L1	1.422	8.19128	1.92e-20	0
ZKSCAN1	1.289	5.9549	1.43e-71	0		CTC-241N9.1	1.422	0.492916	3.78e-06	0
CCNC	1.288	6.26107	2.32e-76	0		FRMD6	1.422	5.45384	1.03e-12	0
GS1-251I9.4	1.287	5.53609	2.47e-53	0		TRPM7	1.42	6.06987	6.49e-10	0
AC112218.1	1.287	5.03502	4.73e-58	0		SNRPB2	1.42	6.88847	6.77e-14	0
FAM114A2	1.287	4.75309	4.54e-43	0		AC141586.5	1.418	3.09299	3.89e-12	0
PLEKHA3	1.287	4.69519	2.39e-51	0		ZNF286B	1.417	2.33296	1.82e-08	0
ARIH1	1.286	6.54845	7.52e-60	0		PRKRIR	1.417	6.08459	1.3e-13	0
ZYX	1.286	6.65986	1.23e-64	0		TNKS2	1.417	6.91112	2.26e-13	0
CTTNBP2NL	1.286	5.66745	4.19e-73	0		KCNQ1OT1	1.416	0.954087	1.28e-07	0
DIS3	1.285	6.31884	5.3e-77	0		UGGT2	1.416	4.46988	1.12e-11	0
UTP14C	1.285	2.93039	1.28e-23	0		GGPS1	1.415	4.25364	1.16e-15	0
SLC50A1	1.285	7.28011	1.83e-78	0		ERCC6L2	1.415	4.82978	9.18e-11	0
GPBP1	1.285	6.198	3.81e-85	0		LMAN1	1.415	8.14026	6.87e-14	0
UEVLD	1.285	4.84434	4.2e-53	0		ANKRD36	1.415	2.88187	1.04e-12	0
GCC2	1.284	3.81703	3.28e-12	0		GOSR2	1.412	6.02806	2.92e-21	0
SLC35F5	1.284	5.95857	2.88e-74	0		REL	1.411	3.05332	3.96e-09	0
TAF9	1.284	2.84211	1.08e-19	0		PISD	1.411	6.39761	5.39e-20	0
JARID2	1.283	6.11475	3.35e-51	0		TAF1B	1.41	4.41156	9.72e-15	0
RP11-319G6.1	1.281	2.58292	9.84e-19	0		MET	1.409	7.88772	2.82e-13	0
XDH	1.28	2.53075	1.35e-19	0		ITPR1	1.409	0.953454	2.31e-06	0
GGPS1	1.279	3.26167	3.73e-30	0		SRP54	1.409	7.12618	5.27e-17	0
SLC45A4	1.279	5.15597	7.32e-39	0		PIK3C2A	1.407	7.18057	1.13e-09	0
ATM	1.279	3.89165	3.75e-41	0		PRKCE	1.407	3.86824	8.22e-16	0
PDE4D	1.279	4.43187	1.08e-40	0		AP1AR	1.406	5.30915	1.44e-10	0
PHC2	1.278	7.44019	2.46e-89	0		SENP5	1.406	6.44042	5.08e-19	0
MCPH1	1.278	4.44835	1.24e-41	0		AGBL3	1.405	1.31421	1.13e-07	0
THAP1	1.278	4.00726	4.47e-34	0		ABHD13	1.405	4.18027	3.01e-16	0
SLC1A4	1.278	4.93771	2.02e-60	0		PPP2R3C	1.404	3.40136	1.32e-09	0
GALNT1	1.278	5.8861	3.4e-70	0		MDFI	1.404	5.11849	6.69e-19	0
ZCCHC24	1.278	2.34711	3.53e-17	0		UPF2	1.403	5.97298	5.22e-15	0
RP11-203J24.8	1.277	0.294109	1.32e-05	0		RMDN2	1.403	1.39494	9.93e-07	0
TXNDC9	1.276	4.9929	9.01e-58	0		SMEK1	1.402	6.27761	4.62e-13	0
USP15	1.276	5.20117	5.19e-63	0		TNPO1	1.402	7.92437	1.4e-14	0
GSAP	1.275	1.54232	5.62e-10	0		LNX2	1.402	4.96153	9.95e-17	0
ITGA3	1.274	9.85539	8.61e-72	0		C2orf69	1.401	4.59808	1.29e-10	0
PCLO	1.274	3.86325	8.89e-25	0		RP11-15A1.7	1.401	0.482249	7.21e-06	0
NCKAP1	1.274	8.93822	2.04e-102	0		LRP5L	1.4	1.59298	1.01e-08	0
GPT2	1.274	6.05178	2.15e-80	0		RANBP9	1.4	6.25559	1.14e-19	0
ODF2L	1.273	3.68356	5.81e-32	0		OTUD4	1.399	6.00797	3.4e-14	0
USP25	1.273	6.66361	1.72e-80	0		RICTOR	1.399	5.95033	3.92e-09	0
MED13	1.273	6.39281	2.49e-65	0		FRMD4B	1.398	3.37457	1.52e-09	0
TRMT11	1.272	4.12008	3.93e-43	0		CASP8	1.398	4.29704	1.12e-16	0
JRKL	1.272	3.92901	1.43e-33	0		ZNF571	1.398	1.50261	3.39e-07	0
SCDP1	1.272	1.84671	4.46e-14	0		PVR	1.398	7.95897	8.31e-21	0
GORASP2	1.271	7.92213	1.81e-72	0		MTO1	1.397	5.21858	5.14e-19	0
RNF11	1.271	7.1839	4.66e-80	0		CTD-3222D19.7	1.397	1.83913	2.09e-08	0
RAPH1	1.27	2.21861	4.4e-17	0		HOMER1	1.396	4.32058	4.64e-10	0
ZC3H8	1.27	3.81449	5.12e-38	0		DUSP4	1.396	4.79339	3.79e-18	0
HBS1L	1.269	5.9211	6.2e-72	0		MPZL3	1.395	5.52979	4.4e-20	0
TCF12	1.269	5.57272	1.5e-69	0		RP1-151F17.2	1.394	1.13398	8.46e-07	0
PQLC2	1.268	4.60334	5.44e-45	0		CEP152	1.392	3.91642	8.86e-09	0
HOOK1	1.268	4.9365	6.51e-22	0		AC112218.1	1.392	6.49528	1.52e-22	0
N4BP2L2	1.267	5.45716	1.91e-51	0		ACVR2A	1.391	2.95523	3.39e-11	0
SUV420H1	1.266	5.58541	3.71e-60	0		TCEA1P2	1.391	2.50794	3.46e-08	0
KPNA5	1.266	2.50421	2.1e-14	0		DKK1	1.39	5.37354	1.9e-17	0
FAM76B	1.265	3.27892	2.83e-21	0		RP11-700P18.1	1.39	1.90109	1.61e-09	0
CHMP2B	1.264	5.95137	3.98e-60	0		SPCS2P4	1.39	2.35561	2.79e-12	0
PPM1A	1.264	5.59445	5.3e-57	0		RAB3IP	1.389	5.81476	3.83e-16	0
RP11-875O11.3	1.264	0.764467	5.41e-07	0		ZNF678	1.389	2.3669	1.71e-10	0
AHSA2	1.264	3.31662	2.05e-29	0		YTHDC1	1.388	5.94149	2.16e-15	0
FMNL2	1.263	5.65334	4.83e-47	0		SPCS2	1.388	7.00082	4.31e-23	0
ZC3H7A	1.262	6.10504	7.77e-67	0		PHC3	1.388	5.37321	7.73e-15	0
RP3-368A4.6	1.262	0.543796	7.44e-06	0		NEK7	1.387	5.65074	9.95e-10	0
SEPT7P2	1.262	2.55219	7.52e-17	0		ARNTL2	1.387	5.91806	2.05e-12	0
RUFY2	1.261	3.80321	2.67e-27	0		FANCB	1.386	2.99879	8.61e-11	0
DNAJB14	1.26	4.12234	5.96e-34	0		POLR2K	1.386	6.23136	1.03e-13	0
RP11-524H19.2	1.259	0.282788	2.56e-05	0		ING3	1.385	4.47044	3.32e-13	0
USP16	1.257	5.03627	8.3e-35	0		ZNF852	1.385	2.01881	1.39e-10	0
PICALM	1.257	7.46736	3.19e-76	0		RP11-343L5.2	1.384	0.225994	0.000104641	0
IRS2	1.256	6.3075	9.28e-57	0		AGO3	1.383	5.61058	9.59e-16	0
THAP9	1.255	1.24699	1.03e-08	0		DCUN1D2	1.382	4.36888	6.1e-16	0
SMN1	1.255	3.08686	4.76e-23	0		RP1-239B22.5	1.382	1.54818	4.9e-09	0
PI4K2A	1.254	6.73933	4.52e-69	0		PTAR1	1.382	5.88587	1.53e-12	0
GS1-124K5.11	1.254	3.78438	5.17e-34	0		NOL7	1.381	7.02549	8.22e-16	0
SLC25A36	1.254	5.97942	1.67e-53	0		HOXC-AS1	1.381	0.617136	0.00112352	0
TATDN1	1.253	5.0596	1.39e-58	0		ALAS1	1.38	7.49934	5e-21	0
RP11-30J20.1	1.253	4.0011	1.01e-34	0		RP11-349A22.5	1.38	3.78457	5.79e-14	0
PDIA6	1.253	8.34393	2.63e-97	0		EIF2S2P3	1.379	1.07879	7.53e-07	0
NKX6-1	1.252	0.151194	5.99e-05	0		EIF2S2P4	1.379	3.95367	1.04e-09	0
CUL3	1.252	6.93674	1.72e-82	0		TCERG1	1.379	6.69843	3.86e-16	0
TXNDC11	1.252	6.3704	1.37e-69	0		GDAP2	1.378	6.10483	5.21e-19	0
L1CAM	1.252	5.15645	8.08e-56	0		PREPL	1.378	5.78444	3.82e-11	0
MIR24-2	1.251	4.19805	4.02e-39	0		VCPIP1	1.378	5.45673	1.8e-11	0
ITGB4	1.251	11.4539	4.21e-58	0		CYCS	1.377	8.49488	1.12e-16	0
SH2D3A	1.25	6.05694	4.59e-61	0		FAM3C	1.377	6.54134	3.44e-15	0
FAR1	1.25	5.14459	2.23e-41	0		KLHL23	1.377	5.27074	2.55e-15	0
ZFAND5	1.25	7.14799	5.4e-89	0		HM13	1.376	8.7284	4.29e-21	0
CREB3L2	1.249	5.45361	1.62e-54	0		RP11-304L19.5	1.376	4.42619	2.03e-10	0
MYO10	1.249	6.48731	1.67e-47	0		HGS	1.376	6.93167	1.33e-20	0
HARBI1	1.249	2.95553	2.07e-21	0		RNMT	1.375	6.56403	2.54e-12	0
USP32P3	1.248	1.45406	2.46e-10	0		PNP	1.374	6.92797	3.01e-21	0
UBR2	1.248	5.82013	5.08e-71	0		FAM13B	1.373	5.33846	1.3e-10	0
TMEM66	1.248	7.42544	8.31e-76	0		EMC3-AS1	1.373	3.58219	1.82e-16	0
VPS36	1.248	5.44706	1.41e-67	0		RAB1A	1.373	7.69403	2.67e-21	0
RBM41	1.248	3.53774	2.17e-29	0		SH3RF1	1.372	4.99878	2.13e-14	0
ANKAR	1.247	1.89625	1.59e-10	0		ARL8B	1.372	6.77262	3.66e-16	0
TBL2	1.247	6.37325	1.45e-76	0		INTS12	1.371	4.12463	3.3e-13	0
TMC5	1.247	3.34878	3.24e-24	0		ZNF230	1.371	3.56109	4.23e-10	0
PCM1	1.247	6.00524	6.11e-47	0		FAM200B	1.371	4.2806	2.37e-16	0
SPAG1	1.247	4.90414	5.59e-50	0		ANKRD50	1.371	4.60789	5e-11	0
PPP2CB	1.247	7.41502	1.35e-81	0		RP11-262H14.4	1.369	-0.00842343	0.000237636	0
NKX3-1	1.247	2.03462	4.87e-14	0		VEZT	1.369	6.34179	3.92e-14	0
COG5	1.246	5.33949	1.85e-60	0		RUNX1	1.369	6.22978	1.7e-19	0
BBS12	1.246	2.61503	2.5e-17	0		ATP2B1	1.368	5.65078	9.06e-13	0
TAF4B	1.246	2.47231	2.85e-16	0		AHCTF1P1	1.368	2.14161	3.79e-07	0
CHD1	1.246	5.04072	1.33e-36	0		ZNF182	1.368	3.18555	1.68e-10	0
NAP1L1P1	1.245	0.663155	6.48e-06	0		RPGR	1.367	2.87109	4.07e-11	0
FAM83G	1.245	7.89911	1.09e-60	0		MRPL45P2	1.367	2.15072	2.07e-11	0
BRAF	1.245	5.01167	2.53e-51	0		GLIPR1	1.367	3.52432	1.47e-11	0
TERF2IP	1.244	5.68776	1.38e-68	0		ZFP69B	1.367	3.04681	1.11e-07	0
ATF4P3	1.244	1.43347	1.04e-08	0		RRP15	1.366	6.2534	6.59e-14	0
KBTBD2	1.244	5.13478	2.43e-59	0		NPM1	1.366	10.8778	1.13e-12	0
TFG	1.244	8.10381	9.64e-80	0		NFKBIE	1.366	3.98885	1.76e-12	0
AC005355.2	1.243	6.01996	4.5e-53	0		MAP7D3	1.366	5.57844	3.24e-11	0
NUPL1	1.243	6.51199	9.13e-74	0		RP11-328M4.2	1.363	0.379883	0.00156154	0
ZNF189	1.242	4.18367	1.24e-37	0		ACSL4	1.363	6.95897	2.64e-12	0
SPARCL1	1.242	0.188235	5.3e-05	0		ACTR6	1.363	5.58503	2.06e-12	0
KIAA1430	1.242	5.27153	4.2e-52	0		NLRP1	1.362	5.50589	5.13e-17	0
CALR	1.241	10.6735	3.52e-92	0		SNRNP48	1.362	4.97802	5.61e-13	0
SIRT7	1.24	6.22208	1.25e-66	0		NBEAP1	1.361	0.215347	6.71e-05	0
CDV3	1.24	8.24923	4.29e-77	0		CCDC91	1.361	4.09936	6.13e-11	0
AKTIP	1.24	5.12763	1.99e-63	0		MAP3K12	1.361	3.72865	8.13e-13	0
TBX19	1.239	2.61047	1.46e-14	0		TIMM9	1.36	4.44038	5.49e-15	0
MAP3K14-AS1	1.238	0.859852	2.96e-07	0		LETM2	1.36	2.15592	2.61e-10	0
BOD1L1	1.238	4.99784	6.71e-25	0		TM2D3	1.359	5.30697	2.48e-18	0
HDGFRP3	1.236	4.92615	4.27e-56	0		ARCN1	1.359	8.6648	1.81e-19	0
TANC2	1.236	7.63178	1.31e-46	0		CCNC	1.357	6.58654	9.75e-15	0
UFSP2	1.236	5.00052	1.2e-46	0		CBWD5	1.356	4.3653	1.25e-11	0
CCDC64B	1.236	4.4392	9.15e-45	0		AKIRIN1	1.355	6.73361	2.13e-21	0
SERPINE2	1.235	4.82315	1.12e-52	0		MED13	1.353	5.92291	1.02e-10	0
MTMR2	1.235	5.93797	2.15e-71	0		LSG1	1.353	6.86298	2.54e-18	0
SEC22B	1.234	6.66164	1.36e-62	0		POLR1C	1.353	4.98185	4.45e-15	0
LCA5L	1.233	0.828522	1.92e-06	0		KDM3A	1.353	5.10548	3.94e-13	0
CDKL5	1.233	2.90683	1.11e-20	0		PRMT3	1.353	6.43821	3.68e-15	0
MIPOL1	1.232	2.79144	1.36e-22	0		RP11-888D10.4	1.352	0.162604	0.000198649	0
DUSP16	1.232	5.02102	5.91e-39	0		GADD45B	1.351	6.89894	3.18e-18	0
NBAS	1.232	5.70448	9.12e-72	0		WDR3	1.349	7.59093	1.99e-18	0
SMN2	1.232	2.54098	9.67e-17	0		BMP2K	1.347	4.17932	2.07e-12	0
CTB-1I21.1	1.232	2.11717	1.39e-13	0		TNIP1	1.346	8.28729	4.63e-19	0
HUS1	1.231	4.84077	3.95e-41	0		PLK2	1.346	7.66918	1.81e-20	0
PIKFYVE	1.231	5.04827	1.62e-40	0		KBTBD2	1.346	6.83076	9.37e-18	0
RRAS	1.231	6.44086	8.47e-64	0		GCC1	1.346	6.28863	4.97e-16	0
ZNF697	1.23	4.34214	1.44e-43	0		PLCB4	1.345	3.91877	7.88e-12	0
SGK3	1.229	4.61362	1.24e-43	0		MYL12A	1.345	7.88169	2.94e-19	0
CTC-444N24.11	1.229	4.26122	1.06e-12	0		IBTK	1.345	6.52752	2.59e-10	0
RINT1	1.229	4.06473	1.38e-37	0		SMURF1	1.344	6.08803	3.12e-17	0
NCEH1	1.229	4.78343	9.13e-53	0		RNF13	1.344	5.25961	1.96e-11	0
ZNF136	1.228	2.02118	1.73e-14	0		KIAA1244	1.343	4.61619	1.93e-09	0
KLC2	1.228	6.41267	4e-64	0		METAP2	1.343	7.57264	4.83e-12	0
SNX25	1.226	3.84467	5.83e-27	0		EPM2AIP1	1.343	4.94887	1.47e-11	0
MTRR	1.224	5.41698	1.54e-62	0		VEGFA	1.342	5.8918	2.96e-14	0
CCNL1	1.224	5.13234	2.01e-54	0		CCDC47	1.342	6.46789	1.63e-12	0
TRIM8	1.224	6.14257	1.79e-76	0		RP11-632K20.7	1.342	1.50407	5.35e-06	0
OFD1	1.223	3.68585	2.15e-31	0		NCK1	1.342	4.51978	5.83e-13	0
LAMA3	1.222	6.94383	3.6e-60	0		ARF4	1.342	9.42669	7.8e-23	0
EML6	1.222	1.83926	1.87e-09	0		ZNF263	1.341	6.32573	1.85e-20	0
MBOAT1	1.222	4.90362	3.02e-55	0		VEGFC	1.341	3.36092	2.84e-15	0
THAP6	1.221	3.27198	6.7e-28	0		SMG1	1.34	6.94205	1.93e-11	0
CNBP	1.221	8.47421	3.63e-66	0		CTC-444N24.8	1.339	1.16617	2.3e-07	0
STPG1	1.221	4.03906	1.53e-38	0		ZNF510	1.339	4.36512	6.27e-10	0
FYTTD1	1.22	7.35644	1.71e-57	0		SORBS1	1.339	3.22215	1.06e-10	0
TMEM182	1.219	3.24008	1.81e-22	0		PLEKHG1	1.339	-0.082833	0.000218416	0
MYNN	1.219	3.23146	3.17e-22	0		AC009299.3	1.339	3.14857	3.41e-10	0
GNA15	1.218	6.35275	1.14e-57	0		SNX25	1.338	4.52041	3.02e-12	0
ROCK1	1.218	6.00252	1.01e-22	0		JMY	1.338	5.50976	3.05e-11	0
KDM4C	1.216	4.14179	1.27e-43	0		GTF2H2B	1.337	2.52985	2.48e-11	0
C5orf22	1.216	6.03232	3.22e-62	0		ZFR	1.336	7.11342	7.42e-11	0
FEM1B	1.216	6.09275	7.87e-63	0		RAE1	1.336	8.14829	1.31e-19	0
SNX14	1.216	6.24227	1.05e-51	0		SLK	1.335	6.47866	9.9e-09	0
TWF1	1.216	6.35088	7.64e-51	0		PRPS1P2	1.334	1.16401	8.32e-07	0
EEF1A1P10	1.215	0.294528	6.51e-05	0		FAM175B	1.334	5.06049	1.1e-10	0
AC005077.12	1.214	0.731556	2.14e-06	0		RP11-345J4.8	1.334	4.22469	1.65e-12	0
RND3	1.214	6.04383	6.52e-62	0		TNFRSF12A	1.333	8.36785	2.3e-18	0
RALGAPB	1.213	6.54928	1.1e-71	0		THOC2	1.333	5.86526	7.2e-12	0
DUS4L	1.212	2.98592	1.65e-23	0		TMED2	1.332	8.91682	7.6e-23	0
FGFR1OP2	1.211	4.60528	1.07e-46	0		ZNF57	1.332	3.29798	3.92e-12	0
RP11-495P10.1	1.211	0.543752	2.64e-05	0		RBM18	1.332	5.99473	7.63e-15	0
CKAP4	1.209	6.4024	6.59e-81	0		TSGA10	1.331	2.90639	7.92e-12	0
FAM126A	1.209	5.22767	2.5e-54	0		BOD1L1	1.331	5.61582	7.57e-13	0
LRRC49	1.208	2.37408	4.25e-16	0		FAM135A	1.331	3.97196	5.49e-10	0
CSNK1G1	1.208	5.56037	4.54e-48	0		REM2	1.331	0.150915	0.000140944	0
RP11-152N13.5	1.208	1.31588	2.33e-09	0		NLK	1.33	4.42498	9.32e-15	0
ETF1	1.207	7.78452	6.65e-69	0		AD000090.2	1.329	2.94915	2.83e-13	0
ZNF131	1.206	5.37455	2.54e-55	0		XIAP	1.329	6.0907	7.37e-14	0
OTUD6B	1.206	4.43414	2.21e-37	0		RFX5	1.329	5.71813	2.09e-17	0
USP38	1.206	4.30639	1.48e-38	0		KCMF1	1.328	7.47901	2.82e-22	0
ANKRD11	1.205	7.63804	4.26e-57	0		PDIA5	1.326	5.22727	5.18e-16	0
MTIF2	1.205	5.34261	7.81e-66	0		IFNGR1	1.326	5.43989	3.35e-14	0
TBK1	1.204	4.81558	4.82e-43	0		MEF2A	1.325	4.621	7.32e-10	0
QKI	1.204	6.70222	1.64e-73	0		SEPHS2	1.325	6.86927	6.06e-21	0
MBD1	1.204	6.24883	8.98e-71	0		MAP1A	1.324	1.63323	1.16e-06	0
DNAJC21	1.204	6.77896	4.22e-43	0		CD274	1.324	5.50656	6.1e-16	0
SGMS2	1.203	3.96903	9.29e-34	0		WDR89	1.323	3.27236	1.53e-10	0
PAIP1	1.203	6.60522	1.87e-75	0		CDR2	1.323	5.53182	2.2e-17	0
PRKCA	1.203	6.73309	1.85e-63	0		CCDC117	1.323	6.19505	5.82e-18	0
COPG1	1.202	8.8095	2.61e-77	0		CLASRP	1.323	6.03108	2.24e-18	0
POC1B	1.202	4.43026	2.64e-39	0		SNRPA1	1.323	6.63305	7.31e-18	0
CDKN1C	1.202	0.836876	5.27e-06	0		CMSS1	1.321	7.1028	1.26e-14	0
DFNA5	1.201	3.96495	5.7e-34	0		MED23	1.321	5.71243	1.95e-11	0
EXOC6B	1.201	6.43512	6.16e-80	0		RALA	1.321	6.8975	4.33e-14	0
TSPAN5	1.201	4.92694	4.58e-55	0		ARL13B	1.32	3.932	2.62e-11	0
ZNF204P	1.201	1.34892	5.18e-06	0		CRYBB2P1	1.32	4.28364	4.62e-15	0
AP003068.23	1.201	2.42405	7.66e-16	0		ZNF224	1.319	3.07653	4.13e-11	0
FAM122C	1.201	2.19167	1.1e-12	0		HIF1A	1.318	6.9349	2.53e-12	0
GOLGA2	1.201	8.07956	2.09e-57	0		ANKRD46	1.317	3.60347	4.89e-12	0
CTA-963H5.5	1.2	0.361008	3.01e-05	0		FAM73A	1.317	5.02684	8.47e-10	0
GPR39	1.2	3.43936	2.05e-27	0		SRPR	1.317	9.3828	3.64e-21	0
TRIM23	1.199	3.3433	5.5e-24	0		SRGAP2B	1.317	3.21523	1.63e-12	0
MAFA	1.199	0.804833	6.67e-06	0		WTAP	1.316	6.58475	4.04e-19	0
RAB2A	1.199	7.73188	2.86e-68	0		MPP6	1.316	5.19519	1.3e-13	0
SERTAD2	1.199	6.102	1.26e-31	0		USP2-AS1	1.316	2.00277	1.37e-08	0
CTA-217C2.1	1.197	4.11183	7.95e-42	0		FAM127B	1.316	4.72563	1.09e-14	0
CDC16	1.197	6.53141	4.16e-56	0		MTMR6	1.316	5.44189	1.63e-09	0
ADCY10P1	1.197	0.600199	1.17e-05	0		SEPT7P2	1.312	2.94647	9.31e-10	0
TMEM43	1.196	6.32877	8.06e-69	0		TMED7	1.312	7.25394	1.31e-10	0
LYPLA1P3	1.196	0.748017	2.42e-06	0		LINC01001	1.31	0.896249	0.000100716	0
TRIM16L	1.195	9.60579	2.3e-89	0		ZUFSP	1.31	4.15288	1.98e-09	0
SNAPC3	1.195	4.49907	1.13e-43	0		ALG5	1.31	5.6346	2.98e-17	0
SPRY2	1.194	5.75039	6.52e-55	0		RP11-572O17.1	1.31	1.0369	6.57e-06	0
ATF6	1.194	6.0923	5.66e-57	0		CTD-2006C1.6	1.309	0.374346	0.000128658	0
RBBP8	1.194	4.84163	1.47e-36	0		RP11-138J23.1	1.309	1.36687	3.26e-06	0
ASF1A	1.194	4.38071	2.04e-35	0		CPEB2	1.308	3.02613	1.33e-09	0
AP3B1	1.193	6.57938	1.55e-70	0		NPM1P6	1.308	2.87988	4.96e-07	0
CRLF3	1.193	4.48302	2.12e-34	0		RP11-1033A18.1	1.307	3.52464	3.27e-08	0
ZFYVE9	1.192	5.10161	1.09e-40	0		RALGAPA1	1.306	5.08907	2.99e-08	0
FAM214A	1.192	3.74833	4.06e-29	0		POLR3E	1.306	6.50209	8.94e-20	0
MAPK8	1.192	5.42178	1.8e-56	0		ANAPC10	1.306	1.78802	7.59e-08	0
FAM91A1	1.191	6.57064	4.23e-80	0		ROCK2	1.306	4.7916	6.57e-07	0
ZNF391	1.191	2.06459	7.85e-12	0		LIAS	1.305	4.09759	2.09e-12	0
CD59	1.191	6.58507	1.38e-58	0		ZNF148	1.305	5.68612	3.13e-10	0
NR2C1	1.191	4.36575	1.19e-39	0		ANKHD1	1.305	0.825204	2.54e-06	0
PWWP2A	1.19	4.73862	1.2e-44	0		C3orf38	1.304	4.75244	2.07e-11	0
NCAM2	1.19	3.49188	7.37e-26	0		CCNT1	1.304	6.32483	3.33e-12	0
TMEM55A	1.189	4.48637	3.73e-47	0		FMNL2	1.304	6.25903	3.02e-14	0
ZNF558	1.188	3.62857	8.72e-27	0		LINC00680	1.304	2.31944	1.25e-10	0
SPOPL	1.188	4.62892	2.46e-45	0		SREK1	1.304	5.84367	7.08e-12	0
CATSPER1	1.188	1.02599	4.89e-07	0		HSP90AA1	1.304	11.0111	1.1e-09	0
MCTP1	1.187	2.27473	6.55e-12	0		ARIH2	1.302	7.39738	3.36e-20	0
WRN	1.187	4.35359	2.96e-32	0		AGTPBP1	1.302	5.82002	1.35e-11	0
SMIM15	1.187	5.50009	3.73e-58	0		NDEL1	1.301	6.43193	6.53e-20	0
MARVELD2	1.187	3.14024	4.46e-25	0		TRMT11	1.301	4.55807	8.82e-11	0
DNAJC2	1.186	4.5197	4.8e-28	0		RP4-756H11.3	1.3	2.47598	5.37e-11	0
PPP2R2A	1.186	7.33126	7.85e-84	0		QTRTD1	1.3	6.02731	8.08e-16	0
TNKS2	1.186	6.45565	5.45e-73	0		RAD18	1.298	5.13466	1.54e-09	0
MTHFD1L	1.185	5.40679	5.5e-61	0		UTP14A	1.298	6.866	4.35e-19	0
ARL8B	1.185	6.23844	3.31e-72	0		PPAT	1.298	5.43111	3.8e-11	0
GPATCH2	1.184	3.57504	2.26e-25	0		PPP1R32	1.297	0.981226	4.44e-06	0
RAD50	1.184	1.51375	1.49e-09	0		ADPRM	1.297	2.62992	4.95e-11	0
TPT1P9	1.184	3.33952	3.18e-20	0		GORASP2	1.296	8.13459	4.68e-21	0
PPTC7	1.183	5.56254	1.24e-61	0		IRS2	1.295	3.33011	8.65e-10	0
SERINC3	1.183	7.5687	6.86e-79	0		ALKBH2	1.294	5.5163	3.22e-16	0
ARHGEF35	1.183	3.14343	4.53e-22	0		BNC1	1.293	6.77591	4.79e-15	0
ZBTB8OS	1.182	5.24455	6.7e-56	0		RP11-274B21.3	1.293	1.90863	6.01e-08	0
SLC51A	1.182	1.11209	1.7e-07	0		ANKAR	1.293	1.17842	8.34e-07	0
KIAA1324L	1.182	5.16954	1.1e-50	0		RIMKLB	1.292	5.2685	1.52e-14	0
DAP	1.182	7.34377	8.62e-78	0		RP11-139H15.1	1.292	2.4761	6.98e-09	0
ANKRA2	1.182	3.96162	2.03e-28	0		CSF1	1.291	4.92871	4.24e-13	0
MIOS	1.182	5.13816	1.35e-52	0		NUFIP1	1.29	4.66715	1.13e-13	0
OLA1	1.181	7.76281	2.96e-67	0		RSF1	1.29	5.62083	1.32e-10	0
C9orf91	1.181	5.60457	7.85e-61	0		SETD2	1.29	6.74358	9.13e-11	0
RP11-77H9.2	1.181	0.680408	4.09e-06	0		FAM60A	1.289	5.25166	3.26e-12	0
GJB4	1.18	0.949018	1.95e-07	0		RPL36AL	1.287	7.34549	7.33e-14	0
FAM174A	1.18	3.36915	2.43e-18	0		RAB8B	1.287	4.55753	2.45e-11	0
CRNDE	1.18	3.61131	1.77e-29	0		CTC-325H20.4	1.287	0.971332	1.8e-06	0
MTMR9	1.179	3.92184	9.05e-34	0		NCOA7	1.287	6.12535	1.84e-10	0
MYO9A	1.179	4.26032	2.87e-28	0		C9orf85	1.286	4.05652	2.24e-13	0
PSME4	1.178	5.63796	3.66e-67	0		ZCCHC10	1.286	4.91506	2.34e-11	0
RP11-274B21.4	1.178	0.897563	3.58e-07	0		CRNDE	1.285	4.88011	2.07e-13	0
ANKRD10	1.178	5.675	6.79e-61	0		KCNAB3	1.285	0.165149	0.00014366	0
ZNF543	1.178	2.74678	2.3e-19	0		RP11-1149O23.3	1.285	2.57009	5.15e-09	0
FTSJ1	1.177	6.08868	1.41e-62	0		RP11-115C21.2	1.285	2.28877	1.75e-08	0
CASC4	1.177	5.07204	3.01e-34	0		KRT81	1.284	0.574216	0.000829157	0
C6orf1	1.177	4.7604	8.04e-41	0		HERC4	1.283	5.77219	2.69e-16	0
MIB1	1.176	5.84464	1e-42	0		STON2	1.283	3.92102	5.42e-12	0
IFT20	1.175	4.21814	2.34e-39	0		USP7	1.283	7.60577	2.98e-17	0
PPP3R1	1.174	5.07031	2.57e-50	0		ZNF394	1.282	5.50872	1.23e-17	0
CRK	1.174	3.40004	1.05e-21	0		NKIRAS1	1.281	4.19962	2.62e-13	0
IL32	1.173	0.305682	5.4e-05	0		MYBL1	1.281	4.82493	4.75e-12	0
RP11-347C12.2	1.173	0.485351	3.26e-05	0		SMNDC1	1.28	6.28953	1.03e-18	0
ABHD5	1.173	5.20949	1.04e-50	0		NPIPB3	1.28	2.60143	1.98e-10	0
VAMP7	1.173	4.46453	6.8e-37	0		LINC00052	1.278	0.0741002	0.000349485	0
LATS1	1.173	5.65312	2.03e-42	0		FERMT2	1.278	4.28153	2.12e-10	0
NANS	1.172	7.15847	3.21e-55	0		DYRK4	1.278	5.50254	2.58e-12	0
RP11-458F8.4	1.171	2.62697	5.53e-13	0		ZNF271	1.277	4.32284	1.25e-09	0
SDE2	1.171	4.43567	3.16e-33	0		THG1L	1.277	5.48461	1.93e-17	0
PARD6B	1.17	3.41919	4.79e-26	0		DDX10	1.276	5.31148	1.32e-11	0
FAM188A	1.169	4.52646	2.43e-35	0		RP1-151F17.1	1.275	0.0752268	0.000294726	0
HERC4	1.169	6.13098	4.12e-54	0		C1D	1.275	4.44015	6.14e-09	0
SYF2	1.168	4.87868	2.95e-50	0		EPC2	1.274	5.0147	6.15e-08	0
CISD2	1.168	5.18943	4e-43	0		TNC	1.274	3.643	2.22e-10	0
B4GALT5	1.167	6.45646	2.36e-65	0		CWF19L2	1.274	4.07776	1.11e-07	0
CHD9	1.167	4.2724	8.53e-35	0		RAB21	1.274	6.87951	2.09e-17	0
USP32P1	1.166	1.5327	6.88e-08	0		NOLC1	1.273	8.8244	1.96e-18	0
PPFIA1	1.166	6.75266	2.39e-69	0		DUSP12	1.272	5.84978	9.75e-16	0
FNBP1	1.165	6.0133	3.2e-41	0		AL034548.1	1.271	5.64221	4.88e-16	0
RLIM	1.165	5.66788	4.82e-47	0		RNF113A	1.271	4.73054	9.4e-13	0
GPATCH2L	1.164	4.86404	2.03e-43	0		ARHGAP5	1.269	5.30743	1.08e-05	0
PRPF38B	1.164	4.98834	3.26e-35	0		WFDC3	1.269	0.235626	0.000474558	0
OSGIN2	1.164	4.78566	6.05e-43	0		CENPQ	1.268	3.47429	3.57e-09	0
STK38L	1.164	4.39741	3e-37	0		RNF19A	1.267	4.70513	5.32e-09	0
MAP4K5	1.164	5.23577	7.05e-55	0		EIF5B	1.267	7.11748	5.02e-09	0
PORCN	1.164	2.37184	1.52e-12	0		SAR1A	1.266	8.12589	1.06e-18	0
SETD3	1.164	5.34049	2.66e-55	0		DNAJB6	1.266	8.10268	6.39e-21	0
INTS6	1.163	4.85763	8.02e-51	0		C5orf66	1.266	0.323561	0.0003089	0
RNF223	1.163	4.35841	1.52e-40	0		PAPOLG	1.266	4.92695	4.86e-11	0
VCPKMT	1.163	2.97028	1.35e-19	0		EIF3M	1.265	8.79634	8.58e-17	0
SACM1L	1.163	4.94494	9.17e-37	0		U2SURP	1.264	6.568	3.02e-10	0
SLC30A9	1.162	5.29429	1.15e-44	0		AC253572.1	1.264	3.09446	6.71e-12	0
CCDC144B	1.162	1.98631	1.31e-10	0		CHD1	1.264	6.03688	1.06e-07	0
AGFG1	1.162	6.77039	5.04e-69	0		RNF145	1.263	7.47339	4.11e-20	0
RREB1	1.162	6.15464	4.32e-63	0		ZNF770	1.262	5.29617	1.55e-06	0
FAM175B	1.161	4.58018	2.91e-45	0		RP11-676M6.1	1.261	3.28374	4.5e-11	0
FNTA	1.161	6.24796	7.97e-44	0		CSRNP2	1.261	5.35694	1.39e-15	0
MTMR11	1.161	5.71394	8.23e-60	0		PPRC1	1.261	7.21899	9.12e-15	0
PJA1	1.16	5.85487	4.81e-62	0		ENY2	1.26	5.69632	2.31e-14	0
TDRKH	1.159	5.32991	4.14e-37	0		SETDB2	1.26	4.03346	3.02e-08	0
CAPN7	1.159	4.97099	2.72e-37	0		ESAM	1.26	0.274259	0.000108917	0
C6orf52	1.159	0.371679	3.21e-05	0		AKNA	1.26	5.87814	1.91e-15	0
ATXN3	1.157	3.97886	2.53e-26	0		C2orf44	1.258	4.93999	5.86e-16	0
BTG3	1.157	3.94459	1.32e-20	0		BOD1	1.258	6.82007	9.17e-18	0
RAB1A	1.157	7.50146	1.33e-55	0		SLC25A38	1.257	6.79953	5.77e-17	0
SNX30	1.156	6.23159	1.89e-57	0		ZNF561	1.256	5.59089	3.1e-13	0
C9orf64	1.155	4.80483	1.93e-47	0		KRR1	1.256	5.51676	4.28e-11	0
RP11-138B4.1	1.155	0.88249	2.17e-06	0		PCGF6	1.254	4.45976	1.72e-13	0
ASB1	1.154	6.28132	1.03e-70	0		CANX	1.253	10.5376	1.29e-16	0
STAG1	1.154	4.89757	1.17e-48	0		HEATR1	1.253	8.01983	4.17e-11	0
HIF1A	1.153	7.15649	3.49e-43	0		FBXL3	1.253	5.70782	3.1e-11	0
C6orf62	1.153	7.57101	6.57e-80	0		TRMT10A	1.253	3.32207	1.98e-08	0
LA16c-358B7.3	1.153	1.02602	4.56e-07	0		NFKB1	1.252	7.32676	5.76e-19	0
RP1-151F17.1	1.152	1.52351	3.32e-06	0		GCSAM	1.252	0.940031	0.000102376	0
PANX1	1.152	4.35774	4.78e-32	0		NFAT5	1.252	5.85154	7.17e-10	0
BSPRY	1.151	6.49092	8.82e-71	0		BRAF	1.252	5.33893	2.25e-14	0
RPP38	1.151	3.56777	1.51e-28	0		GPATCH11	1.251	4.97757	1.16e-08	0
ZIC4	1.151	0.904884	1.09e-06	0		CST6	1.251	2.77102	4.17e-09	0
CSMD1	1.15	3.89536	5.04e-33	0		UGCG	1.251	6.92005	2.65e-15	0
LRRC59	1.15	9.12171	1.68e-80	0		TRIP4	1.25	4.46713	2.1e-13	0
EML2	1.15	6.4535	1.41e-53	0		PTP4A2	1.249	7.98497	3.28e-15	0
RP11-967K21.1	1.15	1.97976	6.9e-12	0		FAM53C	1.248	7.02182	1.74e-14	0
RCN1	1.15	5.64293	1.78e-50	0		ULK4	1.246	3.22972	3.61e-12	0
RPL13AP20	1.149	1.77588	2.14e-10	0		VRK2	1.246	4.74936	1.65e-11	0
UBXN4	1.149	6.79983	9.59e-71	0		CDK2AP2	1.246	7.16775	1.06e-15	0
NFKBIL1	1.148	2.87353	2.16e-19	0		TBP	1.245	5.93942	3.08e-17	0
MON2	1.148	5.5832	8.77e-61	0		UTP11L	1.244	6.36403	3.32e-15	0
MNAT1	1.148	4.76616	1.57e-31	0		HMGA1	1.244	9.70972	8.01e-17	0
DYNC1LI1	1.147	5.50919	3.3e-54	0		EDRF1	1.244	4.69071	5.69e-10	0
LIN7C	1.146	4.47982	2.69e-30	0		DDX5	1.244	8.56648	6.5e-17	0
EIF3J	1.146	6.38518	1.62e-63	0		KCNIP4	1.242	-0.0378946	0.000991285	0
EFCAB13	1.146	0.534333	2.08e-05	0		TRIM33	1.242	6.53507	1.43e-10	0
RP1-86C11.7	1.145	0.125816	0.000325455	0		TMEM68	1.241	4.44336	8.11e-11	0
CDC6	1.145	7.00038	5.62e-64	0		ALKBH1	1.241	5.12433	7.97e-15	0
RP11-384K6.6	1.145	3.45972	1.64e-16	0		TEC	1.24	2.87715	3.14e-10	0
KIAA0430	1.145	5.18833	4.39e-44	0		ABCC2	1.239	0.885044	1.09e-05	0
KDM6B	1.144	6.17489	1.83e-41	0		AHSA2	1.239	3.75639	3.92e-13	0
CTD-2127H9.1	1.144	0.125909	0.000391529	0		CXorf40B	1.238	5.53215	1.18e-14	0
RPF2	1.144	4.87309	5.31e-51	0		ZNF284	1.238	2.06108	1.68e-07	0
CDC42SE2	1.143	6.2683	4.27e-65	0		RP11-83A24.2	1.238	1.9483	1.96e-07	0
NUTM2A-AS1	1.143	5.36869	2.72e-57	0		USP8	1.236	5.87237	1.8e-09	0
SENP6	1.143	5.59999	1.48e-44	0		SSR2	1.236	8.91508	5.77e-16	0
NIT1	1.142	5.5483	2.99e-59	0		USP45	1.236	4.16624	1.81e-08	0
HCG18	1.142	2.96166	1.46e-21	0		OXSR1	1.236	7.38822	1.23e-14	0
METTL5	1.142	5.05043	3.4e-44	0		RAB9A	1.235	5.627	3.15e-15	0
ZNF252P	1.141	4.41731	5.17e-37	0		IFNGR2	1.235	4.5682	2.85e-14	0
CLOCK	1.141	4.17706	4.36e-32	0		ZNF585A	1.235	1.47747	2.61e-05	0
ETNK1	1.14	5.13993	1.02e-32	0		PITHD1	1.234	6.02229	3.48e-16	0
MIER3	1.14	4.11031	3.76e-28	0		PAXBP1	1.234	5.05619	1.64e-08	0
ZMYM2	1.14	6.09507	1.22e-62	0		KLHL21	1.234	5.84161	4.16e-12	0
ZNF611	1.139	2.54115	1.79e-14	0		IER5	1.234	6.14848	1.13e-14	0
KCNK1	1.138	5.61113	7.29e-57	0		ZBTB8A	1.234	3.6271	8.82e-09	0
MFN1	1.138	6.52038	1.76e-70	0		FAM200A	1.233	3.10839	3.53e-07	0
NAT9	1.138	4.98558	1.39e-49	0		GBP3	1.233	3.84653	6e-11	0
SIAH2	1.137	6.50371	1.31e-69	0		WHAMM	1.233	4.59686	1.84e-11	0
FAM84B	1.137	7.91744	5.69e-49	0		ASB7	1.233	4.81183	2.93e-14	0
BAG5	1.136	4.59577	4.17e-35	0		TMEM87B	1.232	5.97579	8.6e-13	0
ZNF264	1.136	4.98434	6.29e-44	0		CCT2	1.231	9.19262	4.05e-14	0
USP47	1.136	5.51634	4.3e-51	0		ZNF558	1.231	4.74493	3.55e-12	0
AC079807.2	1.136	0.590811	1.61e-05	0		GKAP1	1.231	3.06098	1.47e-07	0
OVCH1-AS1	1.136	0.393149	8.68e-05	0		GRHL1	1.228	4.90586	2.37e-12	0
GZF1	1.134	4.62788	5.15e-44	0		ZNF512	1.228	5.63301	1.04e-15	0
ATF1	1.134	4.57728	1.1e-39	0		RASSF8-AS1	1.228	0.63775	0.000103995	0
RRM2B	1.133	4.78209	3.78e-35	0		CLK4	1.228	4.69683	1.98e-12	0
VASP	1.131	8.65441	2.55e-74	0		ZNF546	1.228	0.438396	0.000131881	0
ZNF260	1.131	4.04636	8.77e-18	0		PABPC1P3	1.228	0.69278	3.08e-05	0
SNHG7	1.131	7.3979	2.62e-73	0		EIF2B2	1.227	6.89357	7.61e-16	0
ANKRD28	1.131	5.33532	3.11e-48	0		SEC61A1	1.227	9.71215	6.25e-17	0
MUT	1.13	4.95724	1.12e-44	0		PDE12	1.227	6.18227	4.17e-15	0
HEBP2	1.13	6.1585	3.24e-50	0		URI1	1.226	6.32992	4.72e-11	0
ZNF678	1.129	2.00062	4.03e-12	0		FBXO33	1.225	4.19259	1.32e-07	0
SRSF11	1.129	6.87757	2.48e-61	0		CASC8	1.224	0.560688	0.000243187	0
BET1L	1.129	5.75721	1.69e-56	0		SIKE1	1.224	6.74366	4.71e-13	0
[truncated: 5,969 more rows]

## Sheet: Fig.3C HALLMARK (RNA-seq)
Up-regulated genes	GroupID	Category	Term	Description	LogP	Log(q-value)	InTerm_InList	Genes	Symbols
	1_Summary	Hallmark Gene Sets	M5890	HALLMARK TNFA SIGNALING VIA NFKB	-38.2413	-36.5423	81/200	329,330,374,467,490,694,960,1026,1051,1052,1316,1647,1839,1843,1846,1847,2354,2643,2669,2921,3460,3552,3572,3606,3725,3914,3976,4084,4170,4609,4616,4780,4783,4791,4792,4794,5271,5329,5971,6303,7050,7128,7185,7262,7538,8061,8660,8767,8837,8848,8870,8878,9021,9314,10010,10135,10209,10221,10365,10611,10725,10769,10950,10957,11080,22822,23135,23529,23645,23764,24145,25976,51561,56937,57018,65986,7915…	BIRC2,BIRC3,AREG,ATF3,ATP2B1,BTG1,CD44,CDKN1A,CEBPB,CEBPD,KLF6,GADD45A,HBEGF,DUSP1,DUSP4,DUSP5,FOSB,GCH1,GEM,CXCL3,IFNGR2,IL1A,IL6ST,IL18,JUN,LAMB3,LIF,MXD1,MCL1,MYC,GADD45B,NFE2L2,NFIL3,NFKB2,NFKBIA,NFKBIE,SERPINB8,PLAUR,RELB,SAT1,TGIF1,TNFAIP3,TRAF1,PHLDA2,ZFP36,FOSL1,IRS2,RIPK2,CFLAR,TSC22D1,IER3,SQSTM1,SOCS3,KLF4,TANK,NAMPT,EIF1,TRIB1,KLF2,PDLIM5,NFAT5,PLK2,BTG3,PNRC1,DNAJB4,PHLDA1,KDM6B,CLCF…
	2_Summary	Hallmark Gene Sets	M5922	HALLMARK UNFOLDED PROTEIN RESPONSE	-14.2945	-12.8965	37/113	440,467,468,1051,1054,1662,1965,2081,3309,3313,3376,3799,4189,4800,6734,6745,6897,7184,7494,9451,9570,9709,10113,10525,10605,10797,10954,11260,22872,23517,30001,55033,55062,58477,60559,64859,64924	ASNS,ATF3,ATF4,CEBPB,CEBPG,DDX10,EIF2S1,ERN1,HSPA5,HSPA9,IARS1,KIF5B,DNAJB9,NFYA,SRPRA,SSR1,TARS1,HSP90B1,XBP1,EIF2AK3,GOSR2,HERPUD1,PREB,HYOU1,PAIP1,MTHFD2,PDIA5,XPOT,SEC31A,MTREX,ERO1A,FKBP14,WIPI1,SRPRB,SPCS3,NABP1,SLC30A5
	3_Summary	Hallmark Gene Sets	M5910	HALLMARK PROTEIN SECRETION	-11.9098	-10.688	31/96	372,1182,1315,1956,2803,3998,5862,5868,6197,6643,7163,8027,8615,8674,8675,8774,9276,9367,9525,9554,9570,9871,10040,10282,10959,22872,26286,27236,57403,259230,286451	ARCN1,CLCN3,COPB1,EGFR,GOLGA4,LMAN1,RAB2A,RAB5A,RPS6KA3,SNX2,TPD52,STAM,USO1,VAMP4,STX16,NAPG,COPB2,RAB9A,VPS4B,SEC22B,GOSR2,SEC24D,TOM1L1,BET1,TMED2,SEC31A,ARFGAP3,ARFIP1,RAB22A,SGMS1,YIPF6
	4_Summary	Hallmark Gene Sets	M5939	HALLMARK P53 PATHWAY	-10.7153	-9.61839	45/200	467,677,694,1026,1263,1647,1649,1839,1969,2309,3006,3162,3552,3725,3976,4084,4193,5268,5820,6303,6520,7378,8651,8848,8870,9314,10397,10560,10668,10769,22891,23645,23657,25898,29927,29948,30836,55294,55602,57761,57763,64393,64782,81566,127544	ATF3,ZFP36L1,BTG1,CDKN1A,PLK3,GADD45A,DDIT3,HBEGF,EPHA2,FOXO3,H1-2,HMOX1,IL1A,JUN,LIF,MXD1,MDM2,SERPINB5,PVT1,SAT1,SLC3A2,UPP1,SOCS1,TSC22D1,IER3,KLF4,NDRG1,SLC19A2,CGRRF1,PLK2,ZNF365,PPP1R15A,SLC7A11,RCHY1,SEC61A1,OSGIN1,DNTTIP2,FBXW7,CDKN2AIP,TRIB3,ANKRA2,ZMAT3,AEN,CSRNP2,RNF19B
	5_Summary	Hallmark Gene Sets	M5924	HALLMARK MTORC1 SIGNALING	-10.1523	-9.15232	44/200	440,821,1026,1649,2058,2107,2286,2729,2805,2965,3309,3313,3475,4783,4793,5861,6016,6309,6745,6917,7037,7184,7323,7453,7494,8615,8878,8894,10096,10135,10213,10797,23645,23657,23753,23760,26136,27071,29110,30001,51377,51569,57761,116496	ASNS,CANX,CDKN1A,DDIT3,EPRS1,ETF1,FKBP2,GCLC,GOT1,GTF2H1,HSPA5,HSPA9,IFRD1,NFIL3,NFKBIB,RAB1A,RIT1,SC5D,SSR1,TCEA1,TFRC,HSP90B1,UBE2D3,WARS1,XBP1,USO1,SQSTM1,EIF2S2,ACTR3,NAMPT,PSMD14,MTHFD2,PPP1R15A,SLC7A11,SDF2L1,PITPNB,TES,DAPP1,TBK1,ERO1A,UCHL5,UFM1,TRIB3,NIBAN1
	6_Summary	Hallmark Gene Sets	M5896	HALLMARK TGF BETA SIGNALING	-8.26357	-7.34275	19/54	90,324,331,2339,3460,5494,6498,6885,7050,7082,7323,8412,23645,25937,51592,51742,56937,57154,64750	ACVR1,APC,XIAP,FNTA,IFNGR2,PPM1A,SKIL,MAP3K7,TGIF1,TJP1,UBE2D3,BCAR3,PPP1R15A,WWTR1,TRIM33,ARID4B,PMEPA1,SMURF1,SMURF2
	7_Summary	Hallmark Gene Sets	M5902	HALLMARK APOPTOSIS	-8.07938	-7.22551	35/161	301,330,331,467,960,1026,1540,1647,1649,2107,2643,2769,3162,3459,3552,3606,3669,3725,4170,4616,5366,5526,5663,5747,6093,6303,6309,8682,8837,8870,8878,8915,10950,27250,51330	ANXA1,BIRC3,XIAP,ATF3,CD44,CDKN1A,CYLD,GADD45A,DDIT3,ETF1,GCH1,GNA15,HMOX1,IFNGR1,IL1A,IL18,ISG20,JUN,MCL1,GADD45B,PMAIP1,PPP2R5B,PSEN1,PTK2,ROCK1,SAT1,SC5D,PEA15,CFLAR,IER3,SQSTM1,BCL10,BTG3,PDCD4,TNFRSF12A
	8_Summary	Hallmark Gene Sets	M5908	HALLMARK ANDROGEN RESPONSE	-7.20982	-6.41394	25/100	1021,2005,2773,3998,4189,6197,6303,6675,6728,7163,8848,9053,9871,10397,10611,10627,11099,22936,23585,51465,54407,55768,56937,60559,65986	CDK6,ELK4,GNAI3,LMAN1,DNAJB9,RPS6KA3,SAT1,UAP1,SRP19,TPD52,TSC22D1,MAP7,SEC24D,NDRG1,PDLIM5,MYL12A,PTPN21,ELL2,TMEM50A,UBE2J1,SLC38A2,NGLY1,PMEPA1,SPCS3,ZBTB10
	9_Summary	Hallmark Gene Sets	M5891	HALLMARK HYPOXIA	-7.0439	-6.34493	38/200	272,467,694,1026,1316,1649,1843,1956,2113,2309,3162,3309,3516,3669,3725,4493,4502,4783,5329,6478,7128,7163,7538,8660,8870,10397,10957,23210,23645,23764,25819,25976,26118,26136,30001,54206,54800,55818	AMPD3,ATF3,BTG1,CDKN1A,KLF6,DDIT3,DUSP1,EGFR,ETS1,FOXO3,HMOX1,HSPA5,RBPJ,ISG20,JUN,MT1E,MT2A,NFIL3,PLAUR,SIAH2,TNFAIP3,TPD52,ZFP36,IRS2,IER3,NDRG1,PNRC1,JMJD6,PPP1R15A,MAFF,NOCT,TIPARP,WSB1,TES,ERO1A,ERRFI1,KLHL24,KDM3A
	10_Summary	Hallmark Gene Sets	M5945	HALLMARK HEME METABOLISM	-7.0439	-6.34493	38/200	440,571,1039,1182,2309,2729,2730,4140,5526,6386,6583,6917,7037,7150,7716,7779,8301,9541,9958,10098,10133,11163,22936,23657,23762,25897,25901,51274,51312,51646,54498,55034,55589,56180,79269,80853,115201,140609	ASNS,BACH1,CDR2,CLCN3,FOXO3,GCLC,GCLM,MARK3,PPP2R5B,SDCBP,SLC22A4,TCEA1,TFRC,TOP1,VEZF1,SLC30A1,PICALM,CIR1,USP15,TSPAN5,OPTN,NUDT4,ELL2,SLC7A11,OSBP2,RNF19A,CCDC28A,KLF3,SLC25A37,YPEL5,SMOX,MOCOS,BMP2K,MOSPD1,DCAF10,KDM7A,ATG4A,NEK7
Down-regulated genes	GroupID	Category	Term	Description	LogP	Log(q-value)	InTerm_InList	Genes	Symbols
	1_Summary	Hallmark Gene Sets	M5925	HALLMARK E2F TARGETS	-40.2546	-38.5556	84/200	332,580,701,983,991,994,1019,1031,1786,1854,3014,3015,3149,3184,3835,3838,3925,3978,4001,4171,4172,4173,4175,4288,4436,4605,5111,5347,5424,5425,5426,5591,5902,5982,6117,6119,6241,6470,6790,6839,6941,7083,7112,7153,7283,7374,7465,8243,8914,9125,9133,9212,9232,9700,9787,9837,10460,10615,10714,11004,11113,11200,23468,23649,24137,29089,29127,55143,55148,55723,57405,64785,64858,79019,79077,79733,83461…	BIRC5,BARD1,BUB1B,CDK1,CDC20,CDC25B,CDK4,CDKN2C,DNMT1,DUT,H2AX,H2AZ1,HMGB3,HNRNPD,KIF22,KPNA2,STMN1,LIG1,LMNB1,MCM2,MCM3,MCM4,MCM6,MKI67,MSH2,MYBL2,PCNA,PLK1,POLD1,POLD2,POLE,PRKDC,RANBP1,RFC2,RPA1,RPA3,RRM2,SHMT1,AURKA,SUV39H1,TCF19,TK1,TMPO,TOP2A,TUBG1,UNG,WEE1,SMC1A,TIMELESS,CNOT9,CCNB2,AURKB,PTTG1,ESPL1,DLGAP5,GINS1,TACC3,SPAG5,POLD3,KIF2C,CIT,CHEK2,CBX5,POLA2,KIF4A,UBE2T,RACGAP1,CDCA8,UBR7,A…
	2_Summary	Hallmark Gene Sets	M5936	HALLMARK OXIDATIVE PHOSPHORYLATION	-20.7337	-19.5118	61/200	30,36,50,481,498,506,513,516,517,518,1329,1340,1355,1537,1666,1727,1892,2109,2806,2821,2879,3028,3418,3421,3939,4190,4191,4695,4696,4697,4702,4707,4713,4717,4720,4722,4723,4728,5018,5250,5264,6183,6389,6391,7384,7419,8402,9377,9927,10312,10476,10935,10975,11331,26519,27429,29796,56898,64963,65003,374291	ACAA1,ACADSB,ACO2,ATP1B1,ATP5F1A,ATP5F1B,ATP5F1D,ATP5MC1,ATP5MC2,ATP5MC3,COX5B,COX6B1,COX15,CYC1,DECR1,CYB5R3,ECHS1,ETFB,GOT2,GPI,GPX4,HSD17B10,IDH2,IDH3G,LDHA,MDH1,MDH2,NDUFA2,NDUFA3,NDUFA4,NDUFA8,NDUFB1,NDUFB7,NDUFC1,NDUFS2,NDUFS3,NDUFV1,NDUFS8,OXA1L,SLC25A3,PHYH,MRPS12,SDHA,SDHC,UQCRC1,VDAC3,SLC25A11,COX5A,MFN2,TCIRG1,ATP5PD,PRDX3,UQCR11,PHB2,TIMM10,HTRA2,UQCR10,BDH2,MRPS11,MRPL11,NDUFS7
	3_Summary	Hallmark Gene Sets	M5937	HALLMARK GLYCOLYSIS	-14.5368	-13.4399	52/200	205,226,501,726,839,983,1365,1468,1944,1999,2542,2584,2806,2990,2997,3486,3925,3939,4190,4191,4351,4601,5165,5223,5230,5256,5315,5351,5352,5478,5768,6382,6391,6676,6790,7045,7167,8704,9080,9672,9862,10020,10112,26355,51728,54982,55501,56052,64077,64132,79644,375790,230,857,949,2548,2597,2821,3340,5211,6515,6576,6820,8459,8553,9380,10994,51316	AK4,ALDOA,ALDH7A1,CAPN5,CASP6,CDK1,CLDN3,SLC25A10,EFNA3,ELF3,SLC37A4,GALK1,GOT2,GUSB,GYS1,IGFBP3,STMN1,LDHA,MDH1,MDH2,MPI,MXI1,PDK3,PGAM1,PGK1,PHKA2,PKM,PLOD1,PLOD2,PPIA,QSOX1,SDC1,SDHC,SPAG4,AURKA,TGFBI,TPI1,B4GALT2,CLDN9,SDC3,MED24,GNE,KIF20A,FAM162A,POLR3K,CLN6,CHST12,ALG1,LHPP,XYLT2,SRD5A3,AGRN,ALDOC,CAV1,SCARB1,GAA,GAPDH,GPI,NDST1,PFKL,SLC2A3,SLC25A1,SULT2B1,TPST2,BHLHE40,GRHPR,ILVBL,PLAC8
	4_Summary	Hallmark Gene Sets	M5905	HALLMARK ADIPOGENESIS	-11.4835	-10.4835	47/200	50,112,226,847,949,1031,1282,1468,1537,1666,1892,2109,2184,2879,3033,3421,4056,4191,4713,4722,5195,5211,5264,5860,6391,6573,6576,6623,6817,7086,7263,7384,7423,8322,10935,10975,11194,23187,23788,29796,51805,57017,79071,83871,84895,92840,134147	ACO2,ADCY6,ALDOA,CAT,SCARB1,CDKN2C,COL4A1,SLC25A10,CYC1,DECR1,ECHS1,ETFB,FAH,GPX4,HADH,IDH3G,LTC4S,MDH2,NDUFB7,NDUFS3,PEX14,PFKL,PHYH,QDPR,SDHC,SLC19A1,SLC25A1,SNCG,SULT1A1,TKT,TST,UQCRC1,VEGFB,FZD4,PRDX3,UQCR11,ABCB8,PHLDB1,MTCH2,UQCR10,COQ3,COQ9,ELOVL6,RAB34,MIGA2,REEP6,CMBL
	5_Summary	Hallmark Gene Sets	M5893	HALLMARK MITOTIC SPINDLE	-10.9886	-10.0677	46/199	332,357,699,983,1063,3619,3797,3832,3835,3996,4001,4281,4296,4628,4751,4926,5347,6790,6904,7153,7277,8243,9133,9700,9771,9787,10018,10300,10403,11004,11133,11346,22994,24137,25777,26271,29127,29901,50628,51203,54443,55722,56992,64411,80119,140735	BIRC5,SHROOM2,BUB1,CDK1,CENPF,INCENP,KIF3C,KIF11,KIF22,LLGL1,LMNB1,MID1,MAP3K11,MYH10,NEK2,NUMA1,PLK1,AURKA,TBCD,TOP2A,TUBA4A,SMC1A,CCNB2,ESPL1,RAPGEF5,DLGAP5,BCL2L11,KATNB1,NDC80,KIF2C,KPTN,SYNPO,CEP131,KIF4A,SUN2,FBXO5,RACGAP1,SAC3D1,GEMIN4,NUSAP1,ANLN,CEP72,KIF15,ARAP3,PIF1,DYNLL2
	6_Summary	Hallmark Gene Sets	M5898	HALLMARK DNA REPAIR	-10.4514	-9.59748	38/150	100,112,353,978,1642,1643,1854,2068,2237,2879,3978,4059,4832,4833,5111,5422,5424,5429,5434,5436,5557,5982,5985,6119,6895,7298,7372,8086,9328,9978,10309,10714,11130,23204,23649,25920,29901,404672	ADA,ADCY6,APRT,CDA,DDB1,DDB2,DUT,ERCC2,FEN1,GPX4,LIG1,BCAM,NME3,NME4,PCNA,POLA1,POLD1,POLH,POLR2E,POLR2G,PRIM1,RFC2,RFC5,RPA3,TARBP2,TYMS,UMPS,AAAS,GTF3C5,RBX1,CCNO,POLD3,ZWINT,ARL6IP1,POLA2,NELFB,SAC3D1,GTF2H5
	7_Summary	Hallmark Gene Sets	M5924	HALLMARK MTORC1 SIGNALING	-10.3451	-9.54922	45/200	120,205,226,516,699,899,1075,1719,2058,2232,2542,2597,2821,3689,3939,4171,4173,5052,5211,5230,5347,5352,5478,5693,5723,5860,6117,6241,6515,6652,6715,6790,7108,7167,7277,7283,7374,8503,8553,9368,11151,23062,26227,27346,79071	ADD3,AK4,ALDOA,ATP5MC1,BUB1,CCNF,CTSC,DHFR,EPRS1,FDXR,SLC37A4,GAPDH,GPI,ITGB2,LDHA,MCM2,MCM4,PRDX1,PFKL,PGK1,PLK1,PLOD2,PPIA,PSMB5,PSPH,QDPR,RPA1,RRM2,SLC2A3,SORD,SRD5A1,AURKA,TM7SF2,TPI1,TUBA4A,TUBG1,UNG,PIK3R3,BHLHE40,SLC9A3R1,CORO1A,GGA2,PHGDH,TMEM97,ELOVL6
	8_Summary	Hallmark Gene Sets	M5935	HALLMARK FATTY ACID METABOLISM	-9.73502	-8.9903	38/158	30,50,210,226,594,670,873,874,1056,1371,1666,1892,1962,2639,2752,2954,3015,3028,3033,3421,3939,4056,4190,4191,4913,5092,5720,6389,6391,7389,7390,9246,9380,9588,10005,29781,92840,728294	ACAA1,ACO2,ALAD,ALDOA,BCKDHB,BPHL,CBR1,CBR3,CEL,CPOX,DECR1,ECHS1,EHHADH,GCDH,GLUL,GSTZ1,H2AZ1,HSD17B10,HADH,IDH3G,LDHA,LTC4S,MDH1,MDH2,NTHL1,PCBD1,PSME1,SDHA,SDHC,UROD,UROS,UBE2L6,GRHPR,PRDX6,ACOT8,NCAPH2,REEP6,D2HGDH
	9_Summary	Hallmark Gene Sets	M5907	HALLMARK ESTROGEN RESPONSE LATE	-8.7303	-8.03133	42/200	12,120,221,645,857,949,991,1152,1154,1952,2013,2030,2109,2261,2852,3418,3613,3860,3880,4192,4602,5364,6280,6337,6652,6768,6820,7134,7153,7263,7517,8416,8645,9022,9368,9536,10112,10610,23650,27134,51195,51659,115,360,1999,3480,3856,4582,8165,8553,9145,9249,9862,10514,22836,23254,25987,55191,55793,79754,80004,84187	SERPINA3,ADD3,ALDH3B1,BLVRB,CAV1,SCARB1,CDC20,CKB,CISH,CELSR2,EMP2,SLC29A1,ETFB,FGFR3,GPER1,IDH2,IMPA2,KRT13,KRT19,MDK,MYB,PLXNB1,S100A9,SCNN1A,SORD,ST14,SULT2B1,TNNC1,TOP2A,TST,XRCC3,ANXA9,KCNK5,CLIC3,SLC9A3R1,PTGES,KIF20A,ST6GALNAC2,TRIM29,TJP3,RAPGEFL1,GINS2,ADCY9,AQP3,ELF3,IGF1R,KRT8,MUC1,AKAP1,BHLHE40,SYNGR1,DHRS3,MED24,MYBBP1A,RHOBTB3,KAZN,TSKU,NADSYN1,MINDY1,ASB13,ESRP2,TMEM164
	10_Summary	Hallmark Gene Sets	M5926	HALLMARK MYC TARGETS V1	-6.75847	-6.13868	38/200	790,890,991,1017,1019,1537,1854,2058,2806,3015,3184,3838,3939,4171,4173,4175,5111,5230,5245,5250,5425,5478,5690,5902,6150,6240,6723,7027,7298,7419,8318,9377,10935,11331,23450,26121,56910,57819	CAD,CCNA2,CDC20,CDK2,CDK4,CYC1,DUT,EPRS1,GOT2,H2AZ1,HNRNPD,KPNA2,LDHA,MCM2,MCM4,MCM6,PCNA,PGK1,PHB,SLC25A3,POLD2,PPIA,PSMB2,RANBP1,MRPL23,RRM1,SRM,TFDP1,TYMS,VDAC3,CDC45,COX5A,PRDX3,PHB2,SF3B3,PRPF31,STARD7,LSM2

## Sheet: Fig.3D KEGG (RNA-seq)
	GroupID	Category	Term	Description	LogP	Log(q-value)	InTerm_InList	Genes	Symbols
Up-regulated genes	1_Summary	KEGG Pathway	hsa04141	Protein processing in endoplasmic reticulum	-24.0096	-21.1103	59/169	468,821,824,1649,1965,2081,2923,3309,3310,3337,3703,3998,4287,4780,5599,6745,6746,6747,7095,7184,7323,7494,9373,9451,9709,9871,10010,10113,10483,10525,10802,10808,10952,11231,22872,23471,23480,23645,27248,29927,29979,30001,51009,51128,51465,51726,54431,55432,55757,55768,55829,56605,56681,64215,79139,81567,84447,91445,201595	ATF4,CANX,CAPN2,DDIT3,EIF2S1,ERN1,PDIA3,HSPA5,HSPA6,DNAJB1,STT3A,LMAN1,ATXN3,NFE2L2,MAPK8,SSR1,SSR2,SSR3,SEC62,HSP90B1,UBE2D3,XBP1,PLAA,EIF2AK3,HERPUD1,SEC24D,TANK,PREB,SEC23B,HYOU1,SEC24A,HSPH1,SEC61B,SEC63,SEC31A,TRAM1,SEC61G,PPP1R15A,ERLEC1,SEC61A1,UBQLN1,ERO1A,DERL2,SAR1B,UBE2J1,DNAJB11,DNAJC10,YOD1,UGGT2,NGLY1,SELENOS,ERO1B,SAR1A,DNAJC1,DERL1,TXNDC5,SYVN1,RNF185,STT3B
	2_Summary	KEGG Pathway	hsa03060	Protein export	-11.4643	-9.16711	15/23	3309,6728,6729,6730,6731,6734,7095,9789,10952,11231,23480,29927,58477,60559,90701	HSPA5,SRP19,SRP54,SRP68,SRP72,SRPRA,SEC62,SPCS2,SEC61B,SEC63,SEC61G,SEC61A1,SRPRB,SPCS3,SEC11C
	3_Summary	KEGG Pathway	hsa04144	Endocytosis	-9.23294	-7.11182	50/260	154,830,867,1956,3310,3799,4087,4193,4233,5584,5868,6643,7037,7189,8027,8853,8976,9101,9135,9146,9267,9525,9559,10254,10617,22841,23111,23325,23362,23527,25978,26056,26286,50807,51028,51100,51510,56288,57132,57154,57403,58533,60682,64750,79720,83737,84612,92421,116984,137492	ADRB2,CAPZA2,CBL,EGFR,HSPA6,KIF5B,SMAD2,MDM2,MET,PRKCI,RAB5A,SNX2,TFRC,TRAF6,STAM,ASAP2,WASL,USP8,RABEP1,HGS,CYTH1,VPS4B,VPS26A,STAM2,STAMBP,RAB11FIP2,SPART,WASHC4,PSD3,ACAP2,CHMP2B,RAB11FIP5,ARFGAP3,ASAP1,VPS36,SH3GLB1,CHMP5,PARD3,CHMP1B,SMURF1,RAB22A,SNX6,SMAP1,SMURF2,VPS37B,ITCH,PARD6B,CHMP4C,ARAP2,VPS37A
	4_Summary	KEGG Pathway	hsa04621	NOD-like receptor signaling pathway	-9.07391	-7.07773	38/170	329,330,331,1147,2635,2921,3428,3576,3606,3709,3716,3725,4792,4793,5599,6885,7128,7189,8737,8767,9140,9474,10010,10135,10910,22861,23118,23710,24145,29110,54822,55054,55669,55914,118429,140609,148022,257397,472,1457,1459,4616,4791,5971,7185,7706,8837,8915,10892,468,1051,1385,1386,3976,5290,6416,8809,9021,9586,83737,1540,1654,64343,80143,2354,3934,5597,7184,8061,29761	BIRC2,BIRC3,XIAP,CHUK,GBP3,CXCL3,IFI16,CXCL8,IL18,ITPR2,JAK1,JUN,NFKBIA,NFKBIB,MAPK8,MAP3K7,TNFAIP3,TRAF6,RIPK1,RIPK2,ATG12,ATG5,TANK,NAMPT,SUGT1,NLRP1,TAB2,GABARAPL1,PANX1,TBK1,TRPM7,ATG16L1,MFN1,ERBIN,ANTXR2,NEK7,TICAM1,TAB3,ATM,CSNK2A1,CSNK2A2,GADD45B,NFKB2,RELB,TRAF1,TRIM25,CFLAR,BCL10,MALT1,ATF4,CEBPB,CREB1,ATF2,LIF,PIK3CA,MAP2K4,IL18R1,SOCS3,CREB5,ITCH,CYLD,DDX3X,AZI2,SIKE1,FOSB,LCN2,MAPK6,…
	5_Summary	KEGG Pathway	ko04140	Autophagy - animal	-8.41377	-6.46874	31/128	1965,2081,3091,4893,5290,5516,5599,6198,6885,7189,7405,8660,8837,9140,9451,9474,9776,9821,22800,23710,29982,51100,55054,55062,55578,60673,64121,64422,81671,83452,115201	EIF2S1,ERN1,HIF1A,NRAS,PIK3CA,PPP2CB,MAPK8,RPS6KB1,MAP3K7,TRAF6,UVRAG,IRS2,CFLAR,ATG12,EIF2AK3,ATG5,ATG13,RB1CC1,RRAS2,GABARAPL1,NRBF2,SH3GLB1,ATG16L1,WIPI1,SUPT20H,ATG101,RRAGC,ATG3,VMP1,RAB33B,ATG4A
	6_Summary	KEGG Pathway	ko04137	Mitophagy - animal	-8.29345	-6.39417	21/65	468,1457,1459,2309,3091,3725,4286,4893,5599,8878,8887,9101,9451,9474,9958,10133,22800,23710,29110,55669,64786	ATF4,CSNK2A1,CSNK2A2,FOXO3,HIF1A,JUN,MITF,NRAS,MAPK8,SQSTM1,TAX1BP1,USP8,EIF2AK3,ATG5,USP15,OPTN,RRAS2,GABARAPL1,TBK1,MFN1,TBC1D15
	7_Summary	KEGG Pathway	hsa04010	MAPK signaling pathway	-8.10575	-6.28566	47/255	468,673,1147,1386,1398,1647,1649,1843,1846,1847,1848,1850,1956,2005,2247,3310,3552,3725,4609,4616,4791,4803,4893,5494,5495,5533,5599,5908,5921,5922,5971,6197,6416,6655,6788,6789,6885,7189,9261,9448,9693,10746,22800,23118,51776,55970,80824	ATF4,BRAF,CHUK,ATF2,CRK,GADD45A,DDIT3,DUSP1,DUSP4,DUSP5,DUSP6,DUSP8,EGFR,ELK4,FGF2,HSPA6,IL1A,JUN,MYC,GADD45B,NFKB2,NGF,NRAS,PPM1A,PPM1B,PPP3CC,MAPK8,RAP1B,RASA1,RASA2,RELB,RPS6KA3,MAP2K4,SOS2,STK3,STK4,MAP3K7,TRAF6,MAPKAPK2,MAP4K4,RAPGEF2,MAP3K2,RRAS2,TAB2,MAP3K20,GNG12,DUSP16
	8_Summary	KEGG Pathway	hsa04120	Ubiquitin mediated proteolysis	-7.6643	-5.96915	31/137	329,330,331,867,4193,6477,7189,7320,7323,7328,7337,8065,8452,8651,8881,9021,9320,9616,10393,23291,25898,26091,51465,55236,55284,55294,57154,64750,83737,84447,140739	BIRC2,BIRC3,XIAP,CBL,MDM2,SIAH1,TRAF6,UBE2B,UBE2D3,UBE2H,UBE3A,CUL5,CUL3,SOCS1,CDC16,SOCS3,TRIP12,RNF7,ANAPC10,FBXW11,RCHY1,HERC4,UBE2J1,UBA6,UBE2W,FBXW7,SMURF1,SMURF2,ITCH,SYVN1,UBE2F
	9_Summary	KEGG Pathway	hsa04210	Apoptosis	-7.58583	-5.94183	31/138	329,330,331,468,472,824,1147,1647,1649,1965,2081,3709,3725,4170,4616,4792,4803,4893,5290,5366,5599,7185,8737,8793,8795,8797,8837,9451,10038,27113,54205	BIRC2,BIRC3,XIAP,ATF4,ATM,CAPN2,CHUK,GADD45A,DDIT3,EIF2S1,ERN1,ITPR2,JUN,MCL1,GADD45B,NFKBIA,NGF,NRAS,PIK3CA,PMAIP1,MAPK8,TRAF1,RIPK1,TNFRSF10D,TNFRSF10B,TNFRSF10A,CFLAR,EIF2AK3,PARP2,BBC3,CYCS
	10_Summary	KEGG Pathway	hsa04068	foxo signaling pathway	-7.09967	-5.47915	30/137	472,673,1026,1147,1263,1454,1647,1956,2309,4087,4089,4193,4616,4893,5290,5565,5599,6655,6789,7874,8660,9140,10365,10769,23411,23678,23710,26260,51422,114907	ATM,BRAF,CDKN1A,CHUK,PLK3,CSNK1E,GADD45A,EGFR,FOXO3,SMAD2,SMAD4,MDM2,GADD45B,NRAS,PIK3CA,PRKAB2,MAPK8,SOS2,STK4,USP7,IRS2,ATG12,KLF2,PLK2,SIRT1,SGK3,GABARAPL1,FBXO25,PRKAG2,FBXO32
	11_Summary	KEGG Pathway	hsa04216	Ferroptosis	-6.97784	-5.40079	16/46	2182,2495,2729,2730,3162,5621,6303,6520,7037,9474,23516,23657,54407,81539,81631,112483	ACSL4,FTH1,GCLC,GCLM,HMOX1,PRNP,SAT1,SLC3A2,TFRC,ATG5,SLC39A14,SLC7A11,SLC38A2,SLC38A1,MAP1LC3B,SAT2
	GroupID	Category	Term	Description	LogP	Log(q-value)	InTerm_InList	Genes	Symbols
Down-regulated genes	1_Summary	KEGG Pathway	hsa03030	DNA replication	-14.187	-11.5888	21/36	1763,2237,3978,4171,4172,4173,4175,5111,5422,5424,5425,5426,5427,5557,5982,5985,6117,6119,10714,23649,84153,142,4913,7374,7515,27301,55247,79661,1642,1643,2068,9978,404672,2956,4436,580,5892,7517,8438,25788,83990,146956	DNA2,FEN1,LIG1,MCM2,MCM3,MCM4,MCM6,PCNA,POLA1,POLD1,POLD2,POLE,POLE2,PRIM1,RFC2,RFC5,RPA1,RPA3,POLD3,POLA2,RNASEH2C,PARP1,NTHL1,UNG,XRCC1,APEX2,NEIL3,NEIL1,DDB1,DDB2,ERCC2,RBX1,GTF2H5,MSH6,MSH2,BARD1,RAD51D,XRCC3,RAD54L,RAD54B,BRIP1,EME1
	2_Summary	KEGG Pathway	hsa04110	Cell cycle	-13.258	-10.9607	38/124	699,701,890,891,896,983,991,994,995,1017,1019,1031,1869,1870,3065,4171,4172,4173,4175,4998,5111,5347,5591,5933,6502,7027,7465,8243,8317,8318,9088,9133,9134,9232,9700,9978,11200,29882,109,112,115,808,818,3480,5499,5518,5528,5566,5595,6195,6300,6790,10734,26271,207,208,5600,8503	BUB1,BUB1B,CCNA2,CCNB1,CCND3,CDK1,CDC20,CDC25B,CDC25C,CDK2,CDK4,CDKN2C,E2F1,E2F2,HDAC1,MCM2,MCM3,MCM4,MCM6,ORC1,PCNA,PLK1,PRKDC,RBL1,SKP2,TFDP1,WEE1,SMC1A,CDC7,CDC45,PKMYT1,CCNB2,CCNE2,PTTG1,ESPL1,RBX1,CHEK2,ANAPC2,ADCY3,ADCY6,ADCY9,CALM3,CAMK2G,IGF1R,PPP1CA,PPP2R1A,PPP2R5D,PRKACA,MAPK3,RPS6KA1,MAPK12,AURKA,STAG3,FBXO5,AKT1,AKT2,MAPK11,PIK3R3
	3_Member	KEGG Pathway	hsa00190	Oxidative phosphorylation	-10.1786	-8.35851	35/133	498,506,513,516,517,518,1329,1340,1355,1537,4695,4696,4697,4702,4707,4713,4716,4717,4720,4722,4723,4725,4728,6389,6391,7384,9377,10312,10476,10975,27068,29796,54539,64077,374291	ATP5F1A,ATP5F1B,ATP5F1D,ATP5MC1,ATP5MC2,ATP5MC3,COX5B,COX6B1,COX15,CYC1,NDUFA2,NDUFA3,NDUFA4,NDUFA8,NDUFB1,NDUFB7,NDUFB10,NDUFC1,NDUFS2,NDUFS3,NDUFV1,NDUFS5,NDUFS8,SDHA,SDHC,UQCRC1,COX5A,TCIRG1,ATP5PD,UQCR11,PPA2,UQCR10,NDUFB11,LHPP,NDUFS7
	4_Summary	KEGG Pathway	hsa00240	Pyrimidine metabolism	-10.5997	-8.60349	31/104	790,978,1841,1854,4832,4833,5422,5424,5425,5426,5427,5434,5436,5441,5557,6240,6241,7083,7298,7372,10587,10714,23649,25885,51728,56474,56953,79077,114112,115024,171568,100,109,112,115,205,353,954,3614,5198,5315,9061,58497,84284,122622,131870	CAD,CDA,DTYMK,DUT,NME3,NME4,POLA1,POLD1,POLD2,POLE,POLE2,POLR2E,POLR2G,POLR2L,PRIM1,RRM1,RRM2,TK1,TYMS,UMPS,TXNRD2,POLD3,POLA2,POLR1A,POLR3K,CTPS2,NT5M,DCTPP1,TXNRD3,NT5C3B,POLR3H,ADA,ADCY3,ADCY6,ADCY9,AK4,APRT,ENTPD2,IMPDH1,PFAS,PKM,PAPSS1,PRUNE1,NTPCR,ADSS1,NUDT16
	5_Summary	KEGG Pathway	hsa04142	Lysosome	-8.59873	-6.87555	31/123	20,53,162,411,427,1075,1174,1508,1515,2517,2548,2588,2629,2720,2760,2990,3916,3988,4668,4669,5476,5538,6272,8218,10312,23062,23457,23659,51172,55353,285362	ABCA2,ACP2,AP1B1,ARSB,ASAH1,CTSC,AP1S1,CTSB,CTSV,FUCA1,GAA,GALNS,GBA,GLB1,GM2A,GUSB,LAMP1,LIPA,NAGA,NAGLU,CTSA,PPT1,SORT1,CLTCL1,TCIRG1,GGA2,ABCB9,PLA2G15,NAGPA,LAPTM4B,SUMF1
	6_Member	KEGG Pathway	hsa00010	Glycolysis / Gluconeogenesis	-4.44129	-3.37641	16/67	219,220,221,222,226,230,501,2597,2821,3939,5211,5213,5223,5230,5315,7167	ALDH1B1,ALDH1A3,ALDH3B1,ALDH3B2,ALDOA,ALDOC,ALDH7A1,GAPDH,GPI,LDHA,PFKL,PFKM,PGAM1,PGK1,PKM,TPI1
	9_Member	KEGG Pathway	hsa04150	mTOR signaling pathway	-5.41624	-4.25733	29/151	207,208,2535,3265,3480,3667,4041,5595,6195,6199,6502,7477,7480,7483,7855,8131,8321,8322,8503,9470,9681,9894,10641,28956,54361,55004,57521,64223,389541	AKT1,AKT2,FZD2,HRAS,IGF1R,IRS1,LRP5,MAPK3,RPS6KA1,RPS6KB2,SKP2,WNT7B,WNT10B,WNT9A,FZD5,NPRL3,FZD1,FZD4,PIK3R3,EIF4E2,DEPDC5,TELO2,NPRL2,LAMTOR2,WNT4,LAMTOR1,RPTOR,MLST8,LAMTOR4

## Sheet: Fig.3E Volcano MAP (Proreomics)
dysregulated proteins of proteomics
GeneSymbol	FC	FC.abs	Pvalue	p.adj	lgFC	direction
AK9	0.198479	5.03833	0.00057808	0.0439288	-2.33295	down
ZIM3	0.239344	4.17809	0.00110381	0.0535071	-2.06284	down
MYO9A	0.250211	3.99663	2.93e-05	0.0244605	-1.99878	down
CXXC5	0.254933	3.9226	2.54e-05	0.0244605	-1.97181	down
TXNIP	0.268355	3.72641	0.00191222	0.0627626	-1.89779	down
TBXAS1	0.270238	3.70044	0.000603874	0.0454717	-1.8877	down
CDCA7L	0.271873	3.67818	7.08e-05	0.0244605	-1.87899	down
RYR3	0.283212	3.53092	9.17e-06	0.0229997	-1.82005	down
CTNNA2	0.291891	3.42594	0.000214499	0.0329298	-1.7765	down
PCLAF	0.309554	3.23045	0.000750112	0.050522	-1.69174	down
TMEM178B	0.323136	3.09468	0.00455796	0.0819701	-1.62979	down
OLFML2A	0.329366	3.03613	5.63e-05	0.0244605	-1.60224	down
TEX11	0.348674	2.86801	0.000352523	0.0402865	-1.52005	down
PER2	0.356594	2.80431	0.000857822	0.0510221	-1.48765	down
UNC93B1	0.359664	2.78038	0.000881342	0.0517742	-1.47528	down
BNIP3	0.371456	2.69211	0.0207421	0.12605	-1.42874	down
LRRC2	0.375609	2.66234	7.73e-05	0.0244605	-1.41269	down
GKAP1	0.375832	2.66077	0.000643749	0.0469065	-1.41184	down
GSDMC	0.379918	2.63215	0.00545002	0.0863406	-1.39624	down
MMP15	0.386765	2.58555	7.89e-05	0.0244605	-1.37047	down
POLQ	0.392477	2.54792	0.00252152	0.0684456	-1.34932	down
EFNA1	0.39665	2.52111	0.000268269	0.0378131	-1.33406	down
GGT6	0.406452	2.46031	0.000450131	0.0419507	-1.29884	down
DPY19L3	0.410714	2.43479	6.34e-05	0.0244605	-1.2838	down
BST2	0.44006	2.27242	0.000543812	0.0429389	-1.18423	down
TMEM164	0.467005	2.14131	0.00164792	0.0602444	-1.09849	down
TMC4	0.468679	2.13366	5.91e-05	0.0244605	-1.09333	down
FMO3	0.476696	2.09777	0.00327444	0.0734881	-1.06886	down
LRP5	0.481439	2.07711	0.000354367	0.0402865	-1.05458	down
AKAP3	0.483191	2.06958	0.0131388	0.109165	-1.04934	down
SINHCAF	0.485421	2.06007	0.000210907	0.0329298	-1.04269	down
CRACDL	0.485972	2.05773	0.000956131	0.0521065	-1.04106	down
NOTCH3	0.489425	2.04321	0.00184541	0.0621946	-1.03084	down
SORL1	0.494009	2.02426	0.0209751	0.126723	-1.01739	down
RIN2	0.494401	2.02265	6.34e-05	0.0244605	-1.01625	down
RHOBTB3	0.502109	1.9916	0.000257029	0.0373503	-0.993928	down
PJA1	0.502619	1.98958	0.00611699	0.0898351	-0.992462	down
PAM	0.504792	1.98101	0.0019979	0.0632625	-0.98624	down
TTLL4	0.50748	1.97052	0.00117496	0.053769	-0.978578	down
SLC25A51	0.508176	1.96782	0.00256391	0.0686359	-0.976599	down
SAPCD2	0.508517	1.9665	0.000512032	0.0421581	-0.975632	down
EYA2	0.512001	1.95312	0.000131396	0.0271117	-0.965781	down
EHD2	0.51536	1.94039	0.000248547	0.0367628	-0.956347	down
ABCA2	0.520942	1.9196	0.00475671	0.0827689	-0.940806	down
SVBP	0.521182	1.91872	0.0271327	0.140757	-0.940142	down
KLK6	0.529628	1.88812	0.00508226	0.0831473	-0.916948	down
ARFGEF3	0.532351	1.87846	0.00460013	0.0819701	-0.909549	down
PPM1H	0.534136	1.87218	0.00816626	0.0960231	-0.90472	down
SERINC5	0.534745	1.87005	0.000470457	0.0419507	-0.903076	down
SLIT2	0.535093	1.86884	0.0035456	0.0750573	-0.90214	down
SMPD1	0.535383	1.86782	0.0014494	0.0563632	-0.901356	down
ADIRF	0.535729	1.86662	0.0377106	0.15657	-0.900426	down
LRRIQ1	0.537652	1.85994	0.00720813	0.0954341	-0.895255	down
RNF10	0.540414	1.85043	0.00634579	0.0912912	-0.887862	down
LRRC45	0.54112	1.84802	0.00224507	0.0649825	-0.88598	down
CYB561	0.541924	1.84528	6.5e-05	0.0244605	-0.883836	down
ZDHHC4	0.546078	1.83124	0.00064558	0.0469065	-0.872821	down
SELL	0.548698	1.8225	0.000191497	0.0317234	-0.865917	down
WLS	0.550492	1.81656	0.00172059	0.0602444	-0.861208	down
TRIM26	0.550753	1.8157	0.00880893	0.0971565	-0.860522	down
GLUL	0.55175	1.81241	0.0245354	0.135304	-0.857913	down
SNRPB	0.552567	1.80973	0.000896624	0.0521065	-0.855778	down
CYTH4	0.554975	1.80188	0.000834023	0.0510221	-0.849504	down
SSX2IP	0.556187	1.79795	0.000925381	0.0521065	-0.846357	down
DNAL4	0.556414	1.79722	0.0360253	0.154373	-0.845768	down
GINM1	0.558051	1.79195	0.00218092	0.0645163	-0.841531	down
LVRN	0.558357	1.79097	3.38e-05	0.0244605	-0.840742	down
CIB1	0.563045	1.77606	0.000507891	0.0421581	-0.828679	down
PGAP3	0.56487	1.77032	0.00228211	0.0649825	-0.82401	down
RIPK4	0.566027	1.7667	0.00533274	0.0855102	-0.821058	down
TMEM187	0.569345	1.7564	0.00228349	0.0649825	-0.812624	down
TSPAN13	0.570098	1.75408	0.00346888	0.0748248	-0.810717	down
SEMA4B	0.573259	1.74441	0.000497501	0.0421581	-0.80274	down
ACYP1	0.574168	1.74165	0.0378358	0.15677	-0.800454	down
MT2A	0.577002	1.7331	0.0437849	0.166099	-0.793352	down
POMT1	0.577045	1.73297	0.000104194	0.026804	-0.793244	down
TCP11L2	0.582047	1.71808	0.0429814	0.164822	-0.780793	down
PAIP2B	0.583817	1.71287	0.0328984	0.148606	-0.776413	down
LRP4	0.585174	1.70889	0.00165276	0.0602444	-0.773061	down
BCL6	0.58538	1.70829	0.00353092	0.0750573	-0.772553	down
SOX2	0.585517	1.70789	6.95e-05	0.0244605	-0.772217	down
KDM4C	0.587823	1.70119	0.0160499	0.116718	-0.766546	down
MIEF2	0.591321	1.69113	0.00120637	0.0546032	-0.757987	down
NTHL1	0.591434	1.69081	0.000576569	0.0439288	-0.757711	down
PDE6D	0.59363	1.68455	0.0126736	0.107999	-0.752364	down
SNX7	0.594572	1.68188	0.026012	0.137958	-0.750078	down
C8orf76	0.594613	1.68176	0.0477712	0.172338	-0.749976	down
DZIP3	0.59728	1.67426	0.00139697	0.0555242	-0.743521	down
MEX3C	0.599017	1.6694	0.00373258	0.0760461	-0.739332	down
VDR	0.600757	1.66457	0.00373302	0.0760461	-0.735147	down
CUL7	0.600862	1.66427	0.0131332	0.109165	-0.734894	down
FITM2	0.601402	1.66278	0.00372853	0.0760461	-0.7336	down
C4orf3	0.601852	1.66154	0.00451937	0.0819123	-0.732519	down
GIGYF1	0.602257	1.66042	0.00267259	0.0693951	-0.731548	down
IGFBP7	0.603058	1.65821	0.000472942	0.0419507	-0.729631	down
MAST2	0.605156	1.65247	0.048433	0.173292	-0.724622	down
SSBP3	0.605773	1.65078	0.0153814	0.115398	-0.723152	down
PLN	0.606325	1.64928	0.0037642	0.0760461	-0.721836	down
DPYD	0.607242	1.64679	0.017347	0.119561	-0.719656	down
TOR4A	0.607478	1.64615	0.00488639	0.0827689	-0.719095	down
CUEDC2	0.608673	1.64292	0.00426634	0.0804494	-0.71626	down
FZD2	0.609068	1.64185	0.00576392	0.0884121	-0.715325	down
TLE5	0.612683	1.63217	0.000412263	0.0419255	-0.706788	down
MAPK8IP3	0.6156	1.62443	0.00833728	0.0960231	-0.699934	down
ANKRD10	0.616308	1.62257	0.000855604	0.0510221	-0.698277	down
CHCHD2	0.617573	1.61924	0.00811536	0.0960231	-0.695319	down
SLC6A6	0.618981	1.61556	6.9e-06	0.0229997	-0.692032	down
RHBDD2	0.619633	1.61386	0.0124387	0.107474	-0.690515	down
SULF1	0.621643	1.60864	0.00551951	0.0865872	-0.685841	down
BCAM	0.621775	1.6083	0.00443712	0.0811318	-0.685536	down
RHPN2	0.622368	1.60676	0.00468482	0.0822744	-0.684159	down
GSTK1	0.62302	1.60509	0.00530006	0.0852434	-0.682651	down
MRTFB	0.625523	1.59866	0.00784026	0.0960231	-0.676865	down
KIF20A	0.626254	1.5968	2.45e-05	0.0244605	-0.675179	down
MAP4K2	0.626314	1.59664	0.0315556	0.146511	-0.675042	down
BLVRB	0.628456	1.5912	0.027427	0.141276	-0.670117	down
PSMB9	0.62871	1.59056	0.00720841	0.0954341	-0.669533	down
ARHGEF3	0.629121	1.58952	0.00297181	0.0714312	-0.66859	down
PAX9	0.62942	1.58876	0.00819469	0.0960231	-0.667906	down
ZNF385A	0.629885	1.58759	5.51e-05	0.0244605	-0.666839	down
SOD1	0.630292	1.58657	0.0167836	0.118176	-0.665908	down
TFEB	0.630418	1.58625	0.00481845	0.0827689	-0.665618	down
KIAA1107	0.630436	1.5862	0.0253826	0.136332	-0.665577	down
SYNGR3	0.63074	1.58544	0.00116103	0.053769	-0.664883	down
TIMELESS	0.63181	1.58275	0.00375678	0.0760461	-0.662436	down
PAIP2	0.631962	1.58237	0.031979	0.147202	-0.662089	down
PARP4	0.632543	1.58092	0.0127354	0.108	-0.660765	down
MRFAP1	0.633403	1.57877	0.00325868	0.0734881	-0.658803	down
RASA4B	0.634287	1.57657	0.00288013	0.0704855	-0.656793	down
COX15	0.634789	1.57533	0.00828285	0.0960231	-0.655652	down
ALKBH7	0.636092	1.5721	0.0116158	0.105466	-0.652692	down
ITM2B	0.636226	1.57177	0.0027664	0.0698906	-0.65239	down
KLHL13	0.636462	1.57119	0.00014371	0.0276826	-0.651854	down
ZFYVE19	0.636939	1.57001	0.0409793	0.161943	-0.650772	down
BTBD11	0.638361	1.56651	0.0106663	0.103332	-0.647555	down
DNA2	0.638487	1.5662	0.0197543	0.124689	-0.647271	down
MYC	0.641422	1.55903	0.0426361	0.164334	-0.640654	down
CBX2	0.641655	1.55847	0.000962391	0.0521065	-0.640131	down
OXLD1	0.642105	1.55738	0.0132089	0.109165	-0.639119	down
CRIPT	0.642702	1.55593	0.02404	0.134305	-0.637777	down
MEA1	0.642971	1.55528	0.0113595	0.104801	-0.637174	down
OTUD1	0.643021	1.55516	0.00600735	0.0894527	-0.637062	down
RNF26	0.643375	1.5543	0.0001715	0.0303599	-0.636268	down
LMBR1	0.644341	1.55197	0.0081246	0.0960231	-0.634103	down
ALDH3B1	0.64581	1.54844	0.000817159	0.0510221	-0.630819	down
MAN1A1	0.646083	1.54779	0.00500715	0.0831146	-0.630208	down
SSBP2	0.646192	1.54753	0.00466282	0.0821797	-0.629966	down
SULT1A4	0.646315	1.54723	0.0449953	0.167805	-0.62969	down
SSH2	0.647698	1.54393	0.0396049	0.159092	-0.626606	down
ARFGAP3	0.648272	1.54256	0.0436255	0.165985	-0.62533	down
RNF145	0.649513	1.53961	0.000687372	0.0490819	-0.62257	down
IGFBP2	0.650458	1.53738	0.000744792	0.050522	-0.620472	down
MCRIP2	0.651022	1.53605	0.00838196	0.0960231	-0.619223	down
FAM111B	0.653112	1.53113	0.000334872	0.0396249	-0.614599	down
COA5	0.653155	1.53103	0.0144696	0.112466	-0.614504	down
RBPMS	0.656301	1.52369	0.00264464	0.0693032	-0.607571	down
ANTKMT	0.6569	1.5223	0.00195048	0.0631087	-0.606254	down
PRKCE	0.657839	1.52013	0.00171201	0.0602444	-0.604194	down
TGFBR2	0.658121	1.51948	0.00103308	0.0522897	-0.603574	down
FZD1	0.658741	1.51805	0.00594423	0.0890345	-0.602216	down
CDT1	0.660099	1.51493	0.00377942	0.0760798	-0.599246	down
GPBP1	0.660546	1.5139	0.00747859	0.0954341	-0.598268	down
CFAP36	0.660977	1.51291	0.0123601	0.107341	-0.597327	down
MMACHC	0.661026	1.5128	0.0134122	0.109343	-0.597222	down
TFAP4	0.661359	1.51204	0.0043935	0.0810692	-0.596494	down
MYH14	0.662739	1.50889	0.0122929	0.107341	-0.593487	down
CCDC85B	0.662955	1.5084	0.0334697	0.149201	-0.593017	down
NFKBIA	0.663501	1.50716	0.0284884	0.142003	-0.591829	down
TSTD1	0.664067	1.50587	0.0151401	0.114945	-0.5906	down
RCE1	0.664405	1.50511	0.0109014	0.103789	-0.589865	down
TJP3	0.66451	1.50487	0.000956827	0.0521065	-0.589636	down
TIPIN	0.664749	1.50433	0.0064765	0.0920062	-0.589118	down
RLIM	0.665079	1.50358	0.00764655	0.0960231	-0.588402	down
ELF3	0.66581	1.50193	0.00155051	0.0581126	-0.586817	down
AGRN	0.66739	1.49837	0.0014194	0.0555242	-0.583398	down
UPRT	0.667477	1.49818	0.00348044	0.0748793	-0.583211	down
MORC4	0.667589	1.49793	0.000464435	0.0419507	-0.582969	down
MTSS2	0.668295	1.49635	0.0363517	0.154891	-0.581443	down
NFASC	0.668575	1.49572	0.0166587	0.118176	-0.58084	down
UBE2T	0.669834	1.49291	0.0359273	0.154373	-0.578125	down
PIK3CB	0.67039	1.49167	0.0498679	0.17458	-0.576928	down
TRAPPC4	0.671485	1.48924	0.00786316	0.0960231	-0.574572	down
ALKBH8	0.671773	1.4886	6.88e-05	0.0244605	-0.573953	down
KLHDC10	0.671796	1.48855	0.00572434	0.0882955	-0.573905	down
SARAF	0.67268	1.48659	0.00805336	0.0960231	-0.572008	down
KRT80	0.673469	1.48485	0.0398909	0.159622	-0.570316	down
GBP2	0.67605	1.47918	0.0279347	0.141596	-0.564799	down
HTT	0.676991	1.47713	0.0216772	0.128804	-0.562792	down
TMEM54	0.678139	1.47462	0.00979789	0.100441	-0.560346	down
LIPA	0.679014	1.47273	0.00290365	0.0707381	-0.558488	down
NEBL	0.679167	1.47239	0.0394621	0.15865	-0.558162	down
CYP2S1	0.679392	1.47191	0.0103823	0.101704	-0.557685	down
SRD5A3	0.67969	1.47126	0.00362156	0.0755601	-0.557051	down
SNX30	0.679906	1.47079	0.00257401	0.0686359	-0.556592	down
HEG1	0.680075	1.47043	0.0148087	0.113574	-0.556235	down
ROGDI	0.680515	1.46948	0.0310255	0.145676	-0.555301	down
CTNNBIP1	0.681041	1.46834	0.0205683	0.125732	-0.554185	down
KDM5B	0.681293	1.4678	0.00551553	0.0865872	-0.553654	down
MIF4GD	0.681424	1.46751	0.0369619	0.155178	-0.553376	down
CIAO3	0.681451	1.46746	0.0375414	0.15616	-0.553317	down
VPS37C	0.68183	1.46664	0.00275284	0.0698906	-0.552516	down
FXR1	0.68256	1.46507	0.0124914	0.107646	-0.550971	down
RBIS	0.682586	1.46502	0.00200413	0.0632625	-0.550918	down
TNRC6A	0.683093	1.46393	0.00033126	0.0396249	-0.549847	down
CKMT1A	0.683895	1.46221	0.00889822	0.097492	-0.548153	down
DHX32	0.684622	1.46066	0.0081858	0.0960231	-0.54662	down
FGL2	0.685088	1.45966	0.033889	0.150635	-0.545638	down
ALDH1A3	0.68531	1.45919	0.0315028	0.14643	-0.545172	down
PDCD4	0.685327	1.45916	0.0297898	0.144917	-0.545136	down
CLU	0.686361	1.45696	0.0051799	0.0834729	-0.54296	down
DYNLRB1	0.686516	1.45663	0.047413	0.171941	-0.542635	down
GHITM	0.686613	1.45643	0.000113075	0.026804	-0.542431	down
LGALSL	0.68686	1.4559	0.0164629	0.118176	-0.541912	down
PKN1	0.687268	1.45504	0.0226893	0.130966	-0.541054	down
LIAS	0.688262	1.45293	0.00481427	0.0827689	-0.538969	down
MSLN	0.688795	1.45181	0.00848482	0.0960231	-0.537854	down
AZI2	0.68916	1.45104	0.0129337	0.108207	-0.537088	down
APEX2	0.689621	1.45007	0.0312247	0.146038	-0.536124	down
CFAP97	0.689883	1.44952	0.00227427	0.0649825	-0.535576	down
CLYBL	0.689893	1.4495	0.00125637	0.055463	-0.535556	down
NEK2	0.690029	1.44921	0.025175	0.136211	-0.535272	down
AMPD2	0.690645	1.44792	0.0410522	0.162153	-0.533983	down
METTL26	0.692355	1.44435	0.043646	0.165987	-0.530417	down
LITAF	0.692519	1.444	0.0301092	0.145397	-0.530075	down
FZD7	0.693082	1.44283	0.0297951	0.144917	-0.528903	down
KDM3A	0.693234	1.44251	0.0281779	0.141625	-0.528585	down
NUTF2	0.69335	1.44227	0.0380206	0.156887	-0.528343	down
SESTD1	0.693827	1.44128	0.0197428	0.124689	-0.527352	down
CBR4	0.694608	1.43966	0.0155284	0.115398	-0.525728	down
BET1L	0.694634	1.43961	0.00346877	0.0748248	-0.525674	down
DVL3	0.694721	1.43943	0.0264416	0.138881	-0.525494	down
HK2	0.695261	1.43831	0.00096669	0.0521065	-0.524373	down
KCTD3	0.696322	1.43612	0.000508536	0.0421581	-0.522174	down
PANK4	0.696479	1.43579	0.049144	0.173657	-0.521849	down
CCHCR1	0.696555	1.43564	0.0375743	0.15616	-0.521691	down
ASS1	0.696635	1.43547	0.0316211	0.146529	-0.521525	down
RAB6A	0.696699	1.43534	0.0451811	0.167894	-0.521392	down
RNF167	0.6967	1.43534	0.00257706	0.0686359	-0.521389	down
ZER1	0.697094	1.43453	0.0147633	0.113515	-0.520576	down
GLG1	0.697125	1.43446	0.00933428	0.0995825	-0.520511	down
R3HDM2	0.698889	1.43084	0.0288264	0.142765	-0.516864	down
CADPS2	0.699448	1.4297	0.0189121	0.123368	-0.515711	down
TTC9	0.699842	1.4289	0.0190949	0.123368	-0.514899	down
SMDT1	0.700771	1.427	0.00736716	0.0954341	-0.512984	down
FADS1	0.701705	1.4251	0.0132056	0.109165	-0.511064	down
FIBP	0.702091	1.42432	0.00052358	0.0425178	-0.51027	down
CRABP2	0.702197	1.4241	0.0441969	0.166478	-0.510052	down
HK1	0.702797	1.42289	0.00151421	0.0577983	-0.508821	down
CHURC1	0.704125	1.4202	0.029571	0.144493	-0.506096	down
COX7A2L	0.704757	1.41893	0.00219352	0.064658	-0.504802	down
CNTN1	0.704767	1.41891	0.00154575	0.0581126	-0.504781	down
SERF2	0.70499	1.41846	0.0368423	0.155178	-0.504325	down
ISG15	0.705848	1.41674	0.0174471	0.119822	-0.502571	down
RIN3	0.706118	1.4162	0.0467355	0.171061	-0.50202	down
FURIN	0.706182	1.41607	0.00356141	0.0750615	-0.501888	down
PDXDC1	0.706253	1.41592	0.0314125	0.146389	-0.501744	down
GMNN	0.706536	1.41536	0.00701287	0.0947595	-0.501166	down
ZNF217	0.706571	1.41529	0.00768482	0.0960231	-0.501093	down
SMYD3	0.70665	1.41513	0.00634839	0.0912912	-0.500932	down
CCND1	0.706783	1.41486	0.00941916	0.0997063	-0.50066	down
PARP14	0.707114	1.4142	0.0171082	0.119282	-0.499985	down
RAB40C	0.708035	1.41236	0.0254223	0.136332	-0.498108	down
SCAPER	0.708665	1.4111	0.0235043	0.13328	-0.496823	down
COL18A1	0.708731	1.41097	0.0054713	0.0864861	-0.496689	down
DAPL1	0.709114	1.41021	0.0338156	0.150427	-0.49591	down
IRS1	0.709169	1.4101	0.0430351	0.164875	-0.495798	down
LIMCH1	0.709742	1.40896	0.000739961	0.050522	-0.494633	down
GGA2	0.710542	1.40738	0.0122954	0.107341	-0.493008	down
MUTYH	0.710877	1.40671	0.000805432	0.0510221	-0.492328	down
TMEM30B	0.711671	1.40514	0.00494258	0.0828998	-0.490717	down
GLT8D1	0.711704	1.40508	0.00378424	0.0760798	-0.490651	down
FBXO17	0.711897	1.4047	0.0232863	0.132746	-0.49026	down
CKS2	0.713781	1.40099	0.00117251	0.053769	-0.486446	down
PIK3R2	0.714854	1.39889	0.0127396	0.108	-0.484278	down
CNOT6L	0.715223	1.39817	0.000168715	0.0303599	-0.483535	down
ZFAND5	0.716497	1.39568	0.0299367	0.145362	-0.480967	down
SERPINC1	0.716566	1.39554	0.0380829	0.156887	-0.480827	down
ARL4C	0.716662	1.39536	0.00192539	0.0627874	-0.480635	down
TP63	0.716694	1.3953	0.0112221	0.104558	-0.480571	down
CETN3	0.717709	1.39332	0.000397525	0.0419255	-0.47853	down
FRRS1	0.718744	1.39132	0.00670105	0.0932854	-0.47645	down
SNX4	0.718967	1.39088	0.0124224	0.107474	-0.476003	down
APOL2	0.719966	1.38895	0.000916038	0.0521065	-0.473999	down
KCTD10	0.720922	1.38711	0.0128816	0.108074	-0.472085	down
NUDT1	0.721151	1.38667	0.0449946	0.167805	-0.471627	down
SDF4	0.721372	1.38625	0.015815	0.116208	-0.471185	down
SCAND1	0.721447	1.3861	0.0496623	0.174418	-0.471035	down
TRAFD1	0.721464	1.38607	0.0462236	0.169562	-0.471	down
LZTR1	0.722134	1.38478	0.00081984	0.0510221	-0.469662	down
NUDCD2	0.723184	1.38277	0.039382	0.158506	-0.467566	down
EGFL7	0.723718	1.38175	0.0103575	0.101704	-0.4665	down
ACP3	0.72398	1.38125	0.0178021	0.121303	-0.465978	down
SAR1A	0.724113	1.381	0.0414195	0.162442	-0.465713	down
MB21D2	0.724203	1.38083	0.0313582	0.146312	-0.465534	down
MAGEA3	0.724912	1.37948	0.00566451	0.0876993	-0.464123	down
BSPRY	0.725619	1.37813	0.00632472	0.0912912	-0.462715	down
IFIH1	0.726723	1.37604	0.0127779	0.108	-0.460523	down
TTC27	0.727415	1.37473	0.031307	0.146195	-0.459149	down
TAGLN2	0.727498	1.37457	0.0201961	0.125213	-0.458984	down
PHLDA3	0.727733	1.37413	0.0122345	0.107341	-0.458519	down
CAMK2D	0.72815	1.37334	0.0324965	0.147407	-0.457693	down
ARF4	0.728263	1.37313	0.0459659	0.169347	-0.457469	down
PDCL	0.729088	1.37158	0.0169725	0.118636	-0.455835	down
ABHD14B	0.729525	1.37075	0.0489442	0.173617	-0.45497	down
ZBTB33	0.729568	1.37067	0.00899509	0.0979364	-0.454885	down
TMEM263	0.730741	1.36847	0.0134974	0.109606	-0.452568	down
NRP2	0.730977	1.36803	0.0240895	0.134366	-0.452102	down
TUBAL3	0.731678	1.36672	0.0306506	0.145443	-0.45072	down
RAD51AP1	0.732631	1.36494	0.00833436	0.0960231	-0.448842	down
ARF5	0.732639	1.36493	0.0199174	0.124689	-0.448826	down
DGLUCY	0.733826	1.36272	0.0409083	0.161894	-0.446491	down
SGCE	0.733863	1.36265	0.0226259	0.130924	-0.446418	down
SPC25	0.73395	1.36249	0.043898	0.166165	-0.446246	down
CTNNAL1	0.734155	1.36211	0.000916114	0.0521065	-0.445844	down
BZW1	0.735302	1.35999	0.0460485	0.169347	-0.443592	down
SPC24	0.735788	1.35909	0.0469579	0.171345	-0.442639	down
PRMT9	0.736651	1.35749	0.00819764	0.0960231	-0.440946	down
KCTD5	0.737301	1.3563	0.0261837	0.138528	-0.439674	down
SUOX	0.737317	1.35627	0.0340701	0.150843	-0.439642	down
RAPGEF1	0.737446	1.35603	0.00815234	0.0960231	-0.439391	down
SPATS2	0.737773	1.35543	0.0477958	0.172352	-0.43875	down
CAMK2G	0.738502	1.35409	0.0100476	0.101001	-0.437327	down
NDUFS4	0.738559	1.35399	0.00732949	0.0954341	-0.437216	down
CCT7	0.739108	1.35298	0.0490188	0.173617	-0.436144	down
FCSK	0.73914	1.35292	0.00303712	0.0714312	-0.43608	down
TTI1	0.739584	1.35211	0.0321373	0.147202	-0.435214	down
OSBPL10	0.740146	1.35109	0.0367822	0.155178	-0.434118	down
CYP4F12	0.740545	1.35036	0.00551046	0.0865872	-0.43334	down
PPP1R35	0.740817	1.34986	0.0360318	0.154373	-0.432811	down
NIBAN2	0.741045	1.34945	0.049223	0.173657	-0.432368	down
FGD6	0.741209	1.34915	0.0277443	0.141596	-0.432048	down
MLF2	0.741772	1.34812	0.0308374	0.145676	-0.430952	down
CCDC61	0.742796	1.34627	0.00369932	0.0760461	-0.428963	down
DAB2IP	0.742972	1.34594	0.00230019	0.0649825	-0.428619	down
TUBB6	0.743248	1.34545	0.0439752	0.166217	-0.428084	down
ADCY5	0.743324	1.34531	0.0375058	0.156111	-0.427937	down
FAM114A1	0.743376	1.34522	0.031901	0.147202	-0.427837	down
ULBP3	0.743748	1.34454	0.00936926	0.0995825	-0.427114	down
SPART	0.743825	1.3444	0.0251041	0.136211	-0.426965	down
DCAF10	0.743968	1.34414	0.00778159	0.0960231	-0.426688	down
POLE	0.744073	1.34395	0.000386397	0.0419255	-0.426484	down
UGGT2	0.744193	1.34374	0.005093	0.0831473	-0.426251	down
GNPDA1	0.74427	1.3436	0.0416803	0.16331	-0.426101	down
MTUS1	0.744951	1.34237	0.0189608	0.123368	-0.424782	down
SLC27A1	0.744966	1.34234	0.0124562	0.107474	-0.424753	down
HLA-E	0.745044	1.3422	0.00724808	0.0954341	-0.424601	down
CST6	0.745267	1.3418	0.00340771	0.0745265	-0.42417	down
POLR1D	0.7457	1.34102	0.00400293	0.0787163	-0.423333	down
YIF1B	0.746394	1.33977	0.0128911	0.108074	-0.42199	down
ITGB2	0.746403	1.33976	0.0461587	0.169474	-0.421973	down
GMIP	0.746698	1.33923	0.0185813	0.123046	-0.421404	down
GCAT	0.746835	1.33898	0.00254806	0.0685365	-0.421138	down
TMEM161A	0.747428	1.33792	0.00158132	0.0585242	-0.419994	down
IFI44	0.747625	1.33757	0.0166351	0.118176	-0.419614	down
BLVRA	0.748105	1.33671	0.0428127	0.164412	-0.418688	down
STXBP4	0.748768	1.33553	0.0498483	0.17458	-0.41741	down
GAMT	0.749752	1.33377	0.0423439	0.164085	-0.415516	down
TTYH3	0.750358	1.3327	0.00204037	0.0632625	-0.414349	down
MAP3K6	0.750361	1.33269	0.0154535	0.115398	-0.414342	down
NME2	0.750654	1.33217	0.0472267	0.171871	-0.41378	down
GGA3	0.750878	1.33177	0.000858216	0.0510221	-0.41335	down
SLC50A1	0.751255	1.33111	0.0139361	0.110993	-0.412626	down
ESRRA	0.751465	1.33073	0.00460633	0.0819701	-0.412222	down
TRIM29	0.752796	1.32838	0.00135048	0.0555242	-0.40967	down
SNX33	0.752959	1.32809	0.00204297	0.0632625	-0.409356	down
TRAF4	0.752987	1.32804	9.13e-05	0.0252707	-0.409304	down
USP1	0.753632	1.32691	0.0032827	0.0734881	-0.408067	down
TPD52	0.754548	1.3253	0.0383074	0.156887	-0.406315	down
ATF7IP	0.754567	1.32526	0.00228417	0.0649825	-0.406278	down
NDUFA12	0.754669	1.32508	0.00311044	0.0719658	-0.406083	down
MARCHF7	0.754744	1.32495	0.0408893	0.161894	-0.405941	down
PLEKHG2	0.754773	1.3249	0.00812835	0.0960231	-0.405886	down
SLC39A10	0.754812	1.32483	0.0189567	0.123368	-0.405811	down
CEPT1	0.754912	1.32466	0.0424764	0.164101	-0.40562	down
GOLGA2	0.755005	1.32449	0.00203985	0.0632625	-0.405442	down
IFIT2	0.75674	1.32146	0.0340244	0.150788	-0.40213	down
CCT6A	0.756934	1.32112	0.000307489	0.0391713	-0.40176	down
TSPAN31	0.757052	1.32091	0.00540375	0.0860166	-0.401536	down
TCAF1	0.757714	1.31976	0.0226807	0.130966	-0.400275	down
TBC1D5	0.757814	1.31958	0.00972167	0.10028	-0.400084	down
NAP1L4	0.757894	1.31944	0.0334528	0.149201	-0.399931	down
IQCB1	0.757992	1.31928	0.00801548	0.0960231	-0.399746	down
LHPP	0.758089	1.3191	0.00204126	0.0632625	-0.39956	down
TOM1L1	0.75865	1.31813	0.0137062	0.110543	-0.398494	down
AMZ2	0.758981	1.31756	0.0190901	0.123368	-0.397864	down
TRAF3IP1	0.759041	1.31745	0.00441412	0.0810692	-0.39775	down
SLC39A3	0.759332	1.31695	0.0199087	0.124689	-0.397196	down
RNF5	0.759397	1.31683	0.000454684	0.0419507	-0.397073	down
SEPTIN6	0.759738	1.31624	0.0147735	0.113515	-0.396425	down
WASHC3	0.759819	1.3161	0.039399	0.158506	-0.396272	down
TTC39A	0.759886	1.31599	0.0384519	0.156887	-0.396145	down
HELLS	0.760089	1.31563	0.00405331	0.0787163	-0.395759	down
HSD17B8	0.760296	1.31528	0.00407027	0.0787163	-0.395367	down
CLIC3	0.760333	1.31521	0.0154847	0.115398	-0.395296	down
SAMD4B	0.760346	1.31519	0.0186852	0.123064	-0.395272	down
NDUFS1	0.761034	1.314	0.0138614	0.110635	-0.393967	down
CEP192	0.76225	1.31191	0.0287279	0.142569	-0.391665	down
RRAS	0.76288	1.31082	0.00418907	0.0794017	-0.390472	down
ANO1	0.763034	1.31056	0.000852276	0.0510221	-0.390181	down
ALG10	0.763387	1.30995	0.0121978	0.107225	-0.389514	down
P3H4	0.763481	1.30979	0.0461935	0.169526	-0.389335	down
SETX	0.763549	1.30967	0.00316332	0.0725811	-0.389207	down
TTC3	0.764416	1.30819	0.00196422	0.0632625	-0.38757	down
CAPRIN1	0.764543	1.30797	0.0330928	0.149021	-0.38733	down
ANO8	0.764653	1.30778	0.000172271	0.0303599	-0.387123	down
HID1	0.765165	1.30691	0.0478648	0.172376	-0.386157	down
STOM	0.765167	1.3069	0.000622366	0.046442	-0.386153	down
AGFG2	0.765173	1.30689	0.028403	0.141967	-0.386141	down
DTL	0.765175	1.30689	0.0030792	0.0714427	-0.386139	down
LPAR1	0.765478	1.30637	0.00961186	0.10011	-0.385568	down
INA	0.765697	1.306	0.00332938	0.0742242	-0.385154	down
KIAA0930	0.766452	1.30471	0.0476848	0.172113	-0.383732	down
CDKAL1	0.766453	1.30471	0.012667	0.107999	-0.383731	down
POLD1	0.766787	1.30414	0.0125759	0.107785	-0.383103	down
NSUN3	0.767459	1.303	0.000726382	0.050522	-0.381837	down
CLDN1	0.767588	1.30278	0.0358052	0.15415	-0.381595	down
L3MBTL3	0.767864	1.30231	0.0092288	0.0992722	-0.381077	down
PROM2	0.767926	1.30221	0.0180823	0.121706	-0.380961	down
CHMP2A	0.767933	1.3022	0.0244921	0.135155	-0.380947	down
SAP30	0.767939	1.30219	0.0383629	0.156887	-0.380935	down
GPC1	0.768092	1.30193	0.00183327	0.0621947	-0.38065	down
TGFB1I1	0.768554	1.30114	0.0308782	0.145676	-0.379782	down
KDM4D	0.768888	1.30058	0.0281449	0.141622	-0.379155	down
MVB12A	0.769333	1.29983	0.047664	0.172113	-0.378319	down
NCK2	0.770149	1.29845	0.0256537	0.136737	-0.37679	down
LGALS3BP	0.770158	1.29843	0.00301629	0.0714312	-0.376773	down
DST	0.77028	1.29823	0.0226347	0.130924	-0.376545	down
TPD52L1	0.770608	1.29768	0.0313075	0.146195	-0.375931	down
CCDC85C	0.771383	1.29637	0.00795061	0.0960231	-0.374481	down
RNF216	0.771532	1.29612	0.00559403	0.0871292	-0.374203	down
GAS2L3	0.77161	1.29599	0.0113644	0.104801	-0.374057	down
GIGYF2	0.771689	1.29586	0.017295	0.119561	-0.373908	down
PHLDB1	0.771903	1.2955	0.0341053	0.150843	-0.373509	down
VSIR	0.771947	1.29543	0.00339553	0.0745265	-0.373426	down
SHKBP1	0.772436	1.29461	0.0237011	0.133662	-0.372513	ns
KRIT1	0.772474	1.29454	0.00112528	0.0535673	-0.372441	ns
USP10	0.772597	1.29434	0.00449805	0.0817046	-0.372211	ns
PTPRF	0.772942	1.29376	0.00197933	0.0632625	-0.371568	ns
POMK	0.773425	1.29295	0.000472316	0.0419507	-0.370667	ns
SNX2	0.773454	1.2929	0.0345385	0.151568	-0.370612	ns
CDC42EP4	0.77352	1.29279	0.00783137	0.0960231	-0.37049	ns
ZBTB4	0.773614	1.29263	0.00487084	0.0827689	-0.370314	ns
LAMA5	0.773903	1.29215	0.00313384	0.0723053	-0.369775	ns
STAU2	0.773955	1.29206	0.00580622	0.0884472	-0.369678	ns
HLA-G	0.774069	1.29187	0.039295	0.158506	-0.369465	ns
ADD1	0.774072	1.29187	0.000549502	0.0429389	-0.36946	ns
NANP	0.774094	1.29183	0.00125885	0.055463	-0.36942	ns
XPR1	0.774342	1.29142	0.00374707	0.0760461	-0.368957	ns
BAX	0.774384	1.29135	0.049076	0.173642	-0.368879	ns
NECTIN4	0.774443	1.29125	0.0374481	0.156027	-0.368769	ns
TRIM5	0.774538	1.29109	0.0412978	0.16239	-0.368592	ns
RUSF1	0.774735	1.29076	0.0142627	0.111873	-0.368224	ns
SUV39H1	0.775249	1.28991	0.0281026	0.141596	-0.367268	ns
ZC3H15	0.776075	1.28854	0.0216334	0.128686	-0.365733	ns
GGA1	0.776361	1.28806	0.0218751	0.12889	-0.365201	ns
KCT2	0.777245	1.28659	0.00534342	0.0855102	-0.363558	ns
DLGAP4	0.777614	1.28598	0.0225464	0.13087	-0.362874	ns
DRG1	0.777957	1.28542	0.0262387	0.138529	-0.362237	ns
RPS26	0.778081	1.28521	0.0342189	0.150843	-0.362008	ns
HDLBP	0.778262	1.28491	0.001082	0.0535071	-0.361671	ns
NACA	0.778462	1.28458	0.0495176	0.174311	-0.361301	ns
ATXN10	0.77872	1.28416	0.0419627	0.163744	-0.360824	ns
MAP2K7	0.779039	1.28363	0.028962	0.143219	-0.360233	ns
ASPM	0.779117	1.2835	0.00125788	0.055463	-0.360088	ns
KLHDC2	0.779226	1.28333	0.00574217	0.088306	-0.359886	ns
NGEF	0.779275	1.28324	0.0101516	0.101022	-0.359795	ns
KLC3	0.779315	1.28318	0.038589	0.156979	-0.359722	ns
PPP2CA	0.779646	1.28263	0.0354461	0.15345	-0.359109	ns
AGR2	0.780035	1.28199	0.0141807	0.111546	-0.35839	ns
TMEM248	0.780449	1.28131	0.0181554	0.121865	-0.357624	ns
TFAP2C	0.781091	1.28026	0.0114766	0.105137	-0.356437	ns
IFT57	0.781242	1.28001	0.029757	0.144917	-0.356158	ns
SRPX2	0.78162	1.27939	0.0253106	0.136312	-0.355461	ns
SMIM26	0.781652	1.27934	0.0139957	0.111147	-0.355401	ns
NT5DC3	0.78171	1.27925	0.0341608	0.150843	-0.355294	ns
YWHAZ	0.782111	1.27859	0.0472968	0.171941	-0.354556	ns
QSOX1	0.782581	1.27782	0.0190996	0.123368	-0.353688	ns
LRP1	0.782802	1.27746	0.00136218	0.0555242	-0.353281	ns
METAP1	0.78295	1.27722	0.00272551	0.0696773	-0.353008	ns
DTX3L	0.783225	1.27677	0.00847906	0.0960231	-0.352502	ns
SSBP4	0.783301	1.27665	0.0084789	0.0960231	-0.352362	ns
CDC20	0.783464	1.27638	0.0454225	0.168338	-0.352061	ns
GPBP1L1	0.78358	1.27619	0.000301674	0.0391713	-0.351848	ns
NDUFS7	0.783842	1.27577	0.00225021	0.0649825	-0.351365	ns
NAA35	0.784167	1.27524	0.042413	0.164085	-0.350768	ns
COMMD3	0.784413	1.27484	0.0411696	0.162385	-0.350314	ns
NIPAL3	0.784481	1.27473	0.015769	0.116208	-0.350189	ns
CEP97	0.784747	1.2743	0.0383491	0.156887	-0.3497	ns
ARL2	0.784879	1.27408	0.00486	0.0827689	-0.349459	ns
NMT2	0.785151	1.27364	0.0346275	0.151674	-0.348959	ns
PIGU	0.785269	1.27345	0.00364254	0.0757646	-0.348742	ns
TTC39C	0.785971	1.27231	0.022723	0.131059	-0.347453	ns
P4HA2	0.786013	1.27224	0.000484292	0.0421581	-0.347376	ns
EPHX2	0.786071	1.27215	0.0179182	0.121303	-0.347269	ns
CDR2L	0.786304	1.27177	0.0485205	0.17353	-0.346841	ns
TP53I11	0.786496	1.27146	0.0125894	0.107786	-0.346489	ns
XYLT2	0.786569	1.27134	0.00483149	0.0827689	-0.346354	ns
ACY1	0.786765	1.27103	0.00871671	0.0971565	-0.345996	ns
FBXO21	0.786949	1.27073	0.0492627	0.173709	-0.345658	ns
NDRG3	0.78701	1.27063	0.0452192	0.16796	-0.345545	ns
RC3H2	0.787138	1.27042	0.041102	0.162272	-0.345312	ns
ARF3	0.787154	1.2704	0.0457498	0.168795	-0.345282	ns
TRPT1	0.787199	1.27033	0.00272108	0.0696773	-0.345199	ns
COX16	0.78726	1.27023	0.0305712	0.145443	-0.345088	ns
TCP1	0.787769	1.26941	0.00715713	0.0954342	-0.344155	ns
SAR1B	0.787812	1.26934	0.00463842	0.0821452	-0.344077	ns
USP33	0.787955	1.26911	0.0158213	0.116208	-0.343815	ns
MICAL1	0.788142	1.26881	0.0102857	0.101424	-0.343473	ns
CPD	0.788344	1.26848	0.00987512	0.100509	-0.343104	ns
CERS4	0.788536	1.26817	0.0163299	0.118028	-0.342751	ns
PTPRS	0.788541	1.26816	0.00210328	0.0632625	-0.342742	ns
C6orf163	0.788795	1.26776	0.0368207	0.155178	-0.342278	ns
PTPN18	0.788878	1.26762	0.0496416	0.174418	-0.342126	ns
SLC22A18	0.789585	1.26649	0.00283932	0.0703788	-0.340834	ns
SDHD	0.789746	1.26623	0.0290606	0.143304	-0.34054	ns
DTNBP1	0.789753	1.26622	0.0315309	0.146478	-0.340527	ns
PDRG1	0.791279	1.26378	0.0273836	0.141276	-0.337741	ns
GCC1	0.791413	1.26356	0.000476079	0.0419507	-0.337497	ns
PPP2R1B	0.791975	1.26267	0.0208341	0.126424	-0.336474	ns
TRIM32	0.792282	1.26218	0.00468834	0.0822744	-0.335915	ns
BOP1	0.792615	1.26165	0.0121031	0.106936	-0.335307	ns
BRIP1	0.792683	1.26154	0.00301544	0.0714312	-0.335184	ns
TSPAN14	0.792948	1.26112	0.0318267	0.147028	-0.334703	ns
KLHDC4	0.793011	1.26102	0.0044573	0.0811424	-0.334587	ns
ZFP36L2	0.793045	1.26096	0.0320576	0.147202	-0.334525	ns
MEGF8	0.793258	1.26062	0.00897834	0.0979364	-0.334138	ns
DSC3	0.79441	1.2588	0.00808366	0.0960231	-0.332044	ns
ATP6AP1	0.794588	1.25851	0.0237003	0.133662	-0.331721	ns
BTBD2	0.794894	1.25803	0.00731038	0.0954341	-0.331166	ns
CCT5	0.794903	1.25802	0.0267696	0.139542	-0.33115	ns
PIAS1	0.795205	1.25754	0.00788378	0.0960231	-0.330601	ns
JAG2	0.795772	1.25664	0.00265231	0.0693032	-0.329572	ns
KDM3B	0.795972	1.25633	0.0180162	0.121614	-0.32921	ns
CCT4	0.796199	1.25597	0.0108135	0.103787	-0.3288	ns
SNAP29	0.796623	1.2553	0.0237915	0.133662	-0.32803	ns
ORMDL3	0.796794	1.25503	0.0223835	0.130516	-0.327722	ns
MYCBP2	0.797331	1.25418	0.0234429	0.133277	-0.326749	ns
DPCD	0.797614	1.25374	0.0380969	0.156887	-0.326238	ns
IST1	0.797667	1.25366	0.0173316	0.119561	-0.326141	ns
ARIH2	0.797756	1.25351	0.0497356	0.174418	-0.32598	ns
MIB2	0.797941	1.25323	0.0119134	0.106221	-0.325645	ns
RAB20	0.797954	1.2532	0.00431351	0.080652	-0.325622	ns
NUCB2	0.79833	1.25261	0.00613399	0.0899254	-0.324943	ns
RPS10	0.798461	1.25241	0.0243097	0.134926	-0.324706	ns
NDUFV1	0.799349	1.25102	0.0320857	0.147202	-0.323103	ns
NDUFS8	0.800204	1.24968	0.0132642	0.109165	-0.32156	ns
HMG20B	0.800456	1.24929	0.00686639	0.0937985	-0.321107	ns
GNG10	0.801233	1.24808	0.0084728	0.0960231	-0.319706	ns
GOLM1	0.801437	1.24776	0.00990165	0.100509	-0.31934	ns
BLOC1S3	0.80185	1.24712	0.0331723	0.149077	-0.318596	ns
CYBRD1	0.801942	1.24697	0.0325242	0.147407	-0.31843	ns
PARP9	0.803054	1.24525	0.020144	0.125076	-0.316431	ns
CIAO2A	0.803186	1.24504	0.0150681	0.114504	-0.316194	ns
FBXO28	0.80321	1.245	0.0324393	0.147373	-0.316151	ns
PEX19	0.803241	1.24496	0.0118934	0.106157	-0.316095	ns
DIPK1A	0.803312	1.24485	0.0107644	0.103778	-0.315968	ns
PKMYT1	0.803661	1.24431	0.00207327	0.0632625	-0.315341	ns
HPS3	0.803737	1.24419	0.00775298	0.0960231	-0.315204	ns
EPHA3	0.804152	1.24355	0.024985	0.136211	-0.31446	ns
KYAT1	0.804535	1.24295	0.001581	0.0585242	-0.313773	ns
RPS3	0.804912	1.24237	0.0370288	0.155178	-0.313098	ns
PRKRA	0.805076	1.24212	0.0217317	0.12885	-0.312802	ns
ATP11C	0.805099	1.24208	0.0371892	0.155496	-0.312762	ns
NSD1	0.805529	1.24142	0.0250373	0.136211	-0.311992	ns
ADD3	0.805713	1.24114	0.000507843	0.0421581	-0.311662	ns
P4HA1	0.806342	1.24017	0.0361936	0.154629	-0.310536	ns
SMYD4	0.806525	1.23989	0.0209261	0.126595	-0.310208	ns
MPI	0.806751	1.23954	0.0168994	0.118509	-0.309805	ns
HSBP1	0.807025	1.23912	0.0100453	0.101001	-0.309315	ns
PM20D2	0.807226	1.23881	0.000831811	0.0510221	-0.308955	ns
TATDN3	0.807637	1.23818	0.0471884	0.171807	-0.30822	ns
KPNA2	0.807931	1.23773	0.0474293	0.171941	-0.307695	ns
ZBTB10	0.808116	1.23745	0.0176134	0.120405	-0.307366	ns
UPF1	0.808131	1.23742	0.0276214	0.14152	-0.307339	ns
GULP1	0.808451	1.23693	0.00876305	0.0971565	-0.306767	ns
ASH1L	0.808533	1.23681	0.00499638	0.0831146	-0.306622	ns
GPSM1	0.80892	1.23622	0.0147689	0.113515	-0.305931	ns
FAM162A	0.809516	1.23531	0.0108677	0.103789	-0.304869	ns
BOD1	0.809607	1.23517	0.00279645	0.0701483	-0.304706	ns
OSBPL11	0.809645	1.23511	0.0113977	0.104801	-0.304639	ns
ERF	0.809754	1.23494	0.0176181	0.120405	-0.304445	ns
CTU1	0.809987	1.23459	0.0342188	0.150843	-0.304029	ns
DYM	0.810095	1.23442	0.00756259	0.0957812	-0.303838	ns
RPS2	0.810125	1.23438	0.0300389	0.145365	-0.303783	ns
NDUFA7	0.810678	1.23354	0.00364965	0.0757646	-0.302799	ns
ETHE1	0.810715	1.23348	0.048301	0.173044	-0.302733	ns
SEZ6L2	0.810867	1.23325	0.000947042	0.0521065	-0.302463	ns
ASCC2	0.81222	1.23119	0.0247554	0.136065	-0.300057	ns
QPCTL	0.812256	1.23114	0.017695	0.120731	-0.299993	ns
REX1BD	0.812257	1.23114	0.00457964	0.0819701	-0.299992	ns
KXD1	0.81226	1.23113	0.0444254	0.166807	-0.299987	ns
ELMO3	0.812379	1.23095	0.0341452	0.150843	-0.299776	ns
ATP8B1	0.812432	1.23087	0.00789406	0.0960231	-0.29968	ns
FZR1	0.812573	1.23066	0.0229708	0.13162	-0.29943	ns
RPS9	0.812758	1.23038	0.0423771	0.164085	-0.299103	ns
EHBP1L1	0.813039	1.22995	0.0080038	0.0960231	-0.298604	ns
CCDC28A	0.813325	1.22952	0.0164305	0.118176	-0.298095	ns
RPL38	0.81367	1.229	0.0208878	0.126564	-0.297484	ns
GSDME	0.813701	1.22895	0.042552	0.16424	-0.29743	ns
ARPC4	0.814096	1.22836	0.0110165	0.103955	-0.296728	ns
PRKCA	0.814267	1.2281	0.012371	0.107341	-0.296427	ns
TMEM184B	0.814381	1.22793	0.0307516	0.145443	-0.296224	ns
TRIM21	0.814477	1.22778	0.0123524	0.107341	-0.296054	ns
EIF3K	0.814499	1.22775	0.0194889	0.124403	-0.296015	ns
SOGA1	0.814613	1.22758	0.000132753	0.0271117	-0.295814	ns
FEM1B	0.814892	1.22716	0.0141466	0.111486	-0.295319	ns
PHYH	0.814985	1.22702	0.0452817	0.168117	-0.295155	ns
SLC9A3R2	0.815145	1.22677	0.00344453	0.0746887	-0.294871	ns
NR2F6	0.815372	1.22643	0.0286688	0.14248	-0.29447	ns
ARHGEF40	0.815378	1.22642	0.0361394	0.154539	-0.294458	ns
ANKRD61	0.81541	1.22638	0.0430156	0.164875	-0.294402	ns
KIF1C	0.815897	1.22564	0.0102425	0.101191	-0.29354	ns
IFT81	0.815909	1.22563	0.0466193	0.17071	-0.293519	ns
ARFGAP1	0.816161	1.22525	0.0238019	0.133662	-0.293074	ns
COG4	0.816231	1.22514	0.0305606	0.145443	-0.292951	ns
KCTD15	0.816706	1.22443	0.0323937	0.147346	-0.292111	ns
LRRC42	0.817012	1.22397	0.0297596	0.144917	-0.29157	ns
LYRM1	0.817179	1.22372	0.00848065	0.0960231	-0.291276	ns
GLUD1	0.817265	1.22359	0.0445587	0.166949	-0.291124	ns
ASF1B	0.817549	1.22317	0.0101259	0.101022	-0.290623	ns
WDR92	0.817741	1.22288	0.0150403	0.114503	-0.290283	ns
KLHDC3	0.819154	1.22077	0.000985664	0.0522897	-0.287793	ns
ZNF516	0.819268	1.2206	0.0141513	0.111486	-0.287592	ns
CDC42BPG	0.819343	1.22049	0.0350604	0.152524	-0.287461	ns
SLC4A11	0.8194	1.2204	0.000420416	0.0419255	-0.28736	ns
RALGPS2	0.819468	1.2203	0.0412951	0.16239	-0.287241	ns
APH1A	0.819918	1.21964	0.019007	0.123368	-0.286449	ns
RNF223	0.820227	1.21917	0.0343134	0.1511	-0.285906	ns
LGALS3	0.8204	1.21892	0.00677889	0.0935826	-0.285601	ns
RBL2	0.820403	1.21891	0.0414157	0.162442	-0.285595	ns
IFIT3	0.820543	1.2187	0.025219	0.136211	-0.28535	ns
CNOT11	0.820698	1.21848	0.0253332	0.136332	-0.285077	ns
FASTK	0.820767	1.21837	0.0248598	0.136211	-0.284955	ns
CNOT10	0.820796	1.21833	0.00574634	0.088306	-0.284905	ns
RACK1	0.820846	1.21826	0.0212799	0.127541	-0.284817	ns
TRAF7	0.821128	1.21784	0.00458072	0.0819701	-0.284322	ns
COG8	0.821275	1.21762	0.00644003	0.0919702	-0.284062	ns
ADAP1	0.821358	1.2175	0.0470864	0.171662	-0.283917	ns
PDE4DIP	0.821887	1.21671	0.012738	0.108	-0.282987	ns
DDR1	0.822486	1.21583	0.00306821	0.0714312	-0.281936	ns
MIS18A	0.822517	1.21578	0.0145242	0.112712	-0.281882	ns
RAC1	0.82279	1.21538	0.00593922	0.0890345	-0.281404	ns
COA4	0.823085	1.21494	0.0345663	0.151568	-0.280886	ns
EFHD2	0.823514	1.21431	0.0273705	0.141276	-0.280135	ns
TMEM132A	0.823746	1.21397	0.00885975	0.0971991	-0.279728	ns
LMLN	0.824027	1.21355	0.0305082	0.145397	-0.279236	ns
DCXR	0.824269	1.2132	0.0103591	0.101704	-0.278812	ns
TRIM14	0.824383	1.21303	0.0028363	0.0703788	-0.278613	ns
PRODH	0.824812	1.2124	0.00172883	0.0602444	-0.277862	ns
POLD2	0.824879	1.2123	0.0172653	0.119561	-0.277746	ns
METTL7A	0.825181	1.21185	0.0257148	0.136887	-0.277217	ns
DDB2	0.825592	1.21125	0.0166111	0.118176	-0.276499	ns
POLR3G	0.825711	1.21108	0.00813171	0.0960231	-0.276291	ns
CYB5R4	0.825765	1.211	0.0299394	0.145362	-0.276198	ns
RPS12	0.826202	1.21036	0.00874693	0.0971565	-0.275434	ns
NUCB1	0.826206	1.21035	0.0246482	0.13573	-0.275426	ns
LRIG3	0.82682	1.20945	0.0340943	0.150843	-0.274356	ns
FBXO7	0.826979	1.20922	0.00602768	0.0894527	-0.274077	ns
CEP55	0.827659	1.20823	0.0474932	0.171941	-0.272892	ns
ABCF2	0.827719	1.20814	0.0262895	0.138529	-0.272788	ns
CLEC16A	0.828215	1.20742	0.0372583	0.155621	-0.271923	ns
COG6	0.828254	1.20736	0.0448121	0.167424	-0.271855	ns
LGALS1	0.828396	1.20715	0.0191091	0.123368	-0.271608	ns
DCAF5	0.828445	1.20708	0.0427024	0.164342	-0.271521	ns
RPS19	0.828746	1.20664	0.0230025	0.13162	-0.270998	ns
KDM5C	0.829254	1.2059	0.0269353	0.140141	-0.270114	ns
ADGRE5	0.829754	1.20518	0.0311758	0.145975	-0.269244	ns
PLEKHA1	0.82982	1.20508	0.0495942	0.174418	-0.269129	ns
PDK2	0.829906	1.20495	0.0129088	0.108113	-0.26898	ns
FBXO42	0.830173	1.20457	0.0183009	0.122328	-0.268516	ns
TOP3B	0.830322	1.20435	0.0104045	0.101748	-0.268257	ns
UBXN6	0.830459	1.20415	0.0333983	0.149201	-0.268019	ns
TCAF2	0.830582	1.20398	0.0461148	0.169387	-0.267805	ns
IQSEC1	0.830758	1.20372	0.00170293	0.0602444	-0.2675	ns
ATG7	0.830821	1.20363	0.0248595	0.136211	-0.26739	ns
GUSB	0.831186	1.2031	0.013729	0.110549	-0.266757	ns
ANXA9	0.831191	1.20309	0.0149124	0.113843	-0.266748	ns
SLC44A2	0.831969	1.20197	0.0412425	0.16239	-0.265398	ns
TRIM38	0.831989	1.20194	0.000570927	0.0439288	-0.265364	ns
ERAP2	0.832064	1.20183	0.0012516	0.055463	-0.265233	ns
GALNT14	0.832139	1.20172	0.0252482	0.136211	-0.265103	ns
DIS3L	0.832656	1.20098	0.0423898	0.164085	-0.264208	ns
GPD1L	0.832852	1.20069	0.0307637	0.145443	-0.263868	ns
ARPC3	0.833283	1.20007	0.00988587	0.100509	-0.263122	ns
AXIN1	0.834121	1.19887	0.00588667	0.0888148	-0.261672	ns
CENPN	0.834207	1.19874	0.00110377	0.0535071	-0.261523	ns
RPS17	0.834846	1.19783	0.0301963	0.145397	-0.260418	ns
LPCAT4	0.835378	1.19706	0.0121432	0.107117	-0.259499	ns
RPS11	0.835549	1.19682	0.0196533	0.124632	-0.259204	ns
C12orf4	0.835595	1.19675	0.0302749	0.145397	-0.259125	ns
VPS51	0.835889	1.19633	0.019459	0.124403	-0.258617	ns
RHOA	0.837474	1.19407	0.00263328	0.0693032	-0.255884	ns
ARPC5	0.837521	1.194	0.0116358	0.105466	-0.255803	ns
CENPE	0.83758	1.19392	0.031014	0.145676	-0.2557	ns
REEP6	0.838083	1.1932	0.013295	0.109165	-0.254836	ns
DYNLT3	0.83814	1.19312	0.0475366	0.171941	-0.254736	ns
ARPC2	0.838329	1.19285	0.00199219	0.0632625	-0.254412	ns
AHDC1	0.838382	1.19277	0.00338363	0.0745265	-0.254321	ns
WDR45B	0.838658	1.19238	0.00274393	0.0698906	-0.253845	ns
TNRC6C	0.838856	1.1921	0.0388297	0.157459	-0.253504	ns
COX10	0.839057	1.19181	0.018747	0.123141	-0.25316	ns
UQCRC2	0.839276	1.1915	0.0247013	0.135857	-0.252783	ns
USP30	0.839417	1.1913	0.00517745	0.0834729	-0.252541	ns
MARK1	0.839552	1.19111	0.037993	0.156887	-0.252309	ns
RADX	0.840069	1.19038	0.00654335	0.092136	-0.25142	ns
RABL3	0.840357	1.18997	0.0324389	0.147373	-0.250925	ns
EPN1	0.840534	1.18972	0.0083696	0.0960231	-0.250622	ns
ACAD10	0.840894	1.18921	0.0107004	0.103541	-0.250004	ns
MAGEA6	0.841349	1.18857	0.00725213	0.0954341	-0.249225	ns
STAT3	0.841736	1.18802	0.0455296	0.168584	-0.24856	ns
ZC3H7A	0.841772	1.18797	0.00784932	0.0960231	-0.248499	ns
DSG2	0.841909	1.18778	0.0120651	0.106769	-0.248264	ns
CUX1	0.842046	1.18758	0.0293499	0.143849	-0.248029	ns
NME3	0.842047	1.18758	0.000821809	0.0510221	-0.248028	ns
CD9	0.842337	1.18717	0.0188936	0.123368	-0.247531	ns
SMAD4	0.842646	1.18674	0.0406977	0.161446	-0.247002	ns
METTL17	0.843442	1.18562	0.0209139	0.126595	-0.24564	ns
GM2A	0.843964	1.18488	0.0274383	0.141276	-0.244746	ns
MYL6B	0.844061	1.18475	0.0212142	0.127424	-0.24458	ns
NAV2	0.844173	1.18459	0.0143039	0.111887	-0.24439	ns
DMXL2	0.844188	1.18457	0.0396375	0.159145	-0.244363	ns
SPG11	0.844279	1.18444	0.012376	0.107341	-0.244208	ns
IGF2BP2	0.844397	1.18428	0.0155077	0.115398	-0.244006	ns
ARL5B	0.844549	1.18406	0.00294382	0.0714312	-0.243747	ns
FAM32A	0.844721	1.18382	0.0118038	0.105812	-0.243453	ns
SIGMAR1	0.845095	1.1833	0.015997	0.11664	-0.242814	ns
THBD	0.845909	1.18216	0.0360446	0.154373	-0.241425	ns
CRYBG2	0.845974	1.18207	0.0203848	0.125444	-0.241315	ns
EIF3F	0.847624	1.17977	0.02014	0.125076	-0.238504	ns
ZDHHC21	0.84783	1.17948	0.00628914	0.0912912	-0.238153	ns
ZDHHC13	0.84784	1.17947	0.0369863	0.155178	-0.238136	ns
RBMS1	0.847875	1.17942	0.0108784	0.103789	-0.238077	ns
CAPN15	0.847923	1.17935	0.0263235	0.138528	-0.237996	ns
RPL26L1	0.84834	1.17877	0.0378453	0.15677	-0.237285	ns
AK4	0.848835	1.17809	0.0394757	0.15865	-0.236444	ns
PRRC1	0.849092	1.17773	0.0222233	0.130273	-0.236007	ns
LTBP3	0.849196	1.17758	0.0280739	0.141596	-0.23583	ns
RPS13	0.849271	1.17748	0.0107872	0.103778	-0.235702	ns
CST3	0.849559	1.17708	0.0239337	0.134038	-0.235214	ns
DAG1	0.849668	1.17693	0.00314772	0.0724238	-0.235029	ns
NIPA1	0.850239	1.17614	0.044564	0.166949	-0.234059	ns
CLIP2	0.850355	1.17598	0.00101399	0.0522897	-0.233862	ns
SETDB1	0.850656	1.17556	0.00305739	0.0714312	-0.233352	ns
SETD3	0.851037	1.17504	0.0481189	0.172751	-0.232706	ns
WASF2	0.851276	1.17471	0.00884077	0.0971565	-0.232301	ns
SH2B1	0.851817	1.17396	0.0372941	0.155621	-0.231384	ns
KIFBP	0.851912	1.17383	0.0370052	0.155178	-0.231223	ns
RFWD3	0.852228	1.17339	0.00663671	0.0925452	-0.230688	ns
NCKAP1	0.852851	1.17254	0.0108001	0.103778	-0.229634	ns
SDHAF3	0.853053	1.17226	0.0116769	0.105466	-0.229293	ns
PIGW	0.853098	1.1722	0.0167926	0.118176	-0.229217	ns
HOMER3	0.853293	1.17193	0.0300558	0.145365	-0.228888	ns
SIPA1	0.853542	1.17159	0.0104186	0.101765	-0.228465	ns
HIP1	0.854113	1.17081	0.0391396	0.158169	-0.227501	ns
SLC29A2	0.854226	1.17065	0.0190722	0.123368	-0.22731	ns
BAHD1	0.854338	1.1705	0.0170702	0.119118	-0.227121	ns
RPS23	0.854372	1.17045	0.0281602	0.141622	-0.227064	ns
UBE2A	0.854526	1.17024	0.00862027	0.0967502	-0.226804	ns
GABARAP	0.854897	1.16973	0.0332573	0.149201	-0.226178	ns
LYPLAL1	0.855032	1.16955	0.00646333	0.0920062	-0.225949	ns
MCEE	0.855109	1.16944	0.0370976	0.155349	-0.22582	ns
BPHL	0.855173	1.16935	0.0237821	0.133662	-0.225713	ns
TRMT112	0.855432	1.169	0.00994801	0.10078	-0.225276	ns
CMTR2	0.855492	1.16892	0.0476879	0.172113	-0.225174	ns
COG7	0.855533	1.16886	0.018215	0.122067	-0.225105	ns
RPS7	0.855848	1.16843	0.0439135	0.166165	-0.224573	ns
OTUD6B	0.856473	1.16758	0.0276275	0.14152	-0.223519	ns
EXPH5	0.856484	1.16756	0.0125621	0.107785	-0.223501	ns
TNK1	0.85729	1.16647	0.0105272	0.102464	-0.222145	ns
RETREG2	0.857388	1.16633	0.0361977	0.154629	-0.22198	ns
PHKA2	0.857917	1.16561	0.016737	0.118176	-0.22109	ns
MYBPC2	0.858033	1.16546	0.0489905	0.173617	-0.220896	ns
PACSIN3	0.858054	1.16543	0.0110762	0.103955	-0.22086	ns
WDR37	0.858212	1.16521	0.043573	0.16594	-0.220595	ns
ZFYVE9	0.858232	1.16519	0.0143963	0.112283	-0.22056	ns
ARL8A	0.858332	1.16505	0.00172452	0.0602444	-0.220393	ns
OSBPL1A	0.858465	1.16487	0.00604775	0.0894527	-0.220169	ns
RRN3	0.858634	1.16464	0.0160376	0.116718	-0.219884	ns
PIP5K1C	0.858947	1.16422	0.038339	0.156887	-0.219359	ns
TNIK	0.858994	1.16415	0.037224	0.155563	-0.21928	ns
GRTP1	0.859029	1.1641	0.00229412	0.0649825	-0.219221	ns
BLOC1S2	0.859037	1.16409	0.00509946	0.0831473	-0.219207	ns
RPS8	0.859176	1.16391	0.0155587	0.115398	-0.218975	ns
REV3L	0.859264	1.16379	0.0248915	0.136211	-0.218827	ns
PCCA	0.859295	1.16375	0.0224118	0.130546	-0.218775	ns
PUM2	0.859383	1.16363	0.0198229	0.124689	-0.218628	ns
AKAP11	0.859845	1.163	0.00355215	0.0750573	-0.217852	ns
NBEAL2	0.860807	1.1617	0.046758	0.171067	-0.216238	ns
LIMK2	0.860823	1.16168	0.0120406	0.106769	-0.216212	ns
USP22	0.861426	1.16087	0.0422081	0.164059	-0.215202	ns
MINK1	0.861989	1.16011	0.0112815	0.104801	-0.214259	ns
COX17	0.862029	1.16005	0.0487876	0.173617	-0.214192	ns
OASL	0.86205	1.16003	0.0089979	0.0979364	-0.214157	ns
SYNGR1	0.862074	1.15999	0.0286378	0.14248	-0.214116	ns
DCAF12	0.862165	1.15987	0.0334861	0.149201	-0.213965	ns
PUM1	0.862431	1.15951	0.0241831	0.134692	-0.213519	ns
MAPKAP1	0.863111	1.1586	0.0284517	0.141967	-0.212382	ns
PSAP	0.863151	1.15855	0.0221752	0.130083	-0.212315	ns
CDK2	0.863244	1.15842	0.0432478	0.165155	-0.21216	ns
APOBEC3C	0.863491	1.15809	0.0436253	0.165985	-0.211746	ns
AKAP9	0.863869	1.15758	0.0174125	0.119791	-0.211115	ns
LIMK1	0.863918	1.15752	0.0158396	0.116208	-0.211034	ns
ARHGAP10	0.864194	1.15715	0.0244213	0.134944	-0.210573	ns
ID1	0.864341	1.15695	0.0213243	0.127715	-0.210328	ns
COG3	0.864656	1.15653	0.0314234	0.146389	-0.209803	ns
ATPAF1	0.864766	1.15638	0.0320609	0.147202	-0.209618	ns
PLEKHH3	0.864953	1.15613	0.0215233	0.128257	-0.209306	ns
COG2	0.864976	1.1561	0.0262928	0.138529	-0.209267	ns
FBXO45	0.865596	1.15527	0.0320471	0.147202	-0.208235	ns
NECTIN1	0.8657	1.15514	0.00153299	0.0581126	-0.208061	ns
HPS5	0.866027	1.1547	0.039289	0.158506	-0.207515	ns
KHNYN	0.866312	1.15432	0.0421523	0.163919	-0.207041	ns
TNKS1BP1	0.866375	1.15423	0.0113589	0.104801	-0.206937	ns
PDZD11	0.866512	1.15405	0.00307009	0.0714312	-0.206708	ns
NCOA4	0.866576	1.15397	0.0183277	0.122328	-0.206601	ns
TTC12	0.867018	1.15338	0.016897	0.118509	-0.205866	ns
DOCK9	0.867119	1.15324	0.00125804	0.055463	-0.205697	ns
MAN1A2	0.86761	1.15259	0.00675602	0.093527	-0.204881	ns
PI4KB	0.867683	1.1525	0.0454634	0.168414	-0.204761	ns
BCKDK	0.868037	1.15202	0.0163173	0.118028	-0.204171	ns
TRMT11	0.868459	1.15146	0.000112023	0.026804	-0.20347	ns
TINAGL1	0.869062	1.15067	0.0451396	0.167815	-0.202468	ns
STX17	0.869068	1.15066	0.040764	0.161631	-0.20246	ns
REPS1	0.869504	1.15008	0.0246617	0.13573	-0.201736	ns
KLHL22	0.869548	1.15002	0.0319875	0.147202	-0.201663	ns
METTL18	0.86958	1.14998	0.00359352	0.0753547	-0.201609	ns
OTULINL	0.869641	1.1499	0.0302677	0.145397	-0.201507	ns
DRAM2	0.869658	1.14988	0.0416759	0.16331	-0.201479	ns
AFF4	0.869745	1.14976	0.000422927	0.0419255	-0.201336	ns
MPRIP	0.86976	1.14974	0.00579015	0.0884472	-0.201311	ns
HPS6	0.869779	1.14972	0.025125	0.136211	-0.20128	ns
RPS14	0.869855	1.14962	0.0192949	0.124072	-0.201154	ns
SPINT1	0.869871	1.1496	0.00440946	0.0810692	-0.201127	ns
OBSL1	0.869949	1.14949	0.0179048	0.121303	-0.200997	ns
ALCAM	0.870184	1.14918	0.0189246	0.123368	-0.200607	ns
CORO1B	0.870324	1.149	0.0249626	0.136211	-0.200376	ns
TRIM4	0.870385	1.14892	0.010573	0.102789	-0.200275	ns
MTRF1	0.871836	1.147	0.0329469	0.148719	-0.197871	ns
FAM120A	0.872257	1.14645	0.016758	0.118176	-0.197174	ns
PDSS2	0.87252	1.14611	0.0432112	0.165146	-0.196741	ns
TNPO3	0.873183	1.14524	0.0482273	0.17299	-0.195644	ns
RNF213	0.873328	1.14505	0.0479701	0.17268	-0.195405	ns
VAMP7	0.873426	1.14492	0.0144741	0.112466	-0.195243	ns
SEC24D	0.87359	1.1447	0.033447	0.149201	-0.194972	ns
ZHX3	0.873986	1.14418	0.0418489	0.163744	-0.194318	ns
SRR	0.874009	1.14415	0.01738	0.119666	-0.194279	ns
DAPK3	0.874026	1.14413	0.00976886	0.100383	-0.194252	ns
KEAP1	0.874469	1.14355	0.0179022	0.121303	-0.193522	ns
BOLA2	0.87456	1.14343	0.0440783	0.166333	-0.193371	ns
HAGH	0.874797	1.14312	0.0295859	0.144493	-0.19298	ns
LLGL1	0.876397	1.14104	0.00629714	0.0912912	-0.190343	ns
SPRYD3	0.876632	1.14073	0.0487107	0.173617	-0.189957	ns
CLNS1A	0.876855	1.14044	0.047269	0.171941	-0.18959	ns
STRN4	0.877829	1.13917	0.00559613	0.0871292	-0.187988	ns
ATAD2	0.878	1.13895	0.0313715	0.146312	-0.187707	ns
CDK5RAP1	0.878099	1.13882	0.0200585	0.125076	-0.187545	ns
SFMBT1	0.878157	1.13875	0.0237123	0.133662	-0.187449	ns
GRIPAP1	0.878481	1.13833	0.0249701	0.136211	-0.186917	ns
PIBF1	0.879301	1.13727	0.0393584	0.158506	-0.18557	ns
TAP2	0.87977	1.13666	0.011727	0.105503	-0.184802	ns
LARP4B	0.879874	1.13653	0.0122865	0.107341	-0.18463	ns
ZYG11B	0.879944	1.13644	0.0383593	0.156887	-0.184517	ns
CDC42BPB	0.880038	1.13631	0.0120307	0.106769	-0.184362	ns
CDK16	0.881139	1.13489	0.0163735	0.118137	-0.182558	ns
PUS10	0.881469	1.13447	0.0423688	0.164085	-0.182018	ns
RANBP6	0.881485	1.13445	0.0367322	0.155178	-0.181992	ns
PCNX3	0.881704	1.13417	0.042132	0.163919	-0.181634	ns
EXOC7	0.881736	1.13413	0.0382457	0.156887	-0.181581	ns
FAM102A	0.882141	1.13361	0.0140452	0.111378	-0.180919	ns
RPL36	0.882854	1.13269	0.018812	0.123368	-0.179753	ns
ARHGEF12	0.883747	1.13155	0.0141228	0.111486	-0.178294	ns
YIPF6	0.884151	1.13103	0.0290197	0.143303	-0.177635	ns
DENND4A	0.88518	1.12971	0.048043	0.172741	-0.175958	ns
ITM2C	0.885257	1.12962	0.0307291	0.145443	-0.175832	ns
RPL22	0.885559	1.12923	0.0186907	0.123064	-0.17534	ns
CKLF	0.886092	1.12855	0.0405516	0.161101	-0.174471	ns
DYNLL2	0.886256	1.12834	0.0274861	0.141321	-0.174204	ns
UNG	0.886686	1.1278	0.0385067	0.156887	-0.173504	ns
LCA5	0.888772	1.12515	0.00145845	0.05645	-0.170114	ns
JTB	0.88912	1.12471	0.0209387	0.126595	-0.16955	ns
EFNB2	0.88932	1.12445	0.0320926	0.147202	-0.169225	ns
REEP3	0.890441	1.12304	0.00592797	0.0890345	-0.167408	ns
NGLY1	0.89048	1.12299	0.0417354	0.163449	-0.167345	ns
MAN1B1	0.890527	1.12293	0.0494189	0.174177	-0.167269	ns
GNAO1	0.890883	1.12248	0.0166881	0.118176	-0.166693	ns
CRYBG1	0.890944	1.1224	0.0144363	0.112466	-0.166593	ns
COBLL1	0.89158	1.1216	0.0306014	0.145443	-0.165564	ns
BRK1	0.892126	1.12092	0.0397836	0.159346	-0.164681	ns
CBLC	0.893428	1.11928	0.0229445	0.13162	-0.162576	ns
TECR	0.893845	1.11876	0.0224477	0.130663	-0.161903	ns
AFTPH	0.894085	1.11846	0.0281023	0.141596	-0.161516	ns
ZFYVE26	0.894382	1.11809	0.0174745	0.119822	-0.161036	ns
VCP	0.894926	1.11741	0.0444684	0.166893	-0.16016	ns
PAPOLG	0.89523	1.11703	0.0412475	0.16239	-0.159669	ns
PRR14	0.895442	1.11677	0.0347124	0.151674	-0.159328	ns
ISCA2	0.895494	1.1167	0.00676357	0.093527	-0.159245	ns
BAIAP2	0.895536	1.11665	0.00476716	0.0827689	-0.159177	ns
NUDT16L1	0.895614	1.11655	0.0385988	0.156979	-0.159051	ns
BRCC3	0.8959	1.1162	0.0309101	0.145676	-0.15859	ns
GRN	0.896073	1.11598	0.0266447	0.139487	-0.158311	ns
TRIM37	0.896568	1.11536	0.0404231	0.160973	-0.157516	ns
PLEKHM2	0.896726	1.11517	0.0191648	0.123631	-0.157261	ns
MCM10	0.896909	1.11494	0.00813123	0.0960231	-0.156966	ns
TMEM258	0.897227	1.11454	0.0240462	0.134305	-0.156455	ns
ANKRD13A	0.897288	1.11447	0.026627	0.139487	-0.156357	ns
SDCBP	0.898004	1.11358	0.0187789	0.123253	-0.155207	ns
CIT	0.898289	1.11323	0.00876693	0.0971565	-0.154749	ns
ORC1	0.898691	1.11273	0.00565411	0.0876993	-0.154103	ns
EFNA5	0.899194	1.11211	0.0330109	0.148842	-0.153296	ns
SAMD1	0.899262	1.11202	0.011817	0.105817	-0.153186	ns
NF2	0.899267	1.11202	0.00934876	0.0995825	-0.153179	ns
PLD1	0.900548	1.11044	0.00631973	0.0912912	-0.151126	ns
G3BP1	0.900675	1.11028	0.0290157	0.143303	-0.150921	ns
TMCO3	0.900696	1.11025	0.04605	0.169347	-0.150888	ns
MORF4L1	0.900704	1.11024	0.0451017	0.167815	-0.150874	ns
USP54	0.900918	1.10998	0.0198947	0.124689	-0.150532	ns
EXOC4	0.90094	1.10995	0.00736791	0.0954342	-0.150498	ns
CLTB	0.901263	1.10955	0.00269035	0.0695084	-0.14998	ns
MTOR	0.901366	1.10943	0.0292761	0.143849	-0.149815	ns
PRRC2C	0.901564	1.10918	0.0240895	0.134366	-0.149498	ns
DUS2	0.901836	1.10885	0.0220084	0.129318	-0.149064	ns
CNOT7	0.902272	1.10831	0.0412562	0.16239	-0.148366	ns
TMEM63B	0.903222	1.10715	0.0207028	0.125904	-0.146848	ns
AHNAK2	0.903402	1.10693	0.0420801	0.163919	-0.146561	ns
TBC1D8	0.90347	1.10684	0.0217519	0.128878	-0.146452	ns
GGCX	0.904432	1.10567	0.00850668	0.0960231	-0.144916	ns
NT5C	0.904789	1.10523	0.00288477	0.0704855	-0.144347	ns
NIPSNAP1	0.905058	1.1049	0.0204334	0.125463	-0.143918	ns
SUPT20H	0.905313	1.10459	0.0244016	0.134926	-0.143512	ns
UROS	0.907417	1.10203	0.040151	0.160275	-0.140163	ns
ZWINT	0.908033	1.10128	0.0299354	0.145362	-0.139183	ns
IQGAP3	0.908119	1.10118	0.0199111	0.124689	-0.139046	ns
NDUFS2	0.90881	1.10034	0.0459499	0.169347	-0.137949	ns
ALG3	0.90915	1.09993	0.0333907	0.149201	-0.13741	ns
FECH	0.909684	1.09928	0.0468187	0.171138	-0.136563	ns
CASKIN2	0.911159	1.0975	0.0161085	0.117041	-0.134225	ns
FAM126A	0.912721	1.09562	0.0185264	0.122935	-0.131753	ns
AP1M2	0.912779	1.09556	0.0492162	0.173657	-0.131662	ns
SCD5	0.914066	1.09401	0.047519	0.171941	-0.12963	ns
PLEKHA2	0.915049	1.09284	0.0487563	0.173617	-0.128079	ns
LGALS8	0.91712	1.09037	0.00966641	0.10011	-0.124818	ns
MTERF4	0.917557	1.08985	0.0369974	0.155178	-0.124131	ns
GUK1	0.918215	1.08907	0.0149318	0.113886	-0.123097	ns
PRKCD	0.918799	1.08838	0.00629875	0.0912912	-0.122179	ns
ABL1	0.920019	1.08693	0.0226235	0.130924	-0.120265	ns
ACTR3	0.920263	1.08665	0.0176424	0.120471	-0.119882	ns
WDR24	0.920923	1.08587	0.0411561	0.162385	-0.118848	ns
GOPC	0.921205	1.08553	0.00675601	0.093527	-0.118405	ns
TMCC3	0.92146	1.08523	0.0497081	0.174418	-0.118007	ns
ATPAF2	0.921767	1.08487	0.0446804	0.167184	-0.117527	ns
TMEM65	0.922571	1.08393	0.0217918	0.12889	-0.116269	ns
ARF6	0.924721	1.08141	0.019931	0.124689	-0.11291	ns
ATP6AP2	0.926838	1.07894	0.0195469	0.124403	-0.109612	ns
FAM83H	0.927558	1.0781	0.0243682	0.134926	-0.10849	ns
RASAL2	0.928684	1.07679	0.0412143	0.16239	-0.106741	ns
CENPF	0.929188	1.07621	0.0333502	0.149202	-0.105958	ns
RBM47	0.930462	1.07473	0.0229082	0.13162	-0.103981	ns
SHROOM3	0.93162	1.0734	0.0144484	0.112466	-0.102186	ns
CSNK1D	0.931647	1.07337	0.00687611	0.0937985	-0.102144	ns
NF1	0.93226	1.07266	0.0492133	0.173657	-0.101196	ns
HOMER1	0.934103	1.07055	0.044877	0.16753	-0.0983468	ns
TRAPPC9	0.934334	1.07028	0.0185079	0.122935	-0.0979903	ns
AGAP1	0.934717	1.06984	0.0384159	0.156887	-0.0973985	ns
VPS11	0.935642	1.06879	0.0334562	0.149202	-0.095972	ns
REXO1	0.935836	1.06856	0.0266579	0.139487	-0.0956719	ns
SLC27A2	0.936219	1.06813	0.0243426	0.134926	-0.0950816	ns
UBQLN4	0.941209	1.06246	0.0480792	0.172751	-0.0874134	ns
MRPL27	0.942403	1.06112	0.043856	0.166099	-0.0855834	ns
ZCRB1	0.944394	1.05888	0.0276657	0.141596	-0.0825398	ns
IPPK	0.944562	1.05869	0.0469847	0.171367	-0.0822834	ns
ACBD3	0.944993	1.05821	0.0383315	0.156887	-0.081625	ns
ITFG2	0.948121	1.05472	0.0333625	0.149201	-0.0768577	ns
SHC1	0.95044	1.05214	0.0295519	0.144493	-0.0733319	ns
IFRD2	0.951504	1.05097	0.0434678	0.16569	-0.0717185	ns
RALGAPB	1.03989	1.03989	0.0262412	0.138529	0.0564326	ns
ITSN2	1.04889	1.04889	0.0488436	0.173617	0.0688673	ns
PSMC3	1.05026	1.05026	0.0475146	0.171941	0.0707514	ns
ESRP1	1.05456	1.05456	0.0255508	0.136562	0.0766351	ns
PSMD12	1.06142	1.06142	0.0442681	0.166518	0.085995	ns
ACTR5	1.06332	1.06332	0.0262863	0.138528	0.0885745	ns
COPS4	1.06372	1.06372	0.0306448	0.145443	0.089121	ns
PPIP5K2	1.06384	1.06384	0.0113373	0.104801	0.0892825	ns
ANAPC2	1.06484	1.06484	0.0164888	0.118176	0.0906313	ns
SCEL	1.06903	1.06903	0.0263401	0.138529	0.0963044	ns
PSMC5	1.07393	1.07393	0.0373227	0.155662	0.1029	ns
RAB43	1.07424	1.07424	0.0131822	0.109165	0.103319	ns
VTI1A	1.07441	1.07441	0.0186163	0.123046	0.103539	ns
PTPN1	1.07574	1.07574	0.0288357	0.142765	0.105325	ns
TAOK2	1.07881	1.07881	0.0255592	0.136563	0.109438	ns
RFC3	1.07948	1.07948	0.0326912	0.147887	0.110331	ns
SRC	1.07968	1.07968	0.0282005	0.141652	0.110605	ns
PRAG1	1.0801	1.0801	0.0309762	0.145676	0.111168	ns
SLC39A11	1.0807	1.0807	0.0348605	0.151893	0.11197	ns
MRPL54	1.08094	1.08094	0.0243807	0.134926	0.112284	ns
POGLUT1	1.08157	1.08157	0.0167692	0.118176	0.11312	ns
PSMC2	1.08159	1.08159	0.0116837	0.105466	0.11315	ns
PALB2	1.08266	1.08266	0.0181023	0.121706	0.114578	ns
UGT1A6	1.08445	1.08445	0.0366273	0.155178	0.116964	ns
RAB7A	1.08447	1.08447	0.026341	0.138529	0.116995	ns
HTATIP2	1.08547	1.08547	0.00688385	0.0937986	0.118325	ns
ITPRIP	1.08636	1.08636	0.0231705	0.132268	0.119506	ns
FUBP3	1.08726	1.08726	0.0485416	0.173531	0.120697	ns
LIN28B	1.08802	1.08802	0.0439607	0.166217	0.121702	ns
CTBP2	1.08805	1.08805	0.0138667	0.110635	0.121739	ns
RDH16	1.08834	1.08834	0.0331837	0.149077	0.122124	ns
INF2	1.08878	1.08878	0.0239773	0.134101	0.122707	ns
HELZ2	1.08945	1.08945	0.0116118	0.105466	0.123606	ns
PEX6	1.08953	1.08953	0.0453857	0.168276	0.123711	ns
RBL1	1.08986	1.08986	0.0448811	0.16753	0.124143	ns
AP2A2	1.0903	1.0903	0.0450486	0.167815	0.124722	ns
KIF22	1.09053	1.09053	0.0362983	0.154862	0.125025	ns
MASTL	1.09056	1.09056	0.0456876	0.168739	0.125065	ns
PEX1	1.0909	1.0909	0.0184938	0.122935	0.125513	ns
GTF2A1	1.09098	1.09098	0.0380516	0.156887	0.125625	ns
KIFC1	1.09168	1.09168	0.0442207	0.166477	0.126548	ns
MON1B	1.0921	1.0921	0.032904	0.148606	0.127102	ns
PSMD4	1.09354	1.09354	0.0167011	0.118176	0.129004	ns
ARHGEF11	1.09355	1.09355	0.0202153	0.125238	0.129026	ns
PTP4A2	1.09588	1.09588	0.00208736	0.0632625	0.132094	ns
HSD17B10	1.09755	1.09755	0.0451006	0.167815	0.134285	ns
STXBP5	1.09773	1.09773	0.0200029	0.124951	0.134519	ns
HERC2	1.09773	1.09773	0.0086802	0.0971565	0.134524	ns
CMAS	1.09827	1.09827	0.0475792	0.17202	0.135234	ns
ZFC3H1	1.09835	1.09835	0.00246643	0.0677769	0.135332	ns
PIGT	1.09922	1.09922	0.0345188	0.151568	0.136485	ns
POLR1C	1.09936	1.09936	0.0335472	0.149393	0.136658	ns
TRAM1	1.09968	1.09968	0.0348529	0.151893	0.13708	ns
TIMMDC1	1.09978	1.09978	0.0424659	0.164101	0.137216	ns
RRP1B	1.09981	1.09981	0.0480224	0.172741	0.137255	ns
NOA1	1.10014	1.10014	0.00768366	0.0960231	0.137685	ns
CTC1	1.10062	1.10062	0.0474767	0.171941	0.138318	ns
UBR1	1.10074	1.10074	0.0351816	0.15289	0.138475	ns
GTF3C5	1.10078	1.10078	0.0307459	0.145443	0.13853	ns
FAM120C	1.10102	1.10102	0.0419637	0.163744	0.138834	ns
TIAL1	1.10205	1.10205	0.031497	0.14643	0.140187	ns
PCYOX1L	1.10286	1.10286	0.0286921	0.14248	0.141248	ns
LSM6	1.10308	1.10308	0.0329878	0.148823	0.141541	ns
SHOC2	1.10363	1.10363	0.0280553	0.141596	0.142253	ns
NHSL1	1.10415	1.10415	0.0383672	0.156887	0.142939	ns
DHX30	1.10504	1.10504	0.0030653	0.0714312	0.144099	ns
DCAF6	1.10536	1.10536	0.00966745	0.10011	0.144511	ns
NUP88	1.106	1.106	0.00513629	0.0834194	0.145352	ns
EXOSC7	1.10619	1.10619	0.0234902	0.13328	0.145604	ns
VPS13B	1.10621	1.10621	0.0224739	0.130724	0.14562	ns
PSMA2	1.10671	1.10671	0.0384089	0.156887	0.146277	ns
ANKRD50	1.1068	1.1068	0.0099527	0.10078	0.14639	ns
TMEM87B	1.10682	1.10682	0.0496516	0.174418	0.146414	ns
VRK3	1.1076	1.1076	0.0302248	0.145397	0.147432	ns
PSMD1	1.10768	1.10768	0.00847361	0.0960231	0.14754	ns
RPUSD4	1.10818	1.10818	0.0261376	0.138514	0.148194	ns
PDE12	1.10852	1.10852	0.00929826	0.0995825	0.14863	ns
ABLIM1	1.10867	1.10867	0.00802488	0.0960231	0.148829	ns
NRDE2	1.10889	1.10889	0.0347187	0.151674	0.149114	ns
STK11IP	1.10897	1.10897	0.017872	0.121303	0.149224	ns
COPS7A	1.10899	1.10899	0.0238379	0.133683	0.149242	ns
SSU72	1.10907	1.10907	0.0474502	0.171941	0.149356	ns
IP6K1	1.10909	1.10909	0.030349	0.145397	0.149374	ns
RBX1	1.10932	1.10932	0.0280041	0.141596	0.149673	ns
DHX33	1.10958	1.10958	0.0369818	0.155178	0.150013	ns
TMLHE	1.10979	1.10979	0.0414152	0.162442	0.150289	ns
ZCCHC3	1.11019	1.11019	0.0133882	0.109277	0.150803	ns
PSMD6	1.11057	1.11057	0.00710949	0.0954342	0.151297	ns
LMAN2L	1.1106	1.1106	0.0294615	0.144311	0.151344	ns
GPATCH2	1.11073	1.11073	0.0314831	0.14643	0.151503	ns
MED29	1.11081	1.11081	0.0119493	0.106426	0.151616	ns
NUDT9	1.11093	1.11093	0.0363713	0.154891	0.151773	ns
PSMB4	1.11167	1.11167	0.00279113	0.0701483	0.152734	ns
ZNHIT6	1.11195	1.11195	0.0304548	0.145397	0.153089	ns
TMEM179B	1.11253	1.11253	0.0419521	0.163744	0.153842	ns
NBR1	1.11258	1.11258	0.0491618	0.173657	0.153909	ns
WRN	1.1127	1.1127	0.0211908	0.127375	0.154062	ns
KMT2B	1.11316	1.11316	0.0172348	0.119561	0.154664	ns
SLC25A22	1.11336	1.11336	0.0453455	0.168276	0.154923	ns
ACOT7	1.11418	1.11418	0.0140516	0.111378	0.155976	ns
CENPI	1.11462	1.11462	0.0379568	0.156887	0.156552	ns
NAF1	1.11468	1.11468	0.00722944	0.0954341	0.156635	ns
ANAPC1	1.11497	1.11497	0.0284931	0.142003	0.15701	ns
BCL2L13	1.11603	1.11603	0.0310494	0.145676	0.158374	ns
RAB5A	1.11627	1.11627	0.0108758	0.103788	0.158687	ns
EAPP	1.11669	1.11669	0.0297785	0.144917	0.159226	ns
ESYT2	1.11673	1.11673	0.015262	0.115347	0.159286	ns
PSMA3	1.11703	1.11703	0.0115941	0.105466	0.159671	ns
LSM2	1.11747	1.11747	0.0369901	0.155178	0.160234	ns
GTPBP2	1.11766	1.11766	0.0201541	0.125076	0.160479	ns
CEMIP2	1.11826	1.11826	0.0497585	0.174418	0.161254	ns
SLC25A20	1.11889	1.11889	0.0250443	0.136211	0.162067	ns
SEPHS2	1.11926	1.11926	0.0193927	0.124386	0.162544	ns
YAF2	1.11935	1.11935	0.00747456	0.0954341	0.162664	ns
MED21	1.11945	1.11945	0.0139586	0.111008	0.162785	ns
DENND11	1.11957	1.11957	0.0235155	0.13328	0.162945	ns
RAD54L2	1.11976	1.11976	0.0143185	0.111887	0.163188	ns
TAF8	1.12013	1.12013	0.00721685	0.0954341	0.163671	ns
L3MBTL2	1.12031	1.12031	0.036715	0.155178	0.163898	ns
CDK13	1.12043	1.12043	0.036937	0.155178	0.164051	ns
ZNF384	1.1205	1.1205	0.0457005	0.168739	0.164141	ns
CLCN3	1.12053	1.12053	0.0113422	0.104801	0.164183	ns
MED25	1.12121	1.12121	0.0283015	0.14169	0.165058	ns
NHS	1.12177	1.12177	0.0474501	0.171941	0.165772	ns
ACADSB	1.12178	1.12178	0.0402592	0.160552	0.165796	ns
DAD1	1.123	1.123	0.0106654	0.103332	0.167354	ns
MTCH2	1.12347	1.12347	0.0127584	0.108	0.167961	ns
SUPT6H	1.12367	1.12367	0.0399284	0.159694	0.168224	ns
SMURF2	1.12382	1.12382	0.00658501	0.0922282	0.16841	ns
DOCK10	1.12402	1.12402	0.0132891	0.109165	0.16867	ns
HPCAL1	1.12478	1.12478	0.00498057	0.0831146	0.169636	ns
CCDC97	1.12478	1.12478	0.0287446	0.142569	0.169642	ns
EMC4	1.12556	1.12556	0.0419131	0.163744	0.170644	ns
FNDC3A	1.12594	1.12594	0.030404	0.145397	0.171135	ns
SCFD2	1.1263	1.1263	0.0356387	0.153847	0.171594	ns
RHOG	1.12641	1.12641	0.0301737	0.145397	0.171728	ns
CDC45	1.12743	1.12743	0.0154407	0.115398	0.17304	ns
EXOSC4	1.12757	1.12757	0.0489429	0.173617	0.17322	ns
PHLDB3	1.12774	1.12774	0.00688275	0.0937986	0.173432	ns
SCAMP4	1.12816	1.12816	0.0180991	0.121706	0.173977	ns
WDR11	1.12835	1.12835	0.0295415	0.144493	0.17422	ns
ICMT	1.12859	1.12859	0.00208802	0.0632625	0.174521	ns
ATP9B	1.12859	1.12859	0.0252031	0.136211	0.174527	ns
PRR14L	1.12863	1.12863	0.0354846	0.15345	0.174576	ns
DNASE2	1.12972	1.12972	0.00609493	0.0897606	0.175963	ns
UBE3A	1.12975	1.12975	0.0251388	0.136211	0.176	ns
FKBP7	1.12997	1.12997	0.0030299	0.0714312	0.176279	ns
ANAPC7	1.13009	1.13009	0.0253768	0.136332	0.176433	ns
CCNYL1	1.13033	1.13033	0.0354008	0.15336	0.176749	ns
NOP9	1.13043	1.13043	0.0499104	0.174655	0.176875	ns
MED7	1.1309	1.1309	0.0392011	0.158314	0.177466	ns
PBXIP1	1.13095	1.13095	0.0424497	0.164101	0.17754	ns
CHRAC1	1.13099	1.13099	0.0285689	0.142295	0.177581	ns
REXO2	1.1315	1.1315	0.028828	0.142765	0.178238	ns
TEAD3	1.13174	1.13174	0.0310274	0.145676	0.17854	ns
CCDC9B	1.13178	1.13178	0.0494586	0.174178	0.178594	ns
THOC6	1.13201	1.13201	0.0249504	0.136211	0.178891	ns
RAB11FIP1	1.13265	1.13265	0.036572	0.155108	0.179696	ns
RAP2C	1.13268	1.13268	0.041409	0.162442	0.179747	ns
UROD	1.13275	1.13275	0.0179677	0.121491	0.179833	ns
ENY2	1.1329	1.1329	0.0230378	0.131692	0.180022	ns
URB1	1.13334	1.13334	0.0135897	0.109925	0.180583	ns
RPS19BP1	1.13345	1.13345	0.0460631	0.169347	0.180716	ns
FRMD8	1.13358	1.13358	0.022311	0.13051	0.180886	ns
CPSF1	1.13358	1.13358	0.00815559	0.0960231	0.180886	ns
RAP1B	1.13377	1.13377	0.0354956	0.15345	0.181131	ns
CDK5RAP3	1.13381	1.13381	0.036511	0.155108	0.181174	ns
SLC25A36	1.13388	1.13388	0.0405463	0.161101	0.181273	ns
NSMCE2	1.13455	1.13455	0.0197107	0.124632	0.182118	ns
SNRPE	1.13471	1.13471	0.0346892	0.151674	0.182326	ns
CDK8	1.13475	1.13475	0.0322413	0.147202	0.182374	ns
INO80E	1.13483	1.13483	0.0164546	0.118176	0.182471	ns
TPX2	1.13501	1.13501	0.0459947	0.169347	0.182703	ns
SP100	1.13563	1.13563	0.0322906	0.147202	0.183492	ns
POLR3A	1.1358	1.1358	0.0311963	0.145988	0.18371	ns
MLH3	1.13606	1.13606	0.0218265	0.12889	0.184043	ns
SMARCA5	1.13612	1.13612	0.0460292	0.169347	0.184116	ns
NSMCE3	1.13618	1.13618	0.00907522	0.0983901	0.184188	ns
PLPP6	1.13651	1.13651	0.0105019	0.102338	0.184609	ns
SART3	1.13667	1.13667	0.0354925	0.15345	0.184815	ns
PON2	1.13682	1.13682	0.0157232	0.116208	0.185006	ns
AAR2	1.13683	1.13683	0.0238327	0.133683	0.18502	ns
SPIRE1	1.1371	1.1371	0.0290308	0.143303	0.185358	ns
PEX26	1.13719	1.13719	0.0162972	0.117998	0.185475	ns
RMC1	1.13733	1.13733	0.0126108	0.107786	0.185656	ns
MMP9	1.13755	1.13755	0.0432254	0.165146	0.185925	ns
FNDC3B	1.13761	1.13761	0.0225202	0.13085	0.18601	ns
TGFBR1	1.13815	1.13815	0.0372817	0.155621	0.186693	ns
DIMT1	1.13816	1.13816	0.0380051	0.156887	0.186704	ns
CHD1L	1.13832	1.13832	0.0378741	0.156777	0.186905	ns
GTPBP10	1.1386	1.1386	0.0179252	0.121303	0.187262	ns
RELL1	1.13884	1.13884	0.00298113	0.0714312	0.187564	ns
EPB41L5	1.1391	1.1391	0.00191705	0.0627626	0.187891	ns
RIOX2	1.13958	1.13958	0.0131639	0.109165	0.188505	ns
TRRAP	1.13997	1.13997	0.0406667	0.1614	0.188991	ns
PAFAH2	1.14004	1.14004	0.0107943	0.103778	0.189083	ns
RPP25L	1.1401	1.1401	0.00393558	0.0783615	0.189162	ns
ABCD3	1.14028	1.14028	0.0257448	0.136959	0.189384	ns
HEATR3	1.14056	1.14056	0.0214336	0.127999	0.189747	ns
LSM7	1.14126	1.14126	0.030476	0.145397	0.190626	ns
CTSA	1.14127	1.14127	0.00953805	0.10011	0.190635	ns
ZNRF2	1.14129	1.14129	0.0300795	0.145365	0.19066	ns
ANAPC10	1.14135	1.14135	0.0154472	0.115398	0.190737	ns
DHX15	1.14136	1.14136	0.0339729	0.150722	0.190752	ns
RANBP9	1.14184	1.14184	0.0204999	0.125582	0.191359	ns
MYO1B	1.14189	1.14189	0.0235247	0.13328	0.191422	ns
RBBP6	1.14192	1.14192	0.0360339	0.154373	0.191465	ns
RBM33	1.14222	1.14222	0.0468875	0.171301	0.191838	ns
RAB5IF	1.14227	1.14227	0.0167494	0.118176	0.191907	ns
PDF	1.14241	1.14241	0.0203586	0.125444	0.192084	ns
SART1	1.14261	1.14261	0.0277857	0.141596	0.192328	ns
NSDHL	1.14267	1.14267	0.0433353	0.165261	0.19241	ns
RFX1	1.14288	1.14288	0.0304951	0.145397	0.192675	ns
SYNJ2BP	1.14324	1.14324	0.00745495	0.0954341	0.193133	ns
SUN1	1.14334	1.14334	0.0443354	0.166695	0.193253	ns
DHX35	1.14334	1.14334	0.0195447	0.124403	0.193259	ns
GPR108	1.14344	1.14344	0.00487757	0.0827689	0.193376	ns
RER1	1.14412	1.14412	0.0110829	0.103955	0.194235	ns
TM9SF2	1.14432	1.14432	0.0264244	0.138879	0.194486	ns
STX3	1.14448	1.14448	0.0150668	0.114504	0.19469	ns
TK2	1.14482	1.14482	0.0311638	0.145975	0.19512	ns
MFF	1.14482	1.14482	0.0322909	0.147202	0.195122	ns
DDX49	1.14558	1.14558	0.0220819	0.129627	0.196078	ns
GNAI2	1.14568	1.14568	0.0296998	0.144878	0.196204	ns
CLPB	1.14583	1.14583	0.0310295	0.145676	0.196391	ns
RTN4	1.14585	1.14585	0.0353809	0.15336	0.196414	ns
TAF6	1.14603	1.14603	0.0220136	0.129318	0.196643	ns
PTRH2	1.14604	1.14604	0.00751214	0.0954341	0.196657	ns
DIABLO	1.14608	1.14608	0.0480497	0.172741	0.196706	ns
NELFB	1.14609	1.14609	0.0489718	0.173617	0.196724	ns
NNT	1.14621	1.14621	0.0278408	0.141596	0.196866	ns
TOMM22	1.14634	1.14634	0.043668	0.165995	0.197036	ns
CENPB	1.14648	1.14648	0.038888	0.157459	0.197206	ns
COQ8A	1.14681	1.14681	0.0142142	0.111704	0.197625	ns
OGFR	1.14681	1.14681	0.0431871	0.165146	0.19763	ns
XRCC1	1.14692	1.14692	0.0166211	0.118176	0.197771	ns
ZCCHC7	1.14768	1.14768	0.0438395	0.166099	0.19872	ns
SP140L	1.14784	1.14784	0.0445219	0.166942	0.198922	ns
TMED7	1.14799	1.14799	0.00150342	0.0576519	0.199114	ns
CCNH	1.14812	1.14812	0.0202968	0.125358	0.199273	ns
MED27	1.14824	1.14824	0.0124175	0.107474	0.199429	ns
ADPRS	1.14846	1.14846	0.0159217	0.116398	0.199699	ns
LSM8	1.14891	1.14891	0.0486103	0.173551	0.200262	ns
ATP13A1	1.14901	1.14901	0.0388999	0.157459	0.200388	ns
SLC25A24	1.14918	1.14918	0.0138778	0.110635	0.2006	ns
SLC35F2	1.1496	1.1496	0.043104	0.165063	0.201134	ns
DHX34	1.14977	1.14977	0.00870544	0.0971565	0.201348	ns
SSRP1	1.14998	1.14998	0.0153692	0.115398	0.201607	ns
CSNK2B	1.15004	1.15004	0.00732271	0.0954341	0.201679	ns
ZNF512	1.15004	1.15004	0.0481359	0.172751	0.201689	ns
BRIX1	1.15054	1.15054	0.0115684	0.105466	0.20231	ns
ERG28	1.15055	1.15055	0.0355947	0.153798	0.202324	ns
SERPINH1	1.15064	1.15064	0.0343344	0.151112	0.202435	ns
TMEM97	1.15073	1.15073	0.0393997	0.158506	0.202546	ns
PUS3	1.15078	1.15078	0.011041	0.103955	0.202607	ns
SPIN1	1.15118	1.15118	0.0284399	0.141967	0.20311	ns
TMEM181	1.15131	1.15131	0.0214282	0.127999	0.203273	ns
MNAT1	1.15146	1.15146	0.0296316	0.144631	0.203466	ns
FAAP100	1.15158	1.15158	0.0292469	0.143849	0.203615	ns
PUS7L	1.15159	1.15159	0.029176	0.143592	0.203627	ns
CDC42EP1	1.15173	1.15173	0.0223455	0.130516	0.203809	ns
TMEM230	1.15196	1.15196	0.0267361	0.139542	0.204097	ns
NOCT	1.15198	1.15198	0.00179747	0.061476	0.204114	ns
DERL1	1.15233	1.15233	0.000820125	0.0510221	0.204556	ns
NKRF	1.15235	1.15235	0.0455753	0.168602	0.204583	ns
AAAS	1.15236	1.15236	0.0332969	0.149202	0.204595	ns
FAR1	1.15252	1.15252	0.0178539	0.121303	0.204794	ns
ECHDC1	1.15276	1.15276	0.00836837	0.0960231	0.205089	ns
METTL8	1.15282	1.15282	0.0218345	0.12889	0.20517	ns
SC5D	1.15302	1.15302	0.0229887	0.13162	0.205416	ns
NR3C1	1.15303	1.15303	0.0402153	0.160454	0.205433	ns
DDX39B	1.15324	1.15324	0.0295244	0.144493	0.205688	ns
FIS1	1.15345	1.15345	0.0443947	0.166767	0.205957	ns
SRSF11	1.15349	1.15349	0.0483259	0.173058	0.206009	ns
BCL7B	1.15367	1.15367	0.0471426	0.171761	0.206233	ns
ATM	1.15368	1.15368	0.0252596	0.136211	0.206248	ns
SCLY	1.1538	1.1538	0.000160583	0.0302297	0.206396	ns
TTC14	1.15394	1.15394	0.0353599	0.15336	0.206567	ns
LY6K	1.15423	1.15423	0.0293049	0.143849	0.206928	ns
TMEM237	1.15447	1.15447	0.0227372	0.131059	0.207233	ns
ANAPC5	1.15468	1.15468	0.0034961	0.0750212	0.207487	ns
NDUFB6	1.1547	1.1547	0.026016	0.137958	0.207516	ns
SNX14	1.15481	1.15481	0.00598743	0.0894275	0.207657	ns
AQR	1.15488	1.15488	0.0248316	0.136211	0.207738	ns
HEBP1	1.15501	1.15501	0.010767	0.103778	0.2079	ns
ARVCF	1.15502	1.15502	0.0385558	0.156979	0.207919	ns
COQ7	1.1551	1.1551	0.0384737	0.156887	0.208022	ns
MED22	1.15533	1.15533	0.0331657	0.149077	0.208302	ns
RNPS1	1.15553	1.15553	0.0382669	0.156887	0.208556	ns
CD46	1.15559	1.15559	0.0446373	0.167148	0.208628	ns
IFI16	1.15586	1.15586	0.0194326	0.124403	0.208963	ns
SOAT1	1.15586	1.15586	0.00412013	0.0787163	0.208973	ns
RBM14	1.15594	1.15594	0.0384724	0.156887	0.209073	ns
RHOT2	1.15595	1.15595	0.0189256	0.123368	0.209076	ns
HEATR1	1.15625	1.15625	0.0242293	0.134692	0.209455	ns
PRDM10	1.15652	1.15652	0.0485922	0.173551	0.209794	ns
TAF1	1.1566	1.1566	0.0267539	0.139542	0.209889	ns
LENG8	1.15668	1.15668	0.0367751	0.155178	0.209989	ns
RAB33B	1.15672	1.15672	0.0378534	0.15677	0.210037	ns
TXNL4A	1.15681	1.15681	0.0158292	0.116208	0.210146	ns
WDR74	1.15695	1.15695	0.025183	0.136211	0.210332	ns
SLC25A26	1.15716	1.15716	0.00414216	0.0788725	0.210583	ns
TSPAN6	1.15726	1.15726	0.00130336	0.0555242	0.210708	ns
DCAKD	1.15742	1.15742	0.00685791	0.0937985	0.210917	ns
PPIE	1.15761	1.15761	0.0167735	0.118176	0.211144	ns
CHTF18	1.15786	1.15786	0.0169586	0.118636	0.211462	ns
FKBP9	1.15792	1.15792	0.0400404	0.160065	0.211539	ns
TIA1	1.15795	1.15795	0.0273161	0.141276	0.211577	ns
PHAX	1.15808	1.15808	0.00898474	0.0979364	0.211735	ns
SHCBP1	1.15812	1.15812	0.00842059	0.0960231	0.211789	ns
SNRNP200	1.15848	1.15848	0.0427381	0.164345	0.212237	ns
NPC2	1.1585	1.1585	0.0262031	0.138529	0.212262	ns
R3HDM4	1.15865	1.15865	0.0218001	0.12889	0.212451	ns
ITPRID2	1.15871	1.15871	0.0174544	0.119822	0.212521	ns
POLDIP3	1.15875	1.15875	0.0357225	0.154109	0.212571	ns
ZBTB14	1.15913	1.15913	0.0488048	0.173617	0.213047	ns
INCENP	1.1592	1.1592	0.01803	0.121614	0.213128	ns
RAB32	1.1592	1.1592	0.0252754	0.136211	0.213132	ns
EXTL2	1.15974	1.15974	0.0443773	0.166767	0.213796	ns
SRCAP	1.15983	1.15983	0.0247955	0.136194	0.21391	ns
TMEM126A	1.16031	1.16031	0.0363084	0.154862	0.214512	ns
ARID1B	1.16038	1.16038	0.0358436	0.15415	0.214602	ns
WDR5	1.16044	1.16044	0.0352421	0.152993	0.214673	ns
SNAPC4	1.16049	1.16049	0.0203246	0.125358	0.214732	ns
USP39	1.16065	1.16065	0.0437314	0.166099	0.214928	ns
ACTR6	1.16072	1.16072	0.0455662	0.168602	0.215025	ns
NAT14	1.16095	1.16095	0.0358414	0.15415	0.215311	ns
LRCH4	1.16098	1.16098	0.00579515	0.0884472	0.215337	ns
ATP6V0C	1.16108	1.16108	0.0118317	0.105834	0.215474	ns
CEBPZ	1.16121	1.16121	0.0303929	0.145397	0.215629	ns
GBA2	1.16122	1.16122	0.016523	0.118176	0.215645	ns
CSNK2A1	1.16127	1.16127	0.00323242	0.0731533	0.215706	ns
CSGALNACT2	1.16167	1.16167	0.0166868	0.118176	0.216198	ns
GJB5	1.16194	1.16194	0.0383124	0.156887	0.216536	ns
TMEM167A	1.16217	1.16217	0.0397819	0.159346	0.216826	ns
SACM1L	1.16247	1.16247	0.0363639	0.154891	0.217188	ns
ATAD3B	1.16302	1.16302	0.0447639	0.167319	0.217874	ns
CSTF2	1.16352	1.16352	0.0307233	0.145443	0.218492	ns
SUMF1	1.1636	1.1636	0.0409701	0.161943	0.218591	ns
RSRC1	1.16383	1.16383	0.0235703	0.1333	0.21888	ns
HNRNPK	1.16389	1.16389	0.0386969	0.157121	0.21896	ns
PDCD11	1.16411	1.16411	0.047375	0.171941	0.219231	ns
DNAJA3	1.16427	1.16427	0.0201198	0.125076	0.21942	ns
ECT2	1.16449	1.16449	0.00438987	0.0810692	0.219699	ns
SUPV3L1	1.16451	1.16451	0.0259634	0.137856	0.219727	ns
SLC4A7	1.16472	1.16472	0.0491118	0.173657	0.219983	ns
RBM5	1.16534	1.16534	0.0158244	0.116208	0.220746	ns
ACOX1	1.16553	1.16553	0.0126225	0.107785	0.220986	ns
ZNF644	1.16553	1.16553	0.0487866	0.173617	0.220991	ns
RBM17	1.16558	1.16558	0.0481117	0.172751	0.22105	ns
GLE1	1.16558	1.16558	0.0252329	0.136211	0.221053	ns
MED1	1.16618	1.16618	0.0364906	0.155108	0.221796	ns
PANX1	1.16635	1.16635	0.0252269	0.136211	0.221998	ns
CMSS1	1.16701	1.16701	0.00580892	0.0884472	0.222818	ns
FBXL6	1.16705	1.16705	0.0476624	0.172113	0.22287	ns
NUP205	1.16722	1.16722	0.00457039	0.0819701	0.223072	ns
GTF3C3	1.16769	1.16769	0.0154104	0.115398	0.223658	ns
CHD2	1.16787	1.16787	0.049714	0.174418	0.22388	ns
UFSP2	1.1679	1.1679	0.03246	0.147373	0.223913	ns
ARL13B	1.16807	1.16807	0.0284444	0.141967	0.224132	ns
CWC22	1.16826	1.16826	0.0498276	0.17458	0.224359	ns
PITRM1	1.16847	1.16847	0.0490166	0.173617	0.224616	ns
NDUFA11	1.16854	1.16854	0.0243697	0.134926	0.22471	ns
RNF17	1.16857	1.16857	0.0219001	0.128926	0.224738	ns
ACP2	1.16857	1.16857	0.018382	0.122493	0.224747	ns
MED12	1.16864	1.16864	0.0438414	0.166099	0.224828	ns
FAM83B	1.16919	1.16919	0.00247116	0.0677769	0.225506	ns
RAB11A	1.16933	1.16933	0.0265728	0.139394	0.225681	ns
PLXNB1	1.17005	1.17005	0.0121098	0.106936	0.226564	ns
TRNAU1AP	1.17018	1.17018	0.00367922	0.0759974	0.226733	ns
MLH1	1.17035	1.17035	0.0482501	0.17299	0.226941	ns
EXOSC9	1.17076	1.17076	0.0293392	0.143849	0.227445	ns
CHMP6	1.17079	1.17079	0.0169258	0.118509	0.22748	ns
TBP	1.17083	1.17083	0.0368994	0.155178	0.227533	ns
GPKOW	1.17095	1.17095	0.00847519	0.0960231	0.227685	ns
UBXN4	1.17108	1.17108	0.0401257	0.160251	0.227844	ns
CSNK2A2	1.1712	1.1712	0.00957011	0.10011	0.227986	ns
BUD13	1.17147	1.17147	0.0365285	0.155108	0.228319	ns
SPAG1	1.17155	1.17155	0.0125959	0.107785	0.228423	ns
MEPCE	1.17162	1.17162	0.0290656	0.143304	0.22851	ns
STT3A	1.17168	1.17168	0.0396645	0.159177	0.228576	ns
CEBPZOS	1.17186	1.17186	0.0341979	0.150843	0.228797	ns
CDC73	1.17198	1.17198	0.0214878	0.12823	0.22895	ns
EXOSC3	1.17245	1.17245	0.00733449	0.0954341	0.229531	ns
NFKBIL1	1.17251	1.17251	0.0147383	0.113515	0.229595	ns
MORC2	1.17263	1.17263	0.0279012	0.141596	0.229746	ns
IMP4	1.17266	1.17266	0.0426831	0.164342	0.229786	ns
TMEM38B	1.17267	1.17267	0.0166628	0.118176	0.229795	ns
TRIAP1	1.17267	1.17267	0.0322559	0.147202	0.229801	ns
FBXL18	1.17272	1.17272	0.0433132	0.165252	0.229864	ns
UTP4	1.17285	1.17285	0.0486427	0.173592	0.230019	ns
HCCS	1.17293	1.17293	0.0394016	0.158506	0.230118	ns
IKBIP	1.17329	1.17329	0.0212789	0.127541	0.230555	ns
CGAS	1.1734	1.1734	0.00351551	0.0750488	0.230693	ns
PPP1R8	1.17343	1.17343	0.00213295	0.0635512	0.230731	ns
GALNT7	1.1737	1.1737	0.0242066	0.134692	0.231063	ns
ACOX3	1.17388	1.17388	0.0359804	0.154373	0.231282	ns
SNIP1	1.17393	1.17393	0.0138093	0.110635	0.23135	ns
DCUN1D3	1.17445	1.17445	0.0280952	0.141596	0.231987	ns
POGK	1.17466	1.17466	0.0132437	0.109165	0.232247	ns
ZNF567	1.17477	1.17477	0.0405525	0.161101	0.232375	ns
TNFRSF6B	1.17487	1.17487	0.0321559	0.147202	0.232501	ns
RPF1	1.17489	1.17489	0.0421036	0.163919	0.23252	ns
ACTR8	1.17493	1.17493	0.00500434	0.0831146	0.232575	ns
CTDP1	1.17499	1.17499	0.0110945	0.103955	0.232654	ns
WDR18	1.17504	1.17504	0.0123666	0.107341	0.232707	ns
SETD1A	1.17511	1.17511	0.0431792	0.165146	0.232799	ns
GET4	1.17554	1.17554	0.0235422	0.133288	0.23332	ns
CDK11B	1.17562	1.17562	0.0278911	0.141596	0.233423	ns
ESCO1	1.1761	1.1761	0.0278786	0.141596	0.234008	ns
C1orf174	1.17665	1.17665	0.0289163	0.143078	0.234685	ns
ACVR1	1.17674	1.17674	0.0323552	0.147252	0.234793	ns
CDC16	1.17675	1.17675	0.000657986	0.0473921	0.234802	ns
RAB2B	1.17714	1.17714	0.00942972	0.0997063	0.235281	ns
METTL3	1.17733	1.17733	0.0218064	0.12889	0.235515	ns
ZNF830	1.17745	1.17745	0.0364133	0.15499	0.235663	ns
CUSTOS	1.17753	1.17753	0.0100199	0.100967	0.23576	ns
CCDC117	1.17768	1.17768	0.0391041	0.158154	0.235946	ns
GINS2	1.17769	1.17769	0.00855528	0.0962818	0.235956	ns
SENP6	1.17848	1.17848	0.0348282	0.151893	0.236927	ns
HNRNPUL1	1.17904	1.17904	0.0325904	0.147512	0.23761	ns
PTPN2	1.17909	1.17909	0.00134406	0.0555242	0.237669	ns
BUB3	1.17924	1.17924	0.00999369	0.100948	0.23786	ns
C1orf131	1.17932	1.17932	0.0250143	0.136211	0.237961	ns
YARS2	1.18014	1.18014	0.0418751	0.163744	0.238954	ns
SFXN2	1.1803	1.1803	0.013635	0.110156	0.23916	ns
PSME3IP1	1.18033	1.18033	0.0453792	0.168276	0.239196	ns
CCDC137	1.18053	1.18053	0.0419704	0.163744	0.23944	ns
DIDO1	1.18116	1.18116	0.0333237	0.149202	0.240198	ns
SNU13	1.18131	1.18131	0.0141595	0.111486	0.240386	ns
EPM2AIP1	1.18133	1.18133	0.000968779	0.0521065	0.240412	ns
PHF2	1.18134	1.18134	0.0428151	0.164413	0.240424	ns
FAM76B	1.18141	1.18141	0.0133422	0.109203	0.240512	ns
CIR1	1.18155	1.18155	0.0266981	0.139542	0.240677	ns
INTS11	1.18207	1.18207	0.0225832	0.130924	0.241315	ns
NOL11	1.18237	1.18237	0.0464342	0.170108	0.241686	ns
TPBG	1.18258	1.18258	0.0083833	0.0960231	0.241934	ns
ZBTB48	1.18272	1.18272	0.0304639	0.145397	0.24211	ns
TMEM87A	1.18278	1.18278	0.00997125	0.100845	0.242183	ns
NCOA7	1.18323	1.18323	0.0408777	0.161894	0.242731	ns
DDX18	1.18324	1.18324	0.0467799	0.171072	0.242737	ns
GATB	1.18327	1.18327	0.0487794	0.173617	0.242784	ns
SH3RF1	1.18343	1.18343	0.0246383	0.13573	0.242972	ns
CERS2	1.1838	1.1838	0.0206036	0.125847	0.243425	ns
U2AF1	1.18399	1.18399	0.0278351	0.141596	0.243663	ns
HSD17B12	1.18406	1.18406	0.0197709	0.124689	0.243743	ns
CCNK	1.18407	1.18407	0.0478509	0.172376	0.243753	ns
SIN3B	1.18424	1.18424	0.0321127	0.147202	0.243965	ns
ACP6	1.18433	1.18433	0.0450355	0.167815	0.244067	ns
TIMM17B	1.18493	1.18493	0.0104615	0.102064	0.244797	ns
HUS1	1.18528	1.18528	0.00354168	0.0750573	0.245225	ns
CROCC	1.18534	1.18534	0.0168376	0.118392	0.2453	ns
CIZ1	1.1856	1.1856	0.0197111	0.124632	0.24562	ns
SPTBN1	1.18567	1.18567	0.0145904	0.113048	0.245697	ns
HELB	1.18572	1.18572	0.0278678	0.141596	0.245759	ns
TGIF1	1.18573	1.18573	0.0189936	0.123368	0.24578	ns
ALKBH2	1.18575	1.18575	0.0275987	0.14152	0.245801	ns
B3GLCT	1.18617	1.18617	0.0121843	0.107225	0.246317	ns
STARD3	1.18639	1.18639	0.0305682	0.145443	0.24658	ns
NPEPL1	1.18652	1.18652	0.0300404	0.145365	0.246733	ns
NOC4L	1.18658	1.18658	0.00261936	0.0693032	0.246812	ns
TM2D3	1.18675	1.18675	0.0155098	0.115398	0.247016	ns
WIZ	1.18676	1.18676	0.036998	0.155178	0.247022	ns
INPP5K	1.18681	1.18681	0.00750654	0.0954341	0.247084	ns
MFSD8	1.18693	1.18693	0.0174894	0.119822	0.247236	ns
SARNP	1.18714	1.18714	0.0357772	0.15415	0.24749	ns
FRS2	1.18718	1.18718	0.0276973	0.141596	0.247539	ns
MSRA	1.18816	1.18816	0.0242192	0.134692	0.248735	ns
TERF2IP	1.18855	1.18855	0.0195093	0.124403	0.249199	ns
PSMA7	1.1886	1.1886	0.0159211	0.116398	0.249265	ns
UBA3	1.1891	1.1891	0.0266152	0.139487	0.249873	ns
CHEK2	1.18934	1.18934	0.0256905	0.136845	0.250158	ns
YTHDC1	1.18944	1.18944	0.0310048	0.145676	0.250277	ns
YLPM1	1.18973	1.18973	0.0338988	0.150635	0.250633	ns
LCOR	1.18992	1.18992	0.0426242	0.164334	0.250861	ns
ZFAND2B	1.18996	1.18996	0.003366	0.0745265	0.250907	ns
INO80C	1.19009	1.19009	0.000750236	0.050522	0.251069	ns
DDX27	1.19029	1.19029	0.0280994	0.141596	0.251313	ns
SHMT2	1.19033	1.19033	0.0178086	0.121303	0.25136	ns
ATP6V0A1	1.19041	1.19041	0.0196394	0.124632	0.251464	ns
MICOS13	1.19043	1.19043	0.0114	0.104801	0.251477	ns
TRIP12	1.19074	1.19074	0.0357748	0.15415	0.25186	ns
NEMP2	1.1915	1.1915	0.00209267	0.0632625	0.252778	ns
SLC23A2	1.19169	1.19169	0.0158345	0.116208	0.253003	ns
ACIN1	1.19193	1.19193	0.0490665	0.173642	0.253297	ns
RECQL5	1.19204	1.19204	0.000321581	0.0391713	0.253433	ns
NIPBL	1.19217	1.19217	0.0223908	0.130516	0.253585	ns
ATAD3A	1.1925	1.1925	0.0397125	0.159215	0.253989	ns
ADPGK	1.19251	1.19251	0.0286898	0.14248	0.254001	ns
SLC33A1	1.19273	1.19273	0.0460834	0.169347	0.254262	ns
DDX17	1.19279	1.19279	0.0202579	0.125315	0.254343	ns
ZSCAN26	1.19282	1.19282	0.00805614	0.0960231	0.254379	ns
SLC39A14	1.19304	1.19304	0.0291522	0.143583	0.254645	ns
SLC25A44	1.19324	1.19324	0.0278722	0.141596	0.254882	ns
NSUN5	1.19327	1.19327	0.0127018	0.108	0.254925	ns
MARVELD3	1.19364	1.19364	0.00138927	0.0555242	0.255369	ns
FUT11	1.1937	1.1937	0.0339383	0.150649	0.255439	ns
AP5Z1	1.19375	1.19375	0.0398539	0.159551	0.255498	ns
GTF2B	1.19396	1.19396	0.019025	0.123368	0.255754	ns
CHAMP1	1.19403	1.19403	0.0223348	0.130516	0.255835	ns
RARS2	1.19404	1.19404	0.0254295	0.136332	0.255852	ns
POLR1G	1.19404	1.19404	0.0360917	0.154415	0.255856	ns
L1RE1	1.19433	1.19433	0.0137448	0.110549	0.2562	ns
RP2	1.19436	1.19436	0.0286585	0.14248	0.256233	ns
CD63	1.19451	1.19451	0.0195569	0.124403	0.256415	ns
SERINC3	1.1948	1.1948	0.00582678	0.0885496	0.25677	ns
U2AF2	1.19488	1.19488	0.0249302	0.136211	0.256869	ns
POFUT2	1.19501	1.19501	0.00909701	0.0984974	0.257017	ns
SEC61A1	1.19511	1.19511	0.0269223	0.140141	0.257148	ns
C15orf39	1.19512	1.19512	0.0324709	0.147373	0.257158	ns
RMDN2	1.19537	1.19537	0.0193081	0.124072	0.257457	ns
FIZ1	1.19538	1.19538	0.0148974	0.113843	0.257469	ns
ORMDL1	1.19545	1.19545	0.0180254	0.121614	0.257555	ns
SPTY2D1	1.19566	1.19566	0.0365359	0.155108	0.25781	ns
SUMO1	1.19568	1.19568	0.0388906	0.157459	0.257836	ns
CTSS	1.19571	1.19571	0.0234438	0.133277	0.257868	ns
ANKLE2	1.19571	1.19571	0.000433959	0.0419255	0.257869	ns
LLGL2	1.19577	1.19577	0.000446774	0.0419507	0.257935	ns
SLC12A9	1.19578	1.19578	0.0293396	0.143849	0.257946	ns
RRP7A	1.19611	1.19611	0.00366192	0.0758293	0.258345	ns
LHFPL2	1.19616	1.19616	0.00158269	0.0585242	0.25841	ns
BCAP29	1.19622	1.19622	0.0438423	0.166099	0.258486	ns
EARS2	1.19628	1.19628	0.0134798	0.109606	0.258552	ns
ZNF207	1.1963	1.1963	0.0321102	0.147202	0.258576	ns
RAP2B	1.19633	1.19633	0.0321782	0.147202	0.25862	ns
RCL1	1.19648	1.19648	0.0259127	0.137763	0.258794	ns
CGGBP1	1.19692	1.19692	0.00884414	0.0971565	0.259323	ns
SLC4A2	1.19692	1.19692	0.00847355	0.0960231	0.25933	ns
BAG5	1.19715	1.19715	0.0162884	0.117998	0.259603	ns
ZDHHC5	1.19723	1.19723	0.0347946	0.151846	0.2597	ns
C18orf21	1.19724	1.19724	0.0273318	0.141276	0.259718	ns
KANSL2	1.19752	1.19752	0.0172812	0.119561	0.260047	ns
GOSR2	1.1985	1.1985	0.00138918	0.0555242	0.261228	ns
SKA3	1.19902	1.19902	0.0116016	0.105466	0.261852	ns
BAZ1B	1.19931	1.19931	0.036443	0.155037	0.26221	ns
RHOF	1.19961	1.19961	0.00583702	0.0885496	0.26257	ns
TCEAL1	1.19964	1.19964	0.0463991	0.170108	0.262606	ns
SELENOS	1.20023	1.20023	0.0405519	0.161101	0.263311	ns
SMPDL3A	1.20039	1.20039	0.00745797	0.0954341	0.263507	ns
SMARCC2	1.20044	1.20044	0.0304743	0.145397	0.263558	ns
COA6	1.20044	1.20044	0.0366337	0.155178	0.263558	ns
PIP4P1	1.20053	1.20053	0.0362656	0.154839	0.263673	ns
CDKN2AIP	1.20056	1.20056	0.0198934	0.124689	0.26371	ns
TTC5	1.20074	1.20074	0.0445001	0.166936	0.263919	ns
BCAS2	1.20075	1.20075	0.0382291	0.156887	0.263931	ns
PELP1	1.20109	1.20109	0.0389132	0.157459	0.264343	ns
RBM22	1.20132	1.20132	0.0488377	0.173617	0.264619	ns
RPA1	1.20188	1.20188	0.0340146	0.150789	0.265296	ns
CNTROB	1.20205	1.20205	0.00231221	0.0649825	0.265492	ns
CANX	1.20226	1.20226	0.0425387	0.16424	0.265746	ns
OCIAD1	1.20242	1.20242	0.00957653	0.10011	0.265936	ns
TMEM106B	1.20242	1.20242	0.00649809	0.0920062	0.26594	ns
ATRIP	1.20254	1.20254	0.0322021	0.147202	0.266082	ns
ERCC6	1.20277	1.20277	0.0218683	0.12889	0.266366	ns
SDAD1	1.20311	1.20311	0.0162081	0.117661	0.266774	ns
USP3	1.20313	1.20313	0.00269373	0.0695084	0.266794	ns
JMJD1C	1.20314	1.20314	0.0185375	0.122935	0.266799	ns
ATR	1.20322	1.20322	0.0206862	0.125904	0.266899	ns
ALDH1L1	1.20359	1.20359	0.0489905	0.173617	0.267344	ns
PSMD14	1.20359	1.20359	0.00102396	0.0522897	0.26735	ns
MPDZ	1.20364	1.20364	0.0225924	0.130924	0.267409	ns
GTF2E1	1.20393	1.20393	0.0206696	0.125904	0.267749	ns
CMC2	1.20417	1.20417	0.0360689	0.154397	0.268037	ns
FAF2	1.20444	1.20444	0.0109659	0.103925	0.268358	ns
SP6	1.20452	1.20452	0.030066	0.145365	0.268454	ns
SRSF3	1.20466	1.20466	0.0347922	0.151846	0.268628	ns
RIOX1	1.20474	1.20474	0.0313112	0.146195	0.268719	ns
ERC1	1.20491	1.20491	0.00720843	0.0954342	0.268931	ns
PAPOLA	1.20513	1.20513	0.0252099	0.136211	0.269186	ns
NEURL4	1.20515	1.20515	0.0314673	0.14643	0.269215	ns
RMND5A	1.20533	1.20533	0.0046631	0.0821797	0.269429	ns
TAF3	1.20555	1.20555	0.0397041	0.159215	0.269693	ns
PUS7	1.20594	1.20594	0.0321884	0.147202	0.270155	ns
NSA2	1.20596	1.20596	0.0278811	0.141596	0.270181	ns
KIAA1191	1.20624	1.20624	0.00847934	0.0960231	0.270515	ns
OXCT1	1.20631	1.20631	0.0319827	0.147202	0.270603	ns
LYAR	1.20712	1.20712	0.0273496	0.141276	0.271566	ns
MRE11	1.20719	1.20719	0.0075584	0.0957812	0.271657	ns
LPCAT1	1.2072	1.2072	0.00965424	0.10011	0.271661	ns
PTBP1	1.20721	1.20721	0.0301467	0.145397	0.271671	ns
CLASRP	1.20723	1.20723	0.00624066	0.0912912	0.271704	ns
NAE1	1.20735	1.20735	0.00505392	0.0831473	0.271849	ns
RNF169	1.20742	1.20742	0.031604	0.146529	0.271931	ns
GNL3	1.20755	1.20755	0.0384964	0.156887	0.272084	ns
PI4K2A	1.2077	1.2077	0.00405972	0.0787163	0.272265	ns
SUPT4H1	1.20783	1.20783	0.0200456	0.125076	0.272413	ns
PSME3	1.20784	1.20784	0.0121733	0.107225	0.272433	ns
DDX42	1.208	1.208	0.00651783	0.0921284	0.272617	ns
ZGPAT	1.20818	1.20818	0.0182819	0.122318	0.272834	ns
RPP40	1.20825	1.20825	0.00760013	0.0959632	0.272921	ns
ACSS2	1.20861	1.20861	0.0423604	0.164085	0.273345	ns
RXYLT1	1.20874	1.20874	0.0253942	0.136332	0.273508	ns
TRMT61A	1.20884	1.20884	0.00634087	0.0912912	0.273623	ns
SYVN1	1.20897	1.20897	0.0307113	0.145443	0.273778	ns
TJP2	1.20901	1.20901	0.0100833	0.101022	0.273827	ns
SLC27A4	1.20903	1.20903	0.0367646	0.155178	0.273854	ns
LSR	1.2092	1.2092	0.0251082	0.136211	0.274058	ns
PLPP3	1.20931	1.20931	0.000285127	0.0387165	0.274188	ns
HAT1	1.20947	1.20947	0.0109888	0.103955	0.274369	ns
ZDHHC9	1.20955	1.20955	0.0310593	0.145676	0.274475	ns
DDX39A	1.20966	1.20966	0.0186549	0.123064	0.274607	ns
TMED10	1.20967	1.20967	0.00545166	0.0863406	0.27461	ns
TIMM17A	1.20989	1.20989	0.0204157	0.125463	0.274874	ns
DMAP1	1.21004	1.21004	0.0102083	0.101022	0.275051	ns
XRCC5	1.21032	1.21032	0.0134913	0.109606	0.275388	ns
BASP1	1.21032	1.21032	0.00795058	0.0960231	0.275389	ns
UTP20	1.2106	1.2106	0.0211666	0.127375	0.275724	ns
ZNHIT1	1.21079	1.21079	0.00443262	0.0811318	0.275951	ns
AKAP17A	1.21079	1.21079	0.00723291	0.0954341	0.275952	ns
PPAN	1.21101	1.21101	0.0497488	0.174418	0.276212	ns
RBM15B	1.21111	1.21111	0.0113591	0.104801	0.276333	ns
ARID4A	1.21126	1.21126	0.0116888	0.105466	0.276513	ns
NFYB	1.21132	1.21132	0.0420016	0.163744	0.276581	ns
NOP10	1.21137	1.21137	0.0237467	0.133662	0.276641	ns
TMED5	1.21142	1.21142	0.0225271	0.13085	0.276698	ns
GRAMD1A	1.21148	1.21148	0.045681	0.168739	0.276771	ns
GTF3A	1.2116	1.2116	0.0045663	0.0819701	0.276911	ns
SUPT5H	1.21171	1.21171	0.00694612	0.0941648	0.277049	ns
TMX3	1.21218	1.21218	0.0267602	0.139542	0.277602	ns
LRATD2	1.2124	1.2124	0.00303361	0.0714312	0.27787	ns
SPDL1	1.21247	1.21247	0.00967159	0.10011	0.277955	ns
GNAI3	1.21253	1.21253	0.0440086	0.166221	0.278022	ns
NISCH	1.21261	1.21261	0.0308984	0.145676	0.278111	ns
ERCC8	1.21266	1.21266	0.0103698	0.101704	0.278179	ns
MTREX	1.21267	1.21267	0.0337266	0.150111	0.278189	ns
LLPH	1.21311	1.21311	0.0423108	0.164085	0.278715	ns
B4GALT5	1.21318	1.21318	0.00703003	0.0948368	0.278797	ns
SGPL1	1.21343	1.21343	0.00791043	0.0960231	0.279089	ns
RNASEH1	1.21401	1.21401	0.0025286	0.0684456	0.279785	ns
MIB1	1.21456	1.21456	0.00380672	0.0763464	0.28043	ns
ERAP1	1.21461	1.21461	0.00796276	0.0960231	0.280494	ns
RCN1	1.21484	1.21484	0.0254192	0.136332	0.280766	ns
GMEB1	1.21487	1.21487	0.0420085	0.163744	0.280803	ns
C7orf50	1.21512	1.21512	0.0344269	0.151393	0.281099	ns
MED20	1.21515	1.21515	0.0352208	0.15298	0.281137	ns
BCL2L11	1.21549	1.21549	0.0349985	0.152335	0.281543	ns
SKA2	1.21589	1.21589	0.0270695	0.140663	0.282013	ns
U2SURP	1.21612	1.21612	0.027787	0.141596	0.28228	ns
WDR83	1.21613	1.21613	0.0250935	0.136211	0.282296	ns
SPECC1L	1.21632	1.21632	0.00139343	0.0555242	0.282519	ns
UTP6	1.21654	1.21654	0.0346646	0.151674	0.282779	ns
BSG	1.21678	1.21678	0.00102913	0.0522897	0.283073	ns
NKAP	1.21702	1.21702	0.0388687	0.157459	0.283355	ns
ZNF613	1.21709	1.21709	0.039146	0.158169	0.283438	ns
MAT2A	1.21736	1.21736	0.0450916	0.167815	0.283752	ns
MED17	1.21746	1.21746	0.0196931	0.124632	0.283875	ns
ACSL5	1.21756	1.21756	0.0323542	0.147252	0.283988	ns
NR2C2	1.21759	1.21759	0.0341267	0.150843	0.284031	ns
GALNS	1.21761	1.21761	0.00833065	0.0960231	0.284049	ns
TP53RK	1.21785	1.21785	0.0186033	0.123046	0.284342	ns
RAB18	1.21862	1.21862	0.0065917	0.0922282	0.285242	ns
LRPAP1	1.21865	1.21865	0.0024182	0.0673034	0.285282	ns
ZFR	1.21903	1.21903	0.0365711	0.155108	0.285737	ns
SPOUT1	1.21944	1.21944	0.0237217	0.133662	0.286215	ns
MRPL46	1.2196	1.2196	0.0464159	0.170108	0.286408	ns
RBM25	1.21989	1.21989	0.0437386	0.166099	0.286745	ns
SRBD1	1.22026	1.22026	0.0202866	0.125358	0.287191	ns
SUV39H2	1.22041	1.22041	0.0401157	0.160251	0.287369	ns
ABRAXAS1	1.22047	1.22047	0.0152873	0.115347	0.287439	ns
PLEKHN1	1.22092	1.22092	0.0440587	0.166333	0.287971	ns
IRS2	1.22099	1.22099	0.00661619	0.0924147	0.288049	ns
GTPBP4	1.22104	1.22104	0.0255187	0.136562	0.288105	ns
TOR1A	1.2213	1.2213	0.0303648	0.145397	0.288421	ns
DUS3L	1.22143	1.22143	0.00593663	0.0890345	0.288571	ns
OSGEP	1.22148	1.22148	0.0128741	0.108074	0.288624	ns
CTCF	1.22148	1.22148	0.0282711	0.14169	0.288636	ns
RTF1	1.22189	1.22189	0.019221	0.123704	0.289117	ns
ZFP62	1.22205	1.22205	0.0275679	0.14152	0.289301	ns
DCAF13	1.22219	1.22219	0.0369676	0.155178	0.28947	ns
PET117	1.22235	1.22235	0.0473117	0.171941	0.289653	ns
CCNL1	1.22239	1.22239	0.0300209	0.145365	0.2897	ns
SREK1	1.22266	1.22266	0.0208107	0.126375	0.290029	ns
CRELD1	1.22267	1.22267	0.0255852	0.136563	0.29003	ns
ZCCHC17	1.22292	1.22292	0.00698542	0.0945428	0.290326	ns
F11R	1.22307	1.22307	0.011793	0.105812	0.290509	ns
CLPTM1	1.22319	1.22319	0.035383	0.15336	0.290649	ns
UCK1	1.22382	1.22382	0.0233855	0.133129	0.291389	ns
C5orf22	1.22395	1.22395	0.0132884	0.109165	0.291542	ns
MMAB	1.22463	1.22463	0.0303713	0.145397	0.292341	ns
POLR1B	1.226	1.226	0.0074439	0.0954342	0.293963	ns
SAFB2	1.22601	1.22601	0.0419107	0.163744	0.29397	ns
MFSD4B	1.22606	1.22606	0.0213808	0.127892	0.294028	ns
CD2BP2	1.22633	1.22633	0.0111794	0.104396	0.294345	ns
CDK7	1.22636	1.22636	0.00964993	0.10011	0.294381	ns
MORC3	1.22669	1.22669	0.0407917	0.161664	0.294771	ns
CWC27	1.22674	1.22674	0.0208722	0.126563	0.294825	ns
RAB21	1.22686	1.22686	0.0152854	0.115347	0.294969	ns
RBM34	1.2269	1.2269	0.018857	0.123368	0.295017	ns
RAMAC	1.2272	1.2272	0.0233251	0.132876	0.295367	ns
LPGAT1	1.22723	1.22723	0.0135672	0.109925	0.295408	ns
PAXX	1.22737	1.22737	0.0319272	0.147202	0.295564	ns
SENP1	1.22746	1.22746	0.00230118	0.0649825	0.295673	ns
GDE1	1.22768	1.22768	0.00276761	0.0698906	0.295936	ns
TDG	1.22881	1.22881	0.000698757	0.0494684	0.297257	ns
ZNF189	1.22899	1.22899	0.0382803	0.156887	0.297478	ns
SMARCAD1	1.22924	1.22924	0.0175042	0.119824	0.297771	ns
HTATSF1	1.22925	1.22925	0.0379251	0.156887	0.29778	ns
ZNF776	1.22957	1.22957	0.0385028	0.156887	0.298157	ns
HPF1	1.22971	1.22971	0.0471548	0.171761	0.298324	ns
ZCCHC4	1.23	1.23	0.0003059	0.0391713	0.298654	ns
CACTIN	1.23004	1.23004	0.0122073	0.107225	0.298702	ns
TIMM13	1.23038	1.23038	0.026295	0.138528	0.299103	ns
MAN2B1	1.23039	1.23039	0.00735887	0.0954341	0.29912	ns
GABPA	1.23047	1.23047	0.0210173	0.126885	0.299212	ns
ACAA2	1.23062	1.23062	0.0148688	0.113824	0.299391	ns
MAGEA10	1.23068	1.23068	0.0165015	0.118176	0.299452	ns
CTSK	1.23073	1.23073	0.00104163	0.0522897	0.299513	ns
IKZF5	1.23099	1.23099	0.0187266	0.123141	0.299817	ns
ZNF22	1.2312	1.2312	0.0474024	0.171941	0.300069	ns
MED26	1.23123	1.23123	0.0281448	0.141622	0.300103	ns
SREK1IP1	1.2315	1.2315	0.0130358	0.108846	0.300414	ns
XRCC4	1.23169	1.23169	0.00570966	0.0882335	0.300636	ns
RNASEH2C	1.23186	1.23186	0.0366929	0.155178	0.300843	ns
SLC35D1	1.23221	1.23221	0.00587345	0.0888148	0.301249	ns
TLK2	1.23223	1.23223	0.00720889	0.0954342	0.301274	ns
CENPC	1.23238	1.23238	0.0153218	0.115398	0.301446	ns
FANCA	1.23249	1.23249	0.0116518	0.105466	0.301582	ns
SMARCAL1	1.23255	1.23255	0.0279997	0.141596	0.301643	ns
RGS20	1.2327	1.2327	0.00240752	0.0673034	0.301817	ns
FAM83G	1.23292	1.23292	0.000963534	0.0521065	0.302078	ns
ZMPSTE24	1.23304	1.23304	0.0274174	0.141276	0.30222	ns
TERF1	1.23314	1.23314	0.020232	0.125248	0.302341	ns
SPTLC2	1.23322	1.23322	0.0243933	0.134926	0.302427	ns
SRSF4	1.23325	1.23325	0.0488036	0.173617	0.302469	ns
USF2	1.23366	1.23366	0.00210335	0.0632625	0.302946	ns
MDN1	1.2338	1.2338	0.0274577	0.141276	0.30311	ns
ZBTB2	1.23385	1.23385	0.0127067	0.108	0.303162	ns
TMEM33	1.23385	1.23385	0.00562451	0.0874067	0.303162	ns
GLYR1	1.23397	1.23397	0.00507402	0.0831473	0.303313	ns
SEC61B	1.23413	1.23413	0.0432805	0.165204	0.303498	ns
CERS5	1.23416	1.23416	0.0369736	0.155178	0.303527	ns
ITPRIPL2	1.23433	1.23433	0.0101975	0.101022	0.303732	ns
PMS2	1.23438	1.23438	0.00512943	0.0834194	0.303783	ns
SNX11	1.2348	1.2348	0.0339177	0.150638	0.304277	ns
STX18	1.23489	1.23489	0.0428625	0.164518	0.304379	ns
SLC5A6	1.2351	1.2351	0.00840906	0.0960231	0.304627	ns
ELF4	1.23513	1.23513	0.0210739	0.127027	0.304662	ns
C1orf167	1.23566	1.23566	0.0142491	0.111872	0.305283	ns
SLTM	1.23567	1.23567	0.0310594	0.145676	0.30529	ns
NCBP3	1.23568	1.23568	0.00957312	0.10011	0.305308	ns
WDR91	1.23596	1.23596	0.0165833	0.118176	0.305634	ns
MCM5	1.2362	1.2362	0.0206951	0.125904	0.305908	ns
TBC1D20	1.23642	1.23642	0.0187339	0.123141	0.306163	ns
RPUSD2	1.23657	1.23657	0.0129462	0.108207	0.306342	ns
KAT7	1.23664	1.23664	0.0149107	0.113843	0.306421	ns
KHSRP	1.23678	1.23678	0.0283031	0.14169	0.306585	ns
RUNX2	1.23709	1.23709	0.00280322	0.0701483	0.306954	ns
LEO1	1.23737	1.23737	0.0282763	0.14169	0.307279	ns
ZNF800	1.23741	1.23741	0.0271758	0.140862	0.307319	ns
PIP5K1A	1.23763	1.23763	0.019039	0.123368	0.307579	ns
FAM172A	1.2379	1.2379	0.00850711	0.0960231	0.307891	ns
TAF4	1.23795	1.23795	0.0377561	0.156641	0.307949	ns
TRMT2A	1.23837	1.23837	0.00824267	0.0960231	0.308446	ns
ZNF787	1.23884	1.23884	0.019479	0.124403	0.308995	ns
RBM15	1.23909	1.23909	0.0134957	0.109606	0.309277	ns
KNOP1	1.2393	1.2393	0.0384611	0.156887	0.309521	ns
SAAL1	1.23977	1.23977	0.0403194	0.160715	0.310076	ns
F2RL1	1.24007	1.24007	0.0332062	0.149077	0.310423	ns
CBX4	1.24033	1.24033	0.0344784	0.151504	0.310729	ns
CHTOP	1.24037	1.24037	0.0370382	0.155178	0.310775	ns
COX19	1.24057	1.24057	0.0304972	0.145397	0.310998	ns
WWP2	1.24094	1.24094	0.00968166	0.10011	0.31143	ns
FKBP5	1.24101	1.24101	0.0114926	0.105137	0.31151	ns
CWC25	1.24122	1.24122	0.0115111	0.105137	0.311758	ns
DLG5	1.24132	1.24132	0.00187586	0.0622378	0.311871	ns
JMJD6	1.24149	1.24149	0.0082512	0.0960231	0.312069	ns
PDCD7	1.24156	1.24156	0.00923425	0.0992722	0.312155	ns
ST7	1.24157	1.24157	0.0255669	0.136563	0.312166	ns
PTTG1IP	1.24161	1.24161	0.00882537	0.0971565	0.312217	ns
EZH2	1.24181	1.24181	0.0205214	0.125582	0.31244	ns
NIFK	1.24189	1.24189	0.0305	0.145397	0.312535	ns
C5orf24	1.24243	1.24243	0.0147932	0.113561	0.313169	ns
SCAF8	1.24268	1.24268	0.0283106	0.14169	0.313452	ns
NCBP2	1.24304	1.24304	0.00879972	0.0971565	0.313873	ns
LEMD3	1.24313	1.24313	0.0156363	0.115846	0.313974	ns
SLFN5	1.24354	1.24354	0.0171469	0.119296	0.314456	ns
WBP11	1.24386	1.24386	0.0427874	0.164413	0.314828	ns
LIG4	1.24412	1.24412	0.00469978	0.0823008	0.315128	ns
MBD1	1.24436	1.24436	0.00139777	0.0555242	0.31541	ns
HNRNPAB	1.24462	1.24462	0.0358165	0.15415	0.315709	ns
ADRA1B	1.24463	1.24463	0.0446873	0.167184	0.31572	ns
BMS1	1.24464	1.24464	0.0120558	0.106769	0.315728	ns
DROSHA	1.24468	1.24468	0.00657852	0.0922282	0.315777	ns
TTF1	1.24475	1.24475	0.0160167	0.116681	0.315856	ns
MIGA2	1.24543	1.24543	0.0114394	0.105047	0.316639	ns
POLA2	1.2457	1.2457	0.00505765	0.0831473	0.316958	ns
TAPT1	1.2458	1.2458	0.00395772	0.0785035	0.317074	ns
MPDU1	1.24581	1.24581	0.00223306	0.0649825	0.317083	ns
FRA10AC1	1.24595	1.24595	0.019197	0.123654	0.317252	ns
NOC2L	1.24605	1.24605	0.0218785	0.12889	0.317359	ns
USP11	1.24613	1.24613	0.000631775	0.0467232	0.31745	ns
CEP128	1.24636	1.24636	0.0155437	0.115398	0.317715	ns
HMGB2	1.24663	1.24663	0.0377655	0.156641	0.318031	ns
ROR1	1.24698	1.24698	0.0423995	0.164085	0.318443	ns
KIDINS220	1.24751	1.24751	0.0201436	0.125076	0.319056	ns
RPP30	1.24764	1.24764	0.0128082	0.108074	0.319198	ns
ANP32E	1.2479	1.2479	0.0231609	0.132268	0.319505	ns
PSMC3IP	1.24806	1.24806	0.0345634	0.151568	0.319684	ns
FAT1	1.24849	1.24849	0.0249152	0.136211	0.320189	ns
SIPA1L1	1.2485	1.2485	0.0201256	0.125076	0.3202	ns
FEN1	1.24853	1.24853	0.0427172	0.164341	0.320229	ns
ZCCHC9	1.24856	1.24856	0.00935023	0.0995825	0.320264	ns
TIMP1	1.24879	1.24879	0.0404583	0.161036	0.320534	ns
DRAP1	1.24963	1.24963	0.0421513	0.163919	0.321499	ns
KHDRBS1	1.24986	1.24986	0.00625906	0.0912912	0.321761	ns
CYBC1	1.25016	1.25016	0.00200241	0.0632625	0.322117	ns
RBM27	1.25069	1.25069	0.0120471	0.106769	0.322726	ns
SENP5	1.25124	1.25124	0.0153934	0.115398	0.323361	ns
NIP7	1.2518	1.2518	0.00494416	0.0828998	0.324003	ns
PNO1	1.25186	1.25186	0.00076748	0.0506229	0.324075	ns
HSPA5	1.25199	1.25199	0.042329	0.164085	0.324218	ns
OTUD7B	1.25224	1.25224	0.019789	0.124689	0.32451	ns
GPR180	1.2523	1.2523	0.0414072	0.162442	0.324576	ns
LAMB3	1.25242	1.25242	0.013074	0.109055	0.324721	ns
ZCCHC8	1.25253	1.25253	0.0439875	0.166217	0.324848	ns
SYTL1	1.25254	1.25254	0.0330281	0.148842	0.32486	ns
TRNT1	1.2526	1.2526	0.0011114	0.0535071	0.324928	ns
MINDY3	1.25339	1.25339	0.0323095	0.147205	0.325838	ns
OSBPL2	1.25343	1.25343	0.0270214	0.140501	0.325884	ns
TSR1	1.25355	1.25355	0.00117155	0.053769	0.326015	ns
OSTM1	1.25368	1.25368	0.011171	0.104396	0.326163	ns
MET	1.25418	1.25418	0.0147622	0.113515	0.32675	ns
ESF1	1.25421	1.25421	0.0383542	0.156887	0.326773	ns
RETREG3	1.25442	1.25442	0.0206326	0.125847	0.327018	ns
DNAH8	1.2545	1.2545	0.015166	0.115037	0.327112	ns
TPRKB	1.25465	1.25465	0.0427173	0.164342	0.327284	ns
RBM8A	1.25509	1.25509	0.00767207	0.0960231	0.327791	ns
KIN	1.25511	1.25511	0.00554418	0.086646	0.327817	ns
PQBP1	1.25528	1.25528	0.00778034	0.0960231	0.328007	ns
LARP7	1.25556	1.25556	0.0230093	0.13162	0.328329	ns
BYSL	1.25564	1.25564	0.000221056	0.033291	0.328428	ns
PRKRIP1	1.25572	1.25572	0.00985146	0.100509	0.328518	ns
MED8	1.25599	1.25599	0.0271385	0.140757	0.328831	ns
UTP14A	1.25624	1.25624	0.0271358	0.140756	0.329115	ns
MED13	1.25689	1.25689	0.0428931	0.164559	0.329859	ns
FGF2	1.25699	1.25699	0.0031994	0.0727887	0.32997	ns
ZNF275	1.25716	1.25716	0.00936144	0.0995825	0.330164	ns
THOC5	1.25716	1.25716	0.0203757	0.125444	0.330166	ns
SIRT7	1.25722	1.25722	0.0215159	0.128257	0.330234	ns
FRG1	1.25767	1.25767	0.00231436	0.0649825	0.330755	ns
HMGA1	1.25795	1.25795	0.00742328	0.0954341	0.331078	ns
BMP1	1.25927	1.25927	0.0116733	0.105466	0.332585	ns
MLLT1	1.25928	1.25928	0.0157638	0.116208	0.332605	ns
CYHR1	1.25933	1.25933	0.0386242	0.156979	0.332658	ns
CWF19L1	1.25934	1.25934	0.0158644	0.116287	0.332664	ns
FUS	1.25935	1.25935	0.026311	0.138529	0.332677	ns
BCLAF3	1.25937	1.25937	0.0138271	0.110635	0.332708	ns
TFAM	1.25958	1.25958	0.0460573	0.169347	0.332939	ns
SCAF4	1.25973	1.25973	0.0360106	0.154373	0.333111	ns
CPSF6	1.25986	1.25986	0.0157522	0.116208	0.333265	ns
NASP	1.25995	1.25995	0.049027	0.173617	0.333372	ns
TTC39B	1.26001	1.26001	0.0331038	0.149021	0.333433	ns
NXF1	1.2601	1.2601	0.00483142	0.0827689	0.333541	ns
RBAK	1.26047	1.26047	0.0183722	0.122493	0.333959	ns
C8orf33	1.26048	1.26048	0.00749724	0.0954341	0.33397	ns
TSSC4	1.2605	1.2605	0.0195698	0.124403	0.333998	ns
OSBPL3	1.26065	1.26065	0.00170054	0.0602444	0.334172	ns
CCNT2	1.26078	1.26078	0.0235056	0.13328	0.33432	ns
UIMC1	1.26081	1.26081	0.0223752	0.130516	0.334347	ns
NOP53	1.26083	1.26083	0.0110394	0.103955	0.33437	ns
ZMIZ1	1.26114	1.26114	0.0126114	0.107786	0.334734	ns
RPP14	1.26133	1.26133	0.0344349	0.151393	0.334946	ns
EGFR	1.26151	1.26151	0.0238827	0.133843	0.335149	ns
GTSE1	1.26162	1.26162	0.00495703	0.0829476	0.335277	ns
INO80	1.26253	1.26253	0.0159514	0.116513	0.33632	ns
CBX5	1.26288	1.26288	0.0311355	0.145951	0.33672	ns
YEATS4	1.26301	1.26301	0.0229368	0.13162	0.336872	ns
TPPP	1.26314	1.26314	0.0204236	0.125463	0.337011	ns
SEC11C	1.26319	1.26319	0.0171445	0.119296	0.337075	ns
SMC6	1.26352	1.26352	0.000715429	0.0502195	0.337452	ns
ADAT3	1.26378	1.26378	0.0276105	0.14152	0.33774	ns
SMNDC1	1.26437	1.26437	0.0133791	0.109277	0.338416	ns
ADAT2	1.26446	1.26446	0.0351081	0.152651	0.338526	ns
C9orf78	1.26495	1.26495	0.0101631	0.101022	0.339083	ns
SRRM2	1.26589	1.26589	0.013298	0.109165	0.340156	ns
CCDC47	1.26647	1.26647	0.0168524	0.118395	0.340812	ns
MCM3AP	1.26675	1.26675	0.0333219	0.149202	0.341127	ns
APIP	1.26688	1.26688	0.00922021	0.0992722	0.341281	ns
SDF2	1.267	1.267	0.0367381	0.155178	0.341413	ns
RB1	1.26738	1.26738	0.0265352	0.139284	0.341846	ns
CENPL	1.26751	1.26751	0.00541043	0.0860166	0.341994	ns
PET100	1.26766	1.26766	0.00965073	0.10011	0.342163	ns
SRSF5	1.26781	1.26781	0.00943737	0.0997063	0.342333	ns
DDX31	1.26782	1.26782	0.0042921	0.0805407	0.342347	ns
RBM28	1.26782	1.26782	0.0222692	0.130388	0.342354	ns
ARFRP1	1.26783	1.26783	0.0343087	0.1511	0.342365	ns
HMGN1	1.26816	1.26816	0.0186722	0.123064	0.342739	ns
CPSF7	1.26851	1.26851	0.00851513	0.0960231	0.343135	ns
GABARAPL2	1.26893	1.26893	0.0199243	0.124689	0.343611	ns
RPRD1B	1.26898	1.26898	0.00550208	0.0865872	0.34367	ns
STAG1	1.2691	1.2691	0.0204955	0.125582	0.343803	ns
HNRNPA0	1.26937	1.26937	0.031909	0.147202	0.34411	ns
COL17A1	1.2696	1.2696	0.010643	0.103332	0.344371	ns
SF1	1.26996	1.26996	0.0108776	0.103788	0.344783	ns
SRRT	1.27026	1.27026	0.021257	0.127541	0.345121	ns
TJP1	1.27139	1.27139	0.00210799	0.0632625	0.346403	ns
ESS2	1.27141	1.27141	0.00736301	0.0954341	0.346426	ns
WDR75	1.27171	1.27171	0.00716075	0.0954342	0.346769	ns
CDK10	1.27187	1.27187	0.00166444	0.0602444	0.34695	ns
MAX	1.27195	1.27195	0.00782477	0.0960231	0.347037	ns
NVL	1.2721	1.2721	0.0101602	0.101022	0.347207	ns
ING1	1.27225	1.27225	0.00516102	0.0834729	0.347382	ns
USB1	1.27257	1.27257	0.00875589	0.0971565	0.34774	ns
UTP23	1.27265	1.27265	0.0186285	0.123046	0.347833	ns
BLZF1	1.27275	1.27275	0.00649047	0.0920062	0.34795	ns
UBXN7	1.2728	1.2728	0.0184867	0.122935	0.348002	ns
PRMT6	1.27293	1.27293	0.0405969	0.1612	0.348147	ns
BCL2L1	1.27302	1.27302	0.0132562	0.109165	0.348249	ns
RCC1	1.27322	1.27322	0.0469047	0.171301	0.348477	ns
LONP2	1.2737	1.2737	0.00757862	0.0958377	0.349027	ns
DDX52	1.27412	1.27412	0.0194796	0.124403	0.349503	ns
FBXL19	1.27421	1.27421	0.0282675	0.14169	0.349602	ns
BRF1	1.27424	1.27424	0.028039	0.141596	0.349635	ns
SOX15	1.27466	1.27466	0.00410462	0.0787163	0.350108	ns
WDR70	1.27468	1.27468	0.044136	0.166475	0.350132	ns
FAM136A	1.27553	1.27553	0.0403957	0.160941	0.351092	ns
SFT2D2	1.27575	1.27575	0.0346831	0.151674	0.351349	ns
ZKSCAN8	1.27666	1.27666	0.00732039	0.0954341	0.352378	ns
NFATC3	1.27673	1.27673	0.000317445	0.0391713	0.352452	ns
NOL9	1.2775	1.2775	0.0146868	0.11348	0.353322	ns
GALNT1	1.27804	1.27804	0.0375614	0.15616	0.35393	ns
ASH2L	1.27852	1.27852	0.0165703	0.118176	0.354479	ns
HNRNPF	1.27867	1.27867	0.0159711	0.116554	0.354645	ns
NSUN2	1.27905	1.27905	0.0133909	0.109277	0.35507	ns
SAE1	1.27926	1.27926	0.00952225	0.10011	0.355315	ns
KBTBD2	1.27934	1.27934	0.0478211	0.172368	0.355401	ns
NOP2	1.28027	1.28027	0.0185881	0.123046	0.35645	ns
KRR1	1.28042	1.28042	0.0159008	0.116398	0.35662	ns
DDOST	1.28044	1.28044	0.0142976	0.111887	0.356635	ns
TRMT5	1.28064	1.28064	0.0025055	0.068409	0.356867	ns
GRWD1	1.2815	1.2815	9.15e-05	0.0252707	0.357833	ns
CLK1	1.2816	1.2816	0.0325495	0.147407	0.35794	ns
CLDN4	1.28184	1.28184	0.0374165	0.155974	0.358222	ns
ARSB	1.2822	1.2822	0.00655175	0.092136	0.358626	ns
RANBP3	1.28315	1.28315	0.0165501	0.118176	0.359695	ns
SPPL2A	1.28374	1.28374	0.025588	0.136563	0.360359	ns
DCBLD1	1.28416	1.28416	0.0203255	0.125358	0.360824	ns
RND3	1.2849	1.2849	0.0155619	0.115398	0.361656	ns
DNAJB12	1.28514	1.28514	0.00959981	0.10011	0.361921	ns
CDCA5	1.28537	1.28537	0.00342806	0.0745265	0.362188	ns
POLA1	1.28549	1.28549	0.00476795	0.0827689	0.362316	ns
CLCC1	1.2856	1.2856	0.00405718	0.0787163	0.362444	ns
PWWP3A	1.28568	1.28568	0.037979	0.156887	0.362533	ns
SNRNP40	1.28583	1.28583	0.00536423	0.0856107	0.362697	ns
MAZ	1.28605	1.28605	0.0274434	0.141276	0.362942	ns
HASPIN	1.28613	1.28613	0.0103877	0.101704	0.363032	ns
SLC26A6	1.28654	1.28654	0.00412446	0.0787163	0.363497	ns
USP36	1.28712	1.28712	0.00492296	0.0828998	0.364148	ns
HSF1	1.28746	1.28746	0.0113927	0.104801	0.364532	ns
BTBD9	1.28775	1.28775	0.00952595	0.10011	0.364854	ns
NUDT21	1.28786	1.28786	0.00653846	0.092136	0.364976	ns
HNRNPLL	1.28787	1.28787	0.00319108	0.0727887	0.364984	ns
POLR3K	1.28853	1.28853	0.0275381	0.1415	0.365732	ns
TIMM44	1.28887	1.28887	0.00769952	0.0960231	0.366104	ns
EIF2AK3	1.28892	1.28892	0.00493046	0.0828998	0.36616	ns
TDP2	1.28906	1.28906	0.00104036	0.0522897	0.366319	ns
TRAM2	1.28949	1.28949	0.0201589	0.125076	0.366802	ns
GCFC2	1.28984	1.28984	0.0033612	0.0745265	0.367198	ns
UGCG	1.29059	1.29059	0.0128739	0.108074	0.368035	ns
DESI2	1.29083	1.29083	0.00163872	0.0602444	0.368296	ns
CCDC12	1.29141	1.29141	0.0173503	0.119561	0.368944	ns
ZC3H12A	1.29141	1.29141	0.0327953	0.148277	0.368947	ns
ZNF410	1.29182	1.29182	0.012772	0.108	0.369405	ns
RRP36	1.29226	1.29226	0.0334583	0.149201	0.369902	ns
FLYWCH2	1.2927	1.2927	0.0485662	0.173543	0.370393	ns
CIRBP	1.29274	1.29274	0.049227	0.173657	0.370434	ns
BRD9	1.29286	1.29286	0.0456987	0.168739	0.370562	ns
ZNF280C	1.29344	1.29344	0.0227882	0.131262	0.371211	ns
C6orf89	1.29374	1.29374	0.0150366	0.114503	0.371547	ns
TRUB1	1.29396	1.29396	0.00251072	0.068409	0.371793	ns
RPS6KA5	1.29426	1.29426	0.00139242	0.0555242	0.372129	ns
EPC1	1.29429	1.29429	0.0190406	0.123368	0.372159	ns
LSS	1.29457	1.29457	0.0180771	0.121706	0.372473	ns
MAFG	1.29461	1.29461	0.00426041	0.0804494	0.372522	ns
RNF139	1.29501	1.29501	0.0110307	0.103955	0.372965	up
UXS1	1.29502	1.29502	0.019402	0.124386	0.372971	up
NCBP1	1.29519	1.29519	0.00924047	0.0992722	0.373169	up
CRIM1	1.29558	1.29558	0.013162	0.109165	0.373601	up
DBR1	1.29571	1.29571	0.00226305	0.0649825	0.373743	up
GINS4	1.29603	1.29603	0.00403621	0.0787163	0.3741	up
UTP11	1.29614	1.29614	0.0259614	0.137856	0.374216	up
AP1AR	1.29622	1.29622	0.0039663	0.0785035	0.374307	up
UBR7	1.29647	1.29647	0.00737501	0.0954342	0.374592	up
N4BP2L2	1.29672	1.29672	0.0281037	0.141596	0.374873	up
HIRA	1.29766	1.29766	0.0376617	0.156445	0.375911	up
CYP20A1	1.29811	1.29811	0.000276855	0.0382198	0.376412	up
ZC3H8	1.29818	1.29818	0.00918155	0.0991535	0.376494	up
PRPH	1.29843	1.29843	0.0441623	0.166478	0.37677	up
ZC3H18	1.29857	1.29857	0.0318266	0.147028	0.376921	up
PHF20L1	1.29885	1.29885	0.00387679	0.0775638	0.377233	up
SEPHS1	1.29917	1.29917	0.00732559	0.0954341	0.377594	up
PAPSS1	1.29929	1.29929	0.0123183	0.107341	0.377719	up
CTSL	1.29963	1.29963	0.00429784	0.0805407	0.378095	up
RPF2	1.29977	1.29977	0.0167442	0.118176	0.378256	up
MRM3	1.29986	1.29986	0.0435735	0.16594	0.37836	up
CARNMT1	1.30097	1.30097	0.00691606	0.093911	0.379585	up
PRNP	1.30105	1.30105	0.0101365	0.101022	0.379679	up
TRMT10A	1.30113	1.30113	0.00186216	0.0621946	0.379763	up
TP53BP1	1.30214	1.30214	0.0044566	0.0811424	0.380885	up
TSEN2	1.30215	1.30215	0.0152905	0.115347	0.38089	up
SLC25A32	1.30228	1.30228	0.00111101	0.0535071	0.381041	up
BUD31	1.30243	1.30243	0.00171857	0.0602444	0.381205	up
ZNF280D	1.30269	1.30269	0.0170197	0.118865	0.381499	up
DCPS	1.30296	1.30296	0.0062895	0.0912912	0.381794	up
CMTR1	1.30316	1.30316	0.0359446	0.154373	0.382015	up
RP9	1.3033	1.3033	0.0198808	0.124689	0.382173	up
TMEM40	1.30334	1.30334	0.0076557	0.0960231	0.382217	up
ADGRG1	1.30346	1.30346	0.0171534	0.119296	0.382347	up
PNPLA8	1.30414	1.30414	0.00836644	0.0960231	0.383095	up
TRMT6	1.30436	1.30436	0.00775836	0.0960231	0.383341	up
NEPRO	1.30448	1.30448	0.00788983	0.0960231	0.38347	up
PRPF39	1.30563	1.30563	0.0125021	0.107646	0.384751	up
FAM207A	1.30656	1.30656	0.033205	0.149077	0.385779	up
HMCN1	1.30675	1.30675	0.00103665	0.0522897	0.385985	up
MAT2B	1.30747	1.30747	0.00731232	0.0954342	0.386781	up
DHRS1	1.30843	1.30843	0.000290673	0.038833	0.387839	up
TRIR	1.30845	1.30845	0.0137469	0.110549	0.387863	up
TMUB2	1.30874	1.30874	0.0181435	0.121865	0.388176	up
BCCIP	1.3103	1.3103	0.013874	0.110635	0.389901	up
GNB4	1.3109	1.3109	0.0310399	0.145676	0.390563	up
DDX55	1.31125	1.31125	0.0013017	0.0555242	0.390946	up
DHCR24	1.31135	1.31135	0.00786517	0.0960231	0.39105	up
TMPO	1.31141	1.31141	0.0322154	0.147202	0.391114	up
HDGFL3	1.31141	1.31141	0.0135231	0.109708	0.391124	up
[truncated: 369 more rows]

[truncated: 19 more sheets: Fig.3F HALLMARK (Proreomics), Fig.3G  KEGG (Proreomics), Fig.4B PI, Fig.4C LDH, Fig.4E, F Annxin V-PI, Fig.4G HEATMAP, Fig.4H, I qRT-PCR, Fig.4L Lipid peroxidation, Fig.4M Lipid peroxidation, Fig.4O Sytox, Fig.5B MMP, Fig.5C ROS production, Fig.5D Glucose uptake, Fig.5E HEATMAP, Fig.5F, G qRT-PCR, Fig.6C, D, E radiation survival, Fig.6G ROS production, Fig.S1 A, C cell death(% PI) , Fig.S1 F cell death(% PI)]
